# Supplementary material for: Metabolic adaptation of wheat grain contributes to a stable filling rate under heat stress
Source: J Exp Bot. 2018 Aug 24;69(22):5531–45. doi: 10.1093/jxb/ery303 (PMC6255704; doi:10.1093/jxb/ery303)
Supplement: Supplementary Tables S1-S9 [file ery303_suppl_supplementary_tables-s1-s9.xlsx]

## Sheet: Table S1
	Supplemental Table 1.Heat effect investigation in the wheat field. 38 varieties/accessions were planted for heat evaluation with late sowing approach for two growth seasons. The numbers in table showed the days from Sowing time in each wheat growth season. The Variety/Accession present the name of accession, or the original parrent source of accession. The suffix number is added to differentiated…
		2015-2016 Early Sowing (sown at 2015.10.08)													2015-2016 Late Sowing (Sown at 2016.02.18)												2015-2016 growth season			2016-2017 Early Sowing (Sown at 2016.10.18)													2016-2017 Late Sowing (Sown at 2017.02.09)
No.	Variety/Accession	Emergence	Heading		Flowering		Mature		Filling Duration	Grain Weight (Gram/1000 grain)		Protein Content（%）	S.D.		Emergence	Heading		Flowering		Mature		Filling duration	Grain Weight		Protein Content（%）		Reduction in Grain Weight	Reduction Rate		Emergence	Heading		Flowering		Mature		Filling duration	Grain Weight		Protein Content（%）			Emergence	Heading		Flowering		Mature
			Mean	SD	Mean	SD	Mean	SD		Mean	SD	Mean	SD			Mean	SD	Mean	SD	Mean	SD		Mean	SD	Mean	SD					Mean	SD	Mean	SD	Mean	SD		Mean	SD	Mean	SD		Mean	Mean	SD	Mean	SD	Mean	SD
1	Liao-10	7	192.444	1.01379	197.889	0.600925	240	0	42.1111	41.0573	2.39845	13.94	0.288184		19	73.5556	0.527046	78.2222	0.440959	111.556	0.881917	33.3333	33.8217	3.14649	16.4167	0.503057	7.23567	0.176233		7	181.444	1.01379	187.444	0.881917	226	0	38.5556	39.1501	3.21797	13.6822	0.369828		25	93.6667	0.5	98.2222	0.440959	125	0
2	Chinese Spring	7	193.111	0.333333	201.889	0.600925	241.333	0.5	39.4444	29.9199	1.29587	15.394	0.582864		19	76.4444	0.527046	81.5556	0.527046	117.556	0.881917	36	23.1488	4.7457	17.16	1.04659	6.77111	0.226308		7	183.889	0.333333	188.667	2.06155	228	0	39.3333	26.7927	2.29465	15.5011	0.412753		25	97.8889	0.333333	101.667	0.5	128.222	0.440959
3	ANGI-2//HUBARA-5	7	192.333	0.5	199.778	0.440959	239.333	1	39.5556	38.8781	3.18654	13.04	0.527968		19	73.2222	0.440959	78.8889	0.781736	116.667	0.5	37.7778	38.8801	4.75183	16.3689	0.791935	-0.002	-5.14428e-05		7	181.778	0.440959	188.556	0.881917	227.333	0.5	38.7778	35.2698	3.42158	13.4089	0.58474		25	94.2222	0.440959	98.6667	0.5	125.667	0.5
4	BJY/COC//PRL/BOW/3/BLOYKA-1	7	192.444	0.527046	199.778	0.440959	238.667	1	38.8889	34.2761	1.70666	12.722	0.356258		19	73.7778	0.440959	78.6667	1.32288	116.333	1	37.6667	32.1354	4.0584	17.2688	0.692994	2.14067	0.0624536		7	181.556	0.527046	188.556	0.881917	227.667	0.5	39.1111	35.7592	2.08898	13.1522	0.432326		25	95.2222	0.440959	98.6667	0.5	126.333	0.5
5	KAUZ´S´/SHUHA-15//ZEMAMRA-8	7	192.778	0.440959	201.778	0.440959	239.556	0.881917	37.7778	39.1981	2.44776	12.48	0.354683		19	74.1111	0.600925	80	0.866025	114.667	0.5	34.6667	34.5978	4.34464	16.9911	1.11239	4.60033	0.117361		7	181.778	0.440959	188.778	0.440959	227.222	0.440959	38.4444	38.5833	2.39151	13.2356	0.294434		25	95	0.707107	99.3333	0.5	127.333	0.5
6	HUBARA-3*2/SHUHA-4-1	7	189.444	0.527046	198.222	0.440959	239.333	1	41.1111	40.4807	1.94238	13.3	0.918967		19	73	0	79.6667	0.5	116.333	1	36.6667	36.731	5.0332	18.38	1.50979	3.74967	0.0926286		7	180.333	1.32288	187.778	0.440959	227.333	0.5	39.5556	37.6019	3.79878	13.34	0.50111		25	94	0	98.3333	0.5	126.333	0.5
7	HUBARA-3*2/SHUHA-4-2	7	191.889	0.333333	198.222	0.440959	239.444	0.881917	41.2222	42.0621	1.61487	13.822	0.587724		19	74	0	79.7778	0.440959	117.333	1	37.5556	31.4634	3.22631	18.2633	2.61926	10.5987	0.251977		7	181.444	0.527046	187.778	0.440959	227.333	0.5	39.5556	40.7161	1.81948	13.3056	0.37289		25	95	0	99	0	125.667	0.5
8	HUBARA-3*2/SHUHA-4-3	7	191.556	0.527046	199.667	0.707107	239.778	0.440959	40.1111	41.4346	2.16513	13.594	0.541507		19	74	0.5	80	0.707107	116.333	1	36.3333	36.0548	5.51546	18.4511	1.59666	5.37978	0.129838		7	180.667	0.707107	188.667	0.707107	227.222	0.440959	38.5556	38.1393	2.53642	13.2867	0.376947		25	94.7778	0.440959	99.2222	0.440959	126.333	0.5
9	SAFI-1/ZEMAMRA-1-1	7	189.444	0.726483	197.889	0.600925	239.444	0.881917	41.5556	39.0797	2.32481	12.79	0.791707		19	74.2222	0.666667	80.7778	0.440959	116.333	1	35.5556	34.5279	5.73573	17.31	1.35351	4.55178	0.116474		7	180.444	0.881917	187.444	0.881917	227.333	0.5	39.8889	36.9954	1.9721	13.2011	0.389628		25	94.5556	0.527046	99.7778	0.440959	126.333	0.5
10	SAFI-1/ZEMAMRA-1-2	7	191.667	0.5	198.333	0.5	239.556	0.881917	41.2222	39.2974	1.8311	12.5	0.606754		19	73	0	79.2222	0.666667	116.333	1	37.1111	35.9342	6.43632	16.6267	1.21444	3.36322	0.0855837		7	180.667	0.5	187.667	0.5	227.222	0.440959	39.5556	36.5981	2.70452	12.9644	0.457654		25	94	0	98.4444	0.726483	126.333	0.5
11	MELLAL-1/OUEDZEM-1-1	7	190.222	0.440959	197.778	0.440959	239.667	0.707107	41.8889	40.3921	2.21725	13.372	0.529972		19	74.3333	0.5	80.5556	0.527046	116.333	1	35.7778	37.6638	4.59471	19.4533	1.04937	2.72833	0.0675462		7	181.556	0.881917	187.556	0.881917	227.222	0.440959	39.6667	38.2808	2.60237	14.9778	0.439008		25	94.6667	0.5	99.5556	0.527046	126.333	0.5
12	MELLAL-1/OUEDZEM-1-2	7	192.444	0.881917	198	0.5	239.667	0.707107	41.6667	44.2524	2.71736	13.546	0.700307		19	75.1111	0.333333	80.8889	0.333333	116.333	1	35.4444	36.1269	4.49225	19.22	2.03742	8.12556	0.183618		7	181.444	0.881917	187.667	0.707107	227.222	0.440959	39.5556	39.2692	4.32158	14.32	0.646306		25	94.1111	0.781736	99.2222	0.440959	126.333	0.5
13	MELLAL-1/OUEDZEM-1-3	7	190.556	0.881917	198.333	0.5	239.556	0.881917	41.2222	42.5192	3.52472	13.39	0.717948		19	74	0	79	0	116.333	1	37.3333	37.2268	5.35825	18.7678	0.932722	5.29244	0.124472		7	180.111	1.45297	187.667	0.5	227.222	0.440959	39.5556	41.4944	2.87099	14.0433	0.249399		25	95	0	99	0	126.333	0.5
14	MELLAL-1/OUEDZEM-1-4	7	192.889	0.333333	200.333	0.5	239.667	0.707107	39.3333	38.5714	3.32812	12.882	0.216726		19	74.2222	0.440959	79.4444	0.881917	115.667	1.32288	36.2222	34.7513	5.55944	18.6333	1.59728	3.82011	0.0990399		7	181.889	0.333333	187.667	2	227.222	0.440959	39.5556	35.8371	4.7648	13.7	0.336188		25	94.7778	0.440959	99.2222	0.440959	126.333	1.32288
15	ZEMAMRA-5/ZEMAMRA-5-1	7	190.333	0.866025	198.222	0.440959	238	1	39.7778	47.7828	1.60677	13.702	0.486025		19	74.1111	0.333333	80.3333	1	115.333	1	35	37.6184	5.89345	17.9922	0.905825	10.1643	0.21272		7	181.444	0.726483	187.778	0.440959	228	0.5	40.2222	44.8943	2.15777	14.1533	0.249577		25	94.8889	0.333333	99.6667	0.5	126	1.5
16	ZEMAMRA-5/ZEMAMRA-5-2	7	190.778	0.440959	198.222	0.440959	238.444	0.881917	40.2222	48.5482	2.34808	13.132	1.35561		19	74.2222	0.440959	78.2222	0.440959	116.667	1.32288	38.4444	39.1197	7.98633	18.0333	1.22206	9.42856	0.19421		7	180.444	0.881917	187.778	0.440959	227.778	0.440959	40	43.99	6.04346	13.9411	0.526507		25	94.6667	0.5	99.7778	0.440959	126.333	0.5
17	YEBROUD´S´//DOVE´S´/SERI/3/SAFI-1	7	192.556	0.527046	199.667	0.5	240.111	0.333333	40.4444	38.3943	1.96272	11.578	1.33367		19	76.2222	0.440959	80.1111	1.36423	116	0.866025	35.8889	34.4018	4.73671	16.92	0.871823	3.99256	0.103988		7	183.444	0.527046	188.333	1	229	0	40.6667	37.7331	3.05299	12.2567	0.400167		25	96.5556	0.527046	101	0	127.778	0.440959
18	TINAMOU-2//TEVEE-1/SHUHA-6-1	7	192.778	0.440959	200.333	0.5	239.444	0.881917	39.1111	44.3648	2.35482	13.316	0.396585		19	74.3333	0.5	79	0	115	0.866025	36	37.4586	3.21476	17.7867	0.689135	6.90622	0.155669		7	181.778	0.440959	187.667	2	227.333	0.5	39.6667	43.2081	3.39745	13.4867	0.34377		25	93.4444	0.726483	99	0	126.667	1.32288
19	TINAMOU-2//TEVEE-1/SHUHA-6-2	7	192.333	0.5	198.333	0.5	240	0	41.6667	47.5892	3.86075	13.506	0.554599		19	74.4444	0.527046	78.7778	0.440959	116.222	0.833333	37.4444	39.4748	2.66394	17.7017	0.457795	8.11444	0.17051		7	181.333	0.5	187.667	0.5	227	0	39.3333	46.7931	3.94021	13.2722	0.518154		25	93.8889	1.2693	99.2222	0.440959	125.889	0.781736
20	KAUZ/PASTOR/3/ALTAR 84/AEGILOPS SQUARROSA-1	7	190.222	0.440959	197.778	0.440959	240	0	42.2222	39.9869	4.6471	12.768	0.284201		19	75.2222	0.833333	79.4444	0.881917	116.222	0.833333	36.7778	34.7941	8.89725	15.9433	2.9052	5.19278	0.129862		7	181.556	0.881917	187.556	0.881917	227	0	39.4444	40.1352	2.38317	12.7589	0.393967		25	94.2222	0.833333	99.2222	0.440959	125.889	0.781736
21	KAUZ/PASTOR/3/ALTAR 84/AEGILOPS SQUARROSA-2	7	190.222	0.440959	198	0.5	240	0	42	40.2636	6.09901	12.884	0.381746		19	75.3333	0.707107	79.5556	0.527046	116.111	0.781736	36.5556	38.0022	4.56591	17.7583	1.52304	2.26133	0.0561633		7	181.556	0.881917	187.667	0.707107	227	0	39.3333	41.2213	2.21736	12.4733	0.415665		25	94.1111	0.781736	99	0	125.778	0.833333
22	CHILERO-1/STAR´S´//SHUHA-2/FOW-2	7	189.556	0.527046	198.333	0.5	240	0	41.6667	41.9179	4.59595	13.392	0.553597		19	74.4444	1.01379	79.6667	0.5	115.778	0.440959	36.1111	38.408	5.16979	17.1233	0.650019	3.50989	0.0837325		7	180.222	2.10819	187.667	0.5	227	0	39.3333	40.2569	2.673	12.9356	0.463492		25	95	0.5	99	0	125.444	0.881917
23	KARAWAN-1/TALLO 3//JADIDA-2-1	7	189.222	0.440959	196.889	0.333333	240	0	43.1111	45.8092	0.973361	14.336	1.10625		19	73.6667	0.5	79.6667	0.5	115	1.41421	35.3333	38.7318	3.2288	20.9833	0.69939	7.07744	0.154498		7	178.889	1.76383	186.111	0.781736	227	0	40.8889	41.4698	1.86515	13.8756	0.62247		25	94.6667	0.5	99	0	126.778	0.440959
24	KARAWAN-1/TALLO 3//JADIDA-2-2	7	189.667	0.5	197.222	0.440959	240	0	42.7778	47.5382	1.60936	13.2	0.327261		19	73.8889	0.333333	79	0	117.556	0.881917	38.5556	43.786	3.94515	17.8433	0.903618	3.75222	0.0789306		7	184	0	189.778	0.666667	227	0	37.2222	42.8713	1.83386	13.03	0.392825		25	94.8889	0.333333	99	0	125.778	0.440959
25	SHUHA-4/FLORKWA-4//HUBARA-3	7	193.111	0.600925	199.889	0.600925	240	0	40.1111	40.6859	1.83187	13.576	0.492219		19	74	0.707107	79.6667	0.5	115.556	0.527046	35.8889	36.7344	5.00403	18.005	1.21977	3.95144	0.0971208		7	182	0	189.556	0.881917	227	0	37.4444	37.7243	2.20383	13.3667	0.345993		25	94.8889	0.600925	99	0	126.222	0.440959
26	TEVEE-1/SHUHA-6//MASSIRA-1	7	188.333	1	195	0.5	240	0	45	39.5449	4.44288	14.82	0.348066		19	74	0	79	0	115.111	1.05409	36.1111	35.2411	4.24297	18.91	0.462947	4.30378	0.108833		7	181.444	0.881917	187.556	0.881917	227	0	39.4444	39.0036	1.66106	13.8567	0.365908		25	94.7778	0.833333	100	0	126	0.707107
27	TEVEE-1/SHUHA-6//MASSIRA-2	7	188.444	0.881917	194.778	0.440959	240	0	45.2222	40.2994	1.54615	14.14	0.436291		19	74.5556	1.01379	80	0	116.778	1.09291	36.7778	35.2599	3.37121	18.5517	1.68179	5.03956	0.125053		7	180.889	0.600925	187.556	0.527046	227	0	39.4444	38.498	2.21704	13.7278	0.305242		25	94.7778	0.440959	99	0	125.444	0.881917
28	TEVEE-1/SHUHA-6//MASSIRA-3	7	192.444	0.881917	197.778	0.440959	240	0	42.2222	42.9722	2.35878	13.926	0.738329		19	74.5556	1.01379	81	0	116.333	0.866025	35.3333	37.3289	3.27164	18.2667	0.507888	5.64333	0.131325		7	180.444	1.33333	187.778	0.666667	227	0	39.2222	40.4581	1.72427	13.5878	0.322414		25	94.5556	0.527046	99	0	125.778	0.440959
29	SHUHA-2//NS732/HER/3/AGUILAL	7	191.556	0.726483	198.444	0.527046	240	0	41.5556	40.095	1.92279	14.412	1.10285		19	74.2222	0.440959	79	0	115.778	0.440959	36.7778	37.3902	3.80578	17.7644	0.567409	2.70478	0.0674592		7	181.889	0.600925	187.444	0.726483	227	0	39.5556	40.7414	1.9759	14.3389	0.346392		25	94	0	99	0	125.889	1.2693
30	SHUHA-7/SHUHA-14/3/ALTAR 84/AEGILOPS SQUARROSA(TAUS)//OPATA-1	7	190.444	0.726483	197.889	0.333333	240	0	42.1111	38.6704	4.30849	13.742	1.00395		19	74.4444	0.527046	80	0	117.333	0.866025	37.3333	33.303	4.30204	18.2133	0.586558	5.36744	0.1388		7	181.778	0.440959	187.444	0.881917	227	0	39.5556	34.5668	2.73581	12.8656	0.570635		25	94.3333	0.5	99.6667	0.5	125.667	1.32288
31	SHUHA-7/SHUHA-14/3/ALTAR 84/AEGILOPS SQUARROSA(TAUS)//OPATA-2	7	192.889	0.600925	198.222	0.666667	240	0	41.7778	38.9314	3.78488	13.452	0.955573		19	75	0	79.6667	0.5	115.778	1.09291	36.1111	33.1636	5.23128	17.64	0.809642	5.76789	0.148155		7	180.667	0.5	187.667	0.5	227	0	39.3333	36.0577	2.5368	12.6933	0.503389		25	95	0	99.1111	0.333333	126.222	0.440959
32	SHUHA-7/SHUHA-14/3/ALTAR 84/AEGILOPS SQUARROSA(TAUS)//OPATA-3	7	192.778	0.440959	197.889	0.600925	240	0	42.1111	37.7407	3.32066	13.374	0.535752		19	74.6667	0.5	80.3333	1	115.556	0.881917	35.2222	34.2092	7.12178	17.5389	1.10879	3.53144	0.0935713		7	181.556	0.726483	187.333	0.5	227	0	39.6667	35.5378	3.29282	12.8778	0.420576		25	95	0	99	0	126.222	1.09291
33	HUBARA-3*2/SHUHA-4-1	7	191.667	0.5	198.333	0.5	240	0	41.6667	38.7636	1.60116	13.212	0.601348		19	74	0	78.8889	0.333333	116.778	1.09291	37.8889	35.7248	4.88162	17.8067	0.908845	3.03878	0.0783926		7	181.333	0.866025	187.444	0.726483	227	0	39.5556	38.0559	2.30205	13.5233	0.60553		25	94.7778	0.440959	99	0	125.444	0.881917
34	HUBARA-3*2/SHUHA-4-2	7	192.556	0.726483	198.667	0.5	240	0	41.3333	39.5632	1.91123	12.656	0.458399		19	74	0	79	0	116.111	1.2693	37.1111	34.2086	5.5566	17.0544	1.26876	5.35467	0.135345		7	181.111	0.781736	187.667	0.707107	227.222	0.440959	39.5556	38.8819	1.7498	13.0944	0.438865		25	94.8889	0.333333	99	0	126	0
35	HUBARA-3*2/SHUHA-4-3	7	192.333	0.866025	198.889	0.600925	240	0	41.1111	44.0662	1.62109	12.778	0.401709		19	74	0.5	80	0	115.778	0.440959	35.7778	42.8864	4.47256	17.1987	0.92402	1.17978	0.0267728		7	180.667	1.11803	187.556	0.726483	227.222	0.440959	39.6667	41.6952	2.61381	13.1989	0.3886		25	94.8889	0.333333	99	0	125.778	0.440959
36	HUBARA-3*2/SHUHA-4-4	7	191.111	0.927961	198	0.5	239.556	0.881917	41.5556	44.543	3.28657	12.29	0.427025		19	73.8889	0.333333	79.7778	0.440959	117.556	0.527046	37.7778	41.3883	2.74345	16.35	1.07885	3.15467	0.070823		7	181.333	0.866025	187.444	0.726483	227	0	39.5556	40.9416	1.38098	12.3744	0.372383		25	94.8889	0.333333	99	0	126	0
37	HUBARA-3*2/SHUHA-4-5	7	191.333	1.11803	198.111	0.600925	239.667	0.707107	41.5556	38.8116	3.05595	13.052	0.755493		19	73.8889	0.333333	79	0	117	0.707107	38	39.8017	4.21399	16.765	1.43126	-0.99	-0.0255079		7	180.778	1.30171	187.667	0.707107	228.333	1	40.6667	36.9953	2.11771	13.3233	0.492928		25	94.8889	0.333333	99	0	128.444	0.527046
38	Saada	7	193.111	0.333333	200.333	0.5	241.222	0.440959	40.8889	44.728	4.10405	15.08	1.01958		19	76.6667	0.5	81.6667	0.5	117.778	0.440959	36.1111	35.4257	6.45496	18.7256	1.31234	9.30233	0.207976		7	183.889	0.333333	188.333	2.5	228	0	39.6667	43.3606	1.9321	15.0078	0.787652		25	97.6667	0.5	101.556	0.527046	128.556	0.527046
Average		7	191.395	0.616409	198.503	0.501723	239.775	0.4105	41.2719	41.1324	2.68041	13.3973	0.625729		19	74.3363	0.433609	79.6696	0.457001	116.137	0.884928	36.4678	36.2349	4.78881	17.7944	1.12511	4.8975	0.119067		7	181.406	0.771285	187.851	0.836505	227.275	0.234463	39.424	39.0942	2.653	13.4773	0.433061		25	94.8041	0.436689	99.2778	0.240568	126.287	0.635849
[truncated: 9 more columns]

## Sheet: Table S2
	Supplementary Table 2. Peptides aquired by TMT-labelled proteomics. Protein identification and quantification as decribed in "Materials and Methods". This raw data provided the quantification and identification of peptides.
Header	--------------------------------------------------------
Search title	PTM-0194
Timestamp	2018-06-01T01:38:33Z
User	xiaojun peng
Email
Report URI	http://data-pc/mascot/cgi/master_results.pl?file=../data/20180601/F012450.dat
Peak list data path	PTM0194.mgf
Peak list format	Mascot generic
Search type	MIS
Mascot version	2.3.02
Database	PTM-0194
Fasta file	PTM0194-20180522.fasta
Total sequences	115766
Total residues	52267016
Sequences after taxonomy filter	115766
Number of queries	193820
Decoy	--------------------------------------------------------
Number of matches above identity threshold in search of real database	27634
Number of matches above identity threshold in search of decoy database	284
Fixed modifications	--------------------------------------------------------
Identifier	Name	Delta	Neutral loss
1	Carbamidomethyl (C)	57.0215
2	TMT6plex (N-term)	229.163
3	TMT6plex (K)	229.163
Variable modifications	--------------------------------------------------------
Identifier	Name	Delta	Neutral loss(es)
1	Acetyl (Protein N-term)	42.0106
2	Oxidation (M)	15.9949	0	63.9983
3	TMT6plex (Y)	229.163
Search Parameters	--------------------------------------------------------
Taxonomy filter	All entries
Enzyme	Trypsin/P
Maximum Missed Cleavages	2
Fixed modifications	Carbamidomethyl (C),TMT6plex (N-term),TMT6plex (K)
Quantitation method	PTM0194
Variable modifications	Acetyl (Protein N-term),Oxidation (M)
Peptide Mass Tolerance	10
Peptide Mass Tolerance Units	ppm
Fragment Mass Tolerance	0.02
Fragment Mass Tolerance Units	Da
Mass values	Monoisotopic
Instrument type	Default
Isotope error mode	0
Decoy database also searched	1
Format parameters	--------------------------------------------------------
Significance threshold	0.05
Max. number of hits	0
Use MudPIT protein scoring	1
Ions score cut-off	20
Include same-set proteins
Include sub-set proteins	0
Include unassigned	0
Require bold red	1
Use homology threshold	0
Group protein families	0
Re-score using Percolator	1
Protein hits	--------------------------------------------------------
prot_hit_num	prot_acc	prot_score	prot_mass	prot_matches	prot_matches_sig	prot_sequences	prot_sequences_sig	prot_cover	prot_pi	pep_query	pep_rank	pep_isbold	pep_isunique	pep_exp_mz	pep_exp_mr	pep_exp_z	pep_calc_mr	pep_delta	pep_start	pep_end	pep_miss	pep_score	pep_expect	pep_res_before	pep_seq	pep_res_after	pep_var_mod	pep_var_mod_pos	pep_scan_title
1	TRIAE_CS42_4DS_TGACv1_361274_AA1164790.1	12073	67495	295	295	20	20	40.7	5.01	48207	1	1	0	601.825	1201.64	2	1201.64	-0.0028	354	359	0	24.51	0.0035	K	DYFDGK	L			File36606 Spectrum126554 scans: 7085	C1	---	C4	---	C6	---	H1	---	H8	---	H10	---	H/C	---	126		127		128
1	TRIAE_CS42_4DS_TGACv1_361274_AA1164790.1	12073	67495	295	295	20	20	40.7	5.01	48209	1	1	0	601.826	1201.64	2	1201.64	-0.0017	354	359	0	20.63	0.0087	K	DYFDGK	L			File36607 Spectrum138716 scans: 6865	C1	---	C4	---	C6	---	H1	---	H8	---	H10	---	H/C	---	126		127		128
1	TRIAE_CS42_4DS_TGACv1_361274_AA1164790.1	12073	67495	295	295	20	20	40.7	5.01	48223	1	1	0	601.827	1201.64	2	1201.64	0	354	359	0	24.45	0.0036	K	DYFDGK	L			File36605 Spectrum114395 scans: 6993	C1	---	C4	---	C6	---	H1	---	H8	---	H10	---	H/C	---	126		127		128
1	TRIAE_CS42_4DS_TGACv1_361274_AA1164790.1	12073	67495	295	295	20	20	40.7	5.01	80704	1	1	0	697.898	1393.78	2	1393.79	-0.0036	66	73	0	38.25	0.00015	K	SLAPEYEK	A			File36607 Spectrum138088 scans: 6122	C1	---	C4	---	C6	---	H1	---	H8	---	H10	---	H/C	---	126		127		128
1	TRIAE_CS42_4DS_TGACv1_361274_AA1164790.1	12073	67495	295	295	20	20	40.7	5.01	80707	1	1	0	697.899	1393.78	2	1393.79	-0.0023	66	73	0	40.3	9.3e-05	K	SLAPEYEK	A			File36606 Spectrum125881 scans: 6280	C1	---	C4	---	C6	---	H1	---	H8	---	H10	---	H/C	---	126		127		128
1	TRIAE_CS42_4DS_TGACv1_361274_AA1164790.1	12073	67495	295	295	20	20	40.7	5.01	80708	1	1	0	697.899	1393.78	2	1393.79	-0.0023	66	73	0	33.37	0.00046	K	SLAPEYEK	A			File36608 Spectrum151041 scans: 6699	C1	---	C4	---	C6	---	H1	---	H8	---	H10	---	H/C	---	126		127		128
1	TRIAE_CS42_4DS_TGACv1_361274_AA1164790.1	12073	67495	295	295	20	20	40.7	5.01	80709	1	1	0	697.899	1393.78	2	1393.79	-0.0021	66	73	0	22.05	0.0062	K	SLAPEYEK	A			File36606 Spectrum126073 scans: 6515	C1	---	C4	---	C6	---	H1	---	H8	---	H10	---	H/C	---	126		127		128
1	TRIAE_CS42_4DS_TGACv1_361274_AA1164790.1	12073	67495	295	295	20	20	40.7	5.01	80713	1	1	0	465.602	1393.78	3	1393.79	-0.0013	66	73	0	20.8	0.0083	K	SLAPEYEK	A			File36607 Spectrum138043 scans: 6067	C1	---	C4	---	C6	---	H1	---	H8	---	H10	---	H/C	---	126		127		128
1	TRIAE_CS42_4DS_TGACv1_361274_AA1164790.1	12073	67495	295	295	20	20	40.7	5.01	83611	1	1	0	706.414	1410.81	2	1410.81	-0.0006	205	215	1	21.77	0.0066	R	GDAAVERPLVR	L			File36611 Spectrum185639 scans: 3178	C1	---	C4	---	C6	---	H1	---	H8	---	H10	---	H/C	---	126		127		128
1	TRIAE_CS42_4DS_TGACv1_361274_AA1164790.1	12073	67495	295	295	20	20	40.7	5.01	83612	1	1	0	471.279	1410.81	3	1410.81	0.0001	205	215	1	26.84	0.0021	R	GDAAVERPLVR	L			File36597 Spectrum23014 scans: 3562	C1	---	C4	---	C6	---	H1	---	H8	---	H10	---	H/C	---	126		127		128
1	TRIAE_CS42_4DS_TGACv1_361274_AA1164790.1	12073	67495	295	295	20	20	40.7	5.01	83626	1	1	0	471.28	1410.82	3	1410.81	0.0028	205	215	1	20.83	0.0083	R	GDAAVERPLVR	L			File36595 Spectrum2522 scans: 3590	C1	---	C4	---	C6	---	H1	---	H8	---	H10	---	H/C	---	126		127		128
1	TRIAE_CS42_4DS_TGACv1_361274_AA1164790.1	12073	67495	295	295	20	20	40.7	5.01	95175	1	1	0	741.415	1480.82	2	1480.82	-0.0024	229	237	0	21.57	0.007	K	DFDVSALEK	F			File36606 Spectrum128838 scans: 9695	C1	---	C4	---	C6	---	H1	---	H8	---	H10	---	H/C	---	126		127		128
1	TRIAE_CS42_4DS_TGACv1_361274_AA1164790.1	12073	67495	295	295	20	20	40.7	5.01	95176	1	1	0	741.415	1480.82	2	1480.82	-0.0019	229	237	0	29.2	0.0012	K	DFDVSALEK	F			File36609 Spectrum166712 scans: 10282	C1	---	C4	---	C6	---	H1	---	H8	---	H10	---	H/C	---	126		127		128
1	TRIAE_CS42_4DS_TGACv1_361274_AA1164790.1	12073	67495	295	295	20	20	40.7	5.01	95181	1	1	0	741.415	1480.82	2	1480.82	-0.0014	229	237	0	60.8	8.3e-07	K	DFDVSALEK	F			File36607 Spectrum141555 scans: 10144	C1	---	C4	---	C6	---	H1	---	H8	---	H10	---	H/C	---	126		127		128
1	TRIAE_CS42_4DS_TGACv1_361274_AA1164790.1	12073	67495	295	295	20	20	40.7	5.01	95182	1	1	0	741.416	1480.82	2	1480.82	-0.0013	229	237	0	28.95	0.0013	K	DFDVSALEK	F			File36607 Spectrum145538 scans: 14779	C1	---	C4	---	C6	---	H1	---	H8	---	H10	---	H/C	---	126		127		128
1	TRIAE_CS42_4DS_TGACv1_361274_AA1164790.1	12073	67495	295	295	20	20	40.7	5.01	95185	1	1	0	741.416	1480.82	2	1480.82	-0.0009	229	237	0	56.38	2.3e-06	K	DFDVSALEK	F			File36607 Spectrum145706 scans: 15305	C1	---	C4	---	C6	---	H1	---	H8	---	H10	---	H/C	---	126		127		128
1	TRIAE_CS42_4DS_TGACv1_361274_AA1164790.1	12073	67495	295	295	20	20	40.7	5.01	95187	1	1	0	741.416	1480.82	2	1480.82	-0.0008	229	237	0	39.75	0.00011	K	DFDVSALEK	F			File36606 Spectrum129334 scans: 10265	C1	---	C4	---	C6	---	H1	---	H8	---	H10	---	H/C	---	126		127		128
1	TRIAE_CS42_4DS_TGACv1_361274_AA1164790.1	12073	67495	295	295	20	20	40.7	5.01	95188	1	1	0	741.416	1480.82	2	1480.82	-0.0008	229	237	0	56.95	2e-06	K	DFDVSALEK	F			File36607 Spectrum145656 scans: 15189	C1	---	C4	---	C6	---	H1	---	H8	---	H10	---	H/C	---	126		127		128
1	TRIAE_CS42_4DS_TGACv1_361274_AA1164790.1	12073	67495	295	295	20	20	40.7	5.01	95189	1	1	0	741.416	1480.82	2	1480.82	-0.0008	229	237	0	25.88	0.0026	K	DFDVSALEK	F			File36607 Spectrum145392 scans: 14472	C1	---	C4	---	C6	---	H1	---	H8	---	H10	---	H/C	---	126		127		128
1	TRIAE_CS42_4DS_TGACv1_361274_AA1164790.1	12073	67495	295	295	20	20	40.7	5.01	95190	1	1	0	741.416	1480.82	2	1480.82	-0.0006	229	237	0	21.77	0.0067	K	DFDVSALEK	F			File36607 Spectrum145504 scans: 14664	C1	---	C4	---	C6	---	H1	---	H8	---	H10	---	H/C	---	126		127		128
1	TRIAE_CS42_4DS_TGACv1_361274_AA1164790.1	12073	67495	295	295	20	20	40.7	5.01	95192	1	1	0	741.416	1480.82	2	1480.82	-0.0004	229	237	0	32.45	0.00057	K	DFDVSALEK	F			File36607 Spectrum145572 scans: 14892	C1	---	C4	---	C6	---	H1	---	H8	---	H10	---	H/C	---	126		127		128
1	TRIAE_CS42_4DS_TGACv1_361274_AA1164790.1	12073	67495	295	295	20	20	40.7	5.01	95193	1	1	0	741.416	1480.82	2	1480.82	-0.0003	229	237	0	43.11	4.9e-05	K	DFDVSALEK	F			File36607 Spectrum141737 scans: 10361	C1	---	C4	---	C6	---	H1	---	H8	---	H10	---	H/C	---	126		127		128
1	TRIAE_CS42_4DS_TGACv1_361274_AA1164790.1	12073	67495	295	295	20	20	40.7	5.01	95194	1	1	0	741.416	1480.82	2	1480.82	-0.0002	229	237	0	73.7	4.3e-08	K	DFDVSALEK	F			File36607 Spectrum145776 scans: 15434	C1	---	C4	---	C6	---	H1	---	H8	---	H10	---	H/C	---	126		127		128
1	TRIAE_CS42_4DS_TGACv1_361274_AA1164790.1	12073	67495	295	295	20	20	40.7	5.01	95196	1	1	0	494.613	1480.82	3	1480.82	-0.0002	229	237	0	21.31	0.0074	K	DFDVSALEK	F			File36609 Spectrum166729 scans: 10300	C1	---	C4	---	C6	---	H1	---	H8	---	H10	---	H/C	---	126		127		128
1	TRIAE_CS42_4DS_TGACv1_361274_AA1164790.1	12073	67495	295	295	20	20	40.7	5.01	95200	1	1	0	494.613	1480.82	3	1480.82	0.0002	229	237	0	24.7	0.0034	K	DFDVSALEK	F			File36607 Spectrum141484 scans: 10038	C1	---	C4	---	C6	---	H1	---	H8	---	H10	---	H/C	---	126		127		128
1	TRIAE_CS42_4DS_TGACv1_361274_AA1164790.1	12073	67495	295	295	20	20	40.7	5.01	95204	1	1	0	741.417	1480.82	2	1480.82	0.0008	229	237	0	21.93	0.0064	K	DFDVSALEK	F			File36607 Spectrum145609 scans: 15073	C1	---	C4	---	C6	---	H1	---	H8	---	H10	---	H/C	---	126		127		128
1	TRIAE_CS42_4DS_TGACv1_361274_AA1164790.1	12073	67495	295	295	20	20	40.7	5.01	95205	1	1	0	494.613	1480.82	3	1480.82	0.0009	229	237	0	23.95	0.004	K	DFDVSALEK	F			File36608 Spectrum154100 scans: 10272	C1	---	C4	---	C6	---	H1	---	H8	---	H10	---	H/C	---	126		127		128
1	TRIAE_CS42_4DS_TGACv1_361274_AA1164790.1	12073	67495	295	295	20	20	40.7	5.01	95206	1	1	0	741.417	1480.82	2	1480.82	0.0009	229	237	0	20.37	0.0092	K	DFDVSALEK	F			File36607 Spectrum144561 scans: 13543	C1	---	C4	---	C6	---	H1	---	H8	---	H10	---	H/C	---	126		127		128
1	TRIAE_CS42_4DS_TGACv1_361274_AA1164790.1	12073	67495	295	295	20	20	40.7	5.01	95207	1	1	0	741.417	1480.82	2	1480.82	0.0009	229	237	0	29.91	0.001	K	DFDVSALEK	F			File36607 Spectrum142484 scans: 11200	C1	---	C4	---	C6	---	H1	---	H8	---	H10	---	H/C	---	126		127		128
1	TRIAE_CS42_4DS_TGACv1_361274_AA1164790.1	12073	67495	295	295	20	20	40.7	5.01	95210	1	1	0	741.417	1480.82	2	1480.82	0.0015	229	237	0	32.17	0.00061	K	DFDVSALEK	F			File36607 Spectrum142130 scans: 10806	C1	---	C4	---	C6	---	H1	---	H8	---	H10	---	H/C	---	126		127		128
1	TRIAE_CS42_4DS_TGACv1_361274_AA1164790.1	12073	67495	295	295	20	20	40.7	5.01	95213	1	1	0	494.614	1480.82	3	1480.82	0.0019	229	237	0	38.53	0.00014	K	DFDVSALEK	F			File36607 Spectrum141817 scans: 10453	C1	---	C4	---	C6	---	H1	---	H8	---	H10	---	H/C	---	126		127		128
1	TRIAE_CS42_4DS_TGACv1_361274_AA1164790.1	12073	67495	295	295	20	20	40.7	5.01	95217	1	1	0	741.418	1480.82	2	1480.82	0.0037	229	237	0	26.14	0.0024	K	DFDVSALEK	F			File36607 Spectrum143949 scans: 12838	C1	---	C4	---	C6	---	H1	---	H8	---	H10	---	H/C	---	126		127		128
1	TRIAE_CS42_4DS_TGACv1_361274_AA1164790.1	12073	67495	295	295	20	20	40.7	5.01	95218	1	1	0	494.615	1480.82	3	1480.82	0.0038	229	237	0	28.19	0.0015	K	DFDVSALEK	F			File36606 Spectrum129629 scans: 10596	C1	---	C4	---	C6	---	H1	---	H8	---	H10	---	H/C	---	126		127		128
1	TRIAE_CS42_4DS_TGACv1_361274_AA1164790.1	12073	67495	295	295	20	20	40.7	5.01	95219	1	1	0	741.418	1480.82	2	1480.82	0.0046	229	237	0	25.34	0.0029	K	DFDVSALEK	F			File36607 Spectrum141932 scans: 10583	C1	---	C4	---	C6	---	H1	---	H8	---	H10	---	H/C	---	126		127		128
1	TRIAE_CS42_4DS_TGACv1_361274_AA1164790.1	12073	67495	295	295	20	20	40.7	5.01	107265	1	1	0	778.455	1554.89	2	1554.9	-0.0074	495	505	0	31.35	0.00073	K	AAEPAATEPLK	D			File36600 Spectrum57635 scans: 5590	C1	---	C4	---	C6	---	H1	---	H8	---	H10	---	H/C	---	126		127		128
1	TRIAE_CS42_4DS_TGACv1_361274_AA1164790.1	12073	67495	295	295	20	20	40.7	5.01	107267	1	1	0	519.309	1554.9	3	1554.9	0.0026	495	505	0	20.57	0.0088	K	AAEPAATEPLK	D			File36600 Spectrum57649 scans: 5607	C1	---	C4	---	C6	---	H1	---	H8	---	H10	---	H/C	---	126		127		128
1	TRIAE_CS42_4DS_TGACv1_361274_AA1164790.1	12073	67495	295	295	20	20	40.7	5.01	115584	1	1	0	804.964	1607.91	2	1607.92	-0.0038	130	139	0	26.33	0.0023	R	EAEGIVEYLK	K			File36604 Spectrum106350 scans: 11736	C1	---	C4	---	C6	---	H1	---	H8	---	H10	---	H/C	---	126		127		128
1	TRIAE_CS42_4DS_TGACv1_361274_AA1164790.1	12073	67495	295	295	20	20	40.7	5.01	115588	1	1	0	804.965	1607.91	2	1607.92	-0.0031	130	139	0	81.03	7.9e-09	R	EAEGIVEYLK	K			File36604 Spectrum105473 scans: 10756	C1	---	C4	---	C6	---	H1	---	H8	---	H10	---	H/C	---	126		127		128
1	TRIAE_CS42_4DS_TGACv1_361274_AA1164790.1	12073	67495	295	295	20	20	40.7	5.01	115591	1	1	0	804.965	1607.92	2	1607.92	-0.0025	130	139	0	98.21	1.5e-10	R	EAEGIVEYLK	K			File36604 Spectrum108674 scans: 14439	C1	---	C4	---	C6	---	H1	---	H8	---	H10	---	H/C	---	126		127		128
1	TRIAE_CS42_4DS_TGACv1_361274_AA1164790.1	12073	67495	295	295	20	20	40.7	5.01	115592	1	1	0	536.979	1607.92	3	1607.92	-0.0022	130	139	0	50.52	8.9e-06	R	EAEGIVEYLK	K			File36604 Spectrum105467 scans: 10747	C1	---	C4	---	C6	---	H1	---	H8	---	H10	---	H/C	---	126		127		128
1	TRIAE_CS42_4DS_TGACv1_361274_AA1164790.1	12073	67495	295	295	20	20	40.7	5.01	115593	1	1	0	804.965	1607.92	2	1607.92	-0.0022	130	139	0	54.19	3.8e-06	R	EAEGIVEYLK	K			File36604 Spectrum108476 scans: 14154	C1	---	C4	---	C6	---	H1	---	H8	---	H10	---	H/C	---	126		127		128
1	TRIAE_CS42_4DS_TGACv1_361274_AA1164790.1	12073	67495	295	295	20	20	40.7	5.01	115594	1	1	0	804.965	1607.92	2	1607.92	-0.0022	130	139	0	56.25	2.4e-06	R	EAEGIVEYLK	K			File36604 Spectrum108697 scans: 14545	C1	---	C4	---	C6	---	H1	---	H8	---	H10	---	H/C	---	126		127		128
1	TRIAE_CS42_4DS_TGACv1_361274_AA1164790.1	12073	67495	295	295	20	20	40.7	5.01	115595	1	1	0	804.965	1607.92	2	1607.92	-0.002	130	139	0	34.06	0.00039	R	EAEGIVEYLK	K			File36604 Spectrum106875 scans: 12308	C1	---	C4	---	C6	---	H1	---	H8	---	H10	---	H/C	---	126		127		128
1	TRIAE_CS42_4DS_TGACv1_361274_AA1164790.1	12073	67495	295	295	20	20	40.7	5.01	115596	1	1	0	804.965	1607.92	2	1607.92	-0.002	130	139	0	70.46	9e-08	R	EAEGIVEYLK	K			File36604 Spectrum108616 scans: 14317	C1	---	C4	---	C6	---	H1	---	H8	---	H10	---	H/C	---	126		127		128
1	TRIAE_CS42_4DS_TGACv1_361274_AA1164790.1	12073	67495	295	295	20	20	40.7	5.01	115597	1	1	0	804.965	1607.92	2	1607.92	-0.002	130	139	0	35.16	0.00031	R	EAEGIVEYLK	K			File36606 Spectrum129791 scans: 10785	C1	---	C4	---	C6	---	H1	---	H8	---	H10	---	H/C	---	126		127		128
1	TRIAE_CS42_4DS_TGACv1_361274_AA1164790.1	12073	67495	295	295	20	20	40.7	5.01	115598	1	1	0	804.965	1607.92	2	1607.92	-0.0018	130	139	0	37.69	0.00017	R	EAEGIVEYLK	K			File36604 Spectrum107153 scans: 12614	C1	---	C4	---	C6	---	H1	---	H8	---	H10	---	H/C	---	126		127		128
1	TRIAE_CS42_4DS_TGACv1_361274_AA1164790.1	12073	67495	295	295	20	20	40.7	5.01	115599	1	1	0	804.965	1607.92	2	1607.92	-0.0017	130	139	0	76.36	2.3e-08	R	EAEGIVEYLK	K			File36604 Spectrum108716 scans: 14650	C1	---	C4	---	C6	---	H1	---	H8	---	H10	---	H/C	---	126		127		128
1	TRIAE_CS42_4DS_TGACv1_361274_AA1164790.1	12073	67495	295	295	20	20	40.7	5.01	115601	1	1	0	804.966	1607.92	2	1607.92	-0.0012	130	139	0	44.67	3.4e-05	R	EAEGIVEYLK	K			File36604 Spectrum108034 scans: 13653	C1	---	C4	---	C6	---	H1	---	H8	---	H10	---	H/C	---	126		127		128
1	TRIAE_CS42_4DS_TGACv1_361274_AA1164790.1	12073	67495	295	295	20	20	40.7	5.01	115603	1	1	0	804.966	1607.92	2	1607.92	-0.0011	130	139	0	26.16	0.0024	R	EAEGIVEYLK	K			File36604 Spectrum107487 scans: 12983	C1	---	C4	---	C6	---	H1	---	H8	---	H10	---	H/C	---	126		127		128
1	TRIAE_CS42_4DS_TGACv1_361274_AA1164790.1	12073	67495	295	295	20	20	40.7	5.01	115604	1	1	0	804.966	1607.92	2	1607.92	-0.001	130	139	0	101.2	7.6e-11	R	EAEGIVEYLK	K			File36604 Spectrum108969 scans: 15350	C1	---	C4	---	C6	---	H1	---	H8	---	H10	---	H/C	---	126		127		128
1	TRIAE_CS42_4DS_TGACv1_361274_AA1164790.1	12073	67495	295	295	20	20	40.7	5.01	115605	1	1	0	804.966	1607.92	2	1607.92	-0.001	130	139	0	77.02	2e-08	R	EAEGIVEYLK	K			File36604 Spectrum108167 scans: 13811	C1	---	C4	---	C6	---	H1	---	H8	---	H10	---	H/C	---	126		127		128
1	TRIAE_CS42_4DS_TGACv1_361274_AA1164790.1	12073	67495	295	295	20	20	40.7	5.01	115607	1	1	0	804.966	1607.92	2	1607.92	-0.0007	130	139	0	70.9	8.1e-08	R	EAEGIVEYLK	K			File36604 Spectrum105667 scans: 10975	C1	---	C4	---	C6	---	H1	---	H8	---	H10	---	H/C	---	126		127		128
1	TRIAE_CS42_4DS_TGACv1_361274_AA1164790.1	12073	67495	295	295	20	20	40.7	5.01	115608	1	1	0	804.966	1607.92	2	1607.92	-0.0007	130	139	0	48.54	1.4e-05	R	EAEGIVEYLK	K			File36604 Spectrum108757 scans: 14861	C1	---	C4	---	C6	---	H1	---	H8	---	H10	---	H/C	---	126		127		128
1	TRIAE_CS42_4DS_TGACv1_361274_AA1164790.1	12073	67495	295	295	20	20	40.7	5.01	115609	1	1	0	804.966	1607.92	2	1607.92	-0.0005	130	139	0	103.24	4.7e-11	R	EAEGIVEYLK	K			File36604 Spectrum108913 scans: 15226	C1	---	C4	---	C6	---	H1	---	H8	---	H10	---	H/C	---	126		127		128
1	TRIAE_CS42_4DS_TGACv1_361274_AA1164790.1	12073	67495	295	295	20	20	40.7	5.01	115610	1	1	0	804.966	1607.92	2	1607.92	-0.0004	130	139	0	79.4	1.1e-08	R	EAEGIVEYLK	K			File36604 Spectrum108806 scans: 14983	C1	---	C4	---	C6	---	H1	---	H8	---	H10	---	H/C	---	126		127		128
1	TRIAE_CS42_4DS_TGACv1_361274_AA1164790.1	12073	67495	295	295	20	20	40.7	5.01	115611	1	1	0	804.966	1607.92	2	1607.92	-0.0004	130	139	0	67.26	1.9e-07	R	EAEGIVEYLK	K			File36604 Spectrum108741 scans: 14756	C1	---	C4	---	C6	---	H1	---	H8	---	H10	---	H/C	---	126		127		128
1	TRIAE_CS42_4DS_TGACv1_361274_AA1164790.1	12073	67495	295	295	20	20	40.7	5.01	115612	1	1	0	804.966	1607.92	2	1607.92	-0.0004	130	139	0	69.07	1.2e-07	R	EAEGIVEYLK	K			File36604 Spectrum106608 scans: 12017	C1	---	C4	---	C6	---	H1	---	H8	---	H10	---	H/C	---	126		127		128
1	TRIAE_CS42_4DS_TGACv1_361274_AA1164790.1	12073	67495	295	295	20	20	40.7	5.01	115613	1	1	0	804.966	1607.92	2	1607.92	0	130	139	0	87.66	1.7e-09	R	EAEGIVEYLK	K			File36604 Spectrum108841 scans: 15096	C1	---	C4	---	C6	---	H1	---	H8	---	H10	---	H/C	---	126		127		128
1	TRIAE_CS42_4DS_TGACv1_361274_AA1164790.1	12073	67495	295	295	20	20	40.7	5.01	115615	1	1	0	804.966	1607.92	2	1607.92	0.0001	130	139	0	66.17	2.4e-07	R	EAEGIVEYLK	K			File36604 Spectrum105854 scans: 11183	C1	---	C4	---	C6	---	H1	---	H8	---	H10	---	H/C	---	126		127		128
1	TRIAE_CS42_4DS_TGACv1_361274_AA1164790.1	12073	67495	295	295	20	20	40.7	5.01	115616	1	1	0	804.966	1607.92	2	1607.92	0.0001	130	139	0	65.16	3e-07	R	EAEGIVEYLK	K			File36604 Spectrum108302 scans: 13971	C1	---	C4	---	C6	---	H1	---	H8	---	H10	---	H/C	---	126		127		128
1	TRIAE_CS42_4DS_TGACv1_361274_AA1164790.1	12073	67495	295	295	20	20	40.7	5.01	115617	1	1	0	804.966	1607.92	2	1607.92	0.0002	130	139	0	61.26	7.5e-07	R	EAEGIVEYLK	K			File36604 Spectrum107327 scans: 12803	C1	---	C4	---	C6	---	H1	---	H8	---	H10	---	H/C	---	126		127		128
1	TRIAE_CS42_4DS_TGACv1_361274_AA1164790.1	12073	67495	295	295	20	20	40.7	5.01	115618	1	1	0	804.966	1607.92	2	1607.92	0.0002	130	139	0	43.08	4.9e-05	R	EAEGIVEYLK	K			File36611 Spectrum192058 scans: 10598	C1	---	C4	---	C6	---	H1	---	H8	---	H10	---	H/C	---	126		127		128
1	TRIAE_CS42_4DS_TGACv1_361274_AA1164790.1	12073	67495	295	295	20	20	40.7	5.01	115620	1	1	0	536.98	1607.92	3	1607.92	0.0005	130	139	0	28.36	0.0015	R	EAEGIVEYLK	K			File36604 Spectrum108931 scans: 15278	C1	---	C4	---	C6	---	H1	---	H8	---	H10	---	H/C	---	126		127		128
1	TRIAE_CS42_4DS_TGACv1_361274_AA1164790.1	12073	67495	295	295	20	20	40.7	5.01	115622	1	1	0	536.98	1607.92	3	1607.92	0.0007	130	139	0	45.6	2.8e-05	R	EAEGIVEYLK	K			File36604 Spectrum105653 scans: 10959	C1	---	C4	---	C6	---	H1	---	H8	---	H10	---	H/C	---	126		127		128
1	TRIAE_CS42_4DS_TGACv1_361274_AA1164790.1	12073	67495	295	295	20	20	40.7	5.01	115623	1	1	0	536.98	1607.92	3	1607.92	0.0007	130	139	0	27.98	0.0016	R	EAEGIVEYLK	K			File36604 Spectrum108876 scans: 15155	C1	---	C4	---	C6	---	H1	---	H8	---	H10	---	H/C	---	126		127		128
1	TRIAE_CS42_4DS_TGACv1_361274_AA1164790.1	12073	67495	295	295	20	20	40.7	5.01	115624	1	1	0	804.967	1607.92	2	1607.92	0.0019	130	139	0	40.96	8e-05	R	EAEGIVEYLK	K			File36604 Spectrum107663 scans: 13181	C1	---	C4	---	C6	---	H1	---	H8	---	H10	---	H/C	---	126		127		128
1	TRIAE_CS42_4DS_TGACv1_361274_AA1164790.1	12073	67495	295	295	20	20	40.7	5.01	115627	1	1	0	804.967	1607.92	2	1607.92	0.0026	130	139	0	57.31	1.9e-06	R	EAEGIVEYLK	K			File36605 Spectrum117657 scans: 10710	C1	---	C4	---	C6	---	H1	---	H8	---	H10	---	H/C	---	126		127		128
1	TRIAE_CS42_4DS_TGACv1_361274_AA1164790.1	12073	67495	295	295	20	20	40.7	5.01	115629	1	1	0	804.969	1607.92	2	1607.92	0.0055	130	139	0	28.29	0.0015	R	EAEGIVEYLK	K			File36605 Spectrum117873 scans: 10982	C1	---	C4	---	C6	---	H1	---	H8	---	H10	---	H/C	---	126		127		128
1	TRIAE_CS42_4DS_TGACv1_361274_AA1164790.1	12073	67495	295	295	20	20	40.7	5.01	118065	1	1	0	812.961	1623.91	2	1623.91	-0.005	469	478	0	21.87	0.0065	R	TADEIVDYIK	K			File36605 Spectrum120259 scans: 13704	C1	---	C4	---	C6	---	H1	---	H8	---	H10	---	H/C	---	126		127		128
1	TRIAE_CS42_4DS_TGACv1_361274_AA1164790.1	12073	67495	295	295	20	20	40.7	5.01	118066	1	1	0	812.962	1623.91	2	1623.91	-0.0035	469	478	0	38.88	0.00013	R	TADEIVDYIK	K			File36605 Spectrum120824 scans: 14575	C1	---	C4	---	C6	---	H1	---	H8	---	H10	---	H/C	---	126		127		128
1	TRIAE_CS42_4DS_TGACv1_361274_AA1164790.1	12073	67495	295	295	20	20	40.7	5.01	118067	1	1	0	812.962	1623.91	2	1623.91	-0.0035	469	478	0	55.08	3.1e-06	R	TADEIVDYIK	K			File36600 Spectrum60843 scans: 9251	C1	---	C4	---	C6	---	H1	---	H8	---	H10	---	H/C	---	126		127		128
1	TRIAE_CS42_4DS_TGACv1_361274_AA1164790.1	12073	67495	295	295	20	20	40.7	5.01	118071	1	1	0	812.962	1623.91	2	1623.91	-0.0025	469	478	0	46.86	2.1e-05	R	TADEIVDYIK	K			File36606 Spectrum133382 scans: 15466	C1	---	C4	---	C6	---	H1	---	H8	---	H10	---	H/C	---	126		127		128
1	TRIAE_CS42_4DS_TGACv1_361274_AA1164790.1	12073	67495	295	295	20	20	40.7	5.01	118074	1	1	0	812.963	1623.91	2	1623.91	-0.0019	469	478	0	56.21	2.4e-06	R	TADEIVDYIK	K			File36606 Spectrum129896 scans: 10911	C1	---	C4	---	C6	---	H1	---	H8	---	H10	---	H/C	---	126		127		128
1	TRIAE_CS42_4DS_TGACv1_361274_AA1164790.1	12073	67495	295	295	20	20	40.7	5.01	118077	1	1	0	812.963	1623.91	2	1623.91	-0.0018	469	478	0	51.82	6.6e-06	R	TADEIVDYIK	K			File36608 Spectrum154745 scans: 11002	C1	---	C4	---	C6	---	H1	---	H8	---	H10	---	H/C	---	126		127		128
1	TRIAE_CS42_4DS_TGACv1_361274_AA1164790.1	12073	67495	295	295	20	20	40.7	5.01	118078	1	1	0	812.963	1623.91	2	1623.91	-0.0017	469	478	0	59.44	1.1e-06	R	TADEIVDYIK	K			File36605 Spectrum121044 scans: 15245	C1	---	C4	---	C6	---	H1	---	H8	---	H10	---	H/C	---	126		127		128
1	TRIAE_CS42_4DS_TGACv1_361274_AA1164790.1	12073	67495	295	295	20	20	40.7	5.01	118080	1	1	0	812.963	1623.91	2	1623.91	-0.0015	469	478	0	72	6.3e-08	R	TADEIVDYIK	K			File36605 Spectrum120997 scans: 15127	C1	---	C4	---	C6	---	H1	---	H8	---	H10	---	H/C	---	126		127		128
1	TRIAE_CS42_4DS_TGACv1_361274_AA1164790.1	12073	67495	295	295	20	20	40.7	5.01	118081	1	1	0	812.963	1623.91	2	1623.91	-0.0015	469	478	0	39.2	0.00012	R	TADEIVDYIK	K			File36605 Spectrum120783 scans: 14367	C1	---	C4	---	C6	---	H1	---	H8	---	H10	---	H/C	---	126		127		128
1	TRIAE_CS42_4DS_TGACv1_361274_AA1164790.1	12073	67495	295	295	20	20	40.7	5.01	118082	1	1	0	812.963	1623.91	2	1623.91	-0.0015	469	478	0	71.52	7e-08	R	TADEIVDYIK	K			File36606 Spectrum130092 scans: 11134	C1	---	C4	---	C6	---	H1	---	H8	---	H10	---	H/C	---	126		127		128
1	TRIAE_CS42_4DS_TGACv1_361274_AA1164790.1	12073	67495	295	295	20	20	40.7	5.01	118084	1	1	0	812.963	1623.91	2	1623.91	-0.0015	469	478	0	55.68	2.7e-06	R	TADEIVDYIK	K			File36605 Spectrum118266 scans: 11414	C1	---	C4	---	C6	---	H1	---	H8	---	H10	---	H/C	---	126		127		128
1	TRIAE_CS42_4DS_TGACv1_361274_AA1164790.1	12073	67495	295	295	20	20	40.7	5.01	118085	1	1	0	812.963	1623.91	2	1623.91	-0.0015	469	478	0	22.58	0.0055	R	TADEIVDYIK	K			File36606 Spectrum129674 scans: 10647	C1	---	C4	---	C6	---	H1	---	H8	---	H10	---	H/C	---	126		127		128
1	TRIAE_CS42_4DS_TGACv1_361274_AA1164790.1	12073	67495	295	295	20	20	40.7	5.01	118088	1	1	0	812.963	1623.91	2	1623.91	-0.0009	469	478	0	46.2	2.4e-05	R	TADEIVDYIK	K			File36606 Spectrum133327 scans: 15345	C1	---	C4	---	C6	---	H1	---	H8	---	H10	---	H/C	---	126		127		128
1	TRIAE_CS42_4DS_TGACv1_361274_AA1164790.1	12073	67495	295	295	20	20	40.7	5.01	118089	1	1	0	812.963	1623.91	2	1623.91	-0.0008	469	478	0	56.22	2.4e-06	R	TADEIVDYIK	K			File36605 Spectrum120847 scans: 14678	C1	---	C4	---	C6	---	H1	---	H8	---	H10	---	H/C	---	126		127		128
1	TRIAE_CS42_4DS_TGACv1_361274_AA1164790.1	12073	67495	295	295	20	20	40.7	5.01	118090	1	1	0	812.963	1623.91	2	1623.91	-0.0008	469	478	0	67.75	1.7e-07	R	TADEIVDYIK	K			File36605 Spectrum120906 scans: 14894	C1	---	C4	---	C6	---	H1	---	H8	---	H10	---	H/C	---	126		127		128
1	TRIAE_CS42_4DS_TGACv1_361274_AA1164790.1	12073	67495	295	295	20	20	40.7	5.01	118091	1	1	0	812.963	1623.91	2	1623.91	-0.0007	469	478	0	61.52	7e-07	R	TADEIVDYIK	K			File36605 Spectrum120807 scans: 14473	C1	---	C4	---	C6	---	H1	---	H8	---	H10	---	H/C	---	126		127		128
1	TRIAE_CS42_4DS_TGACv1_361274_AA1164790.1	12073	67495	295	295	20	20	40.7	5.01	118092	1	1	0	812.963	1623.91	2	1623.91	-0.0004	469	478	0	31.07	0.00078	R	TADEIVDYIK	K			File36606 Spectrum133260 scans: 15220	C1	---	C4	---	C6	---	H1	---	H8	---	H10	---	H/C	---	126		127		128
1	TRIAE_CS42_4DS_TGACv1_361274_AA1164790.1	12073	67495	295	295	20	20	40.7	5.01	118094	1	1	0	812.963	1623.91	2	1623.91	-0.0003	469	478	0	53.57	4.4e-06	R	TADEIVDYIK	K			File36605 Spectrum120940 scans: 15004	C1	---	C4	---	C6	---	H1	---	H8	---	H10	---	H/C	---	126		127		128
1	TRIAE_CS42_4DS_TGACv1_361274_AA1164790.1	12073	67495	295	295	20	20	40.7	5.01	118095	1	1	0	812.963	1623.91	2	1623.91	-0.0003	469	478	0	66.45	2.3e-07	R	TADEIVDYIK	K			File36605 Spectrum120860 scans: 14779	C1	---	C4	---	C6	---	H1	---	H8	---	H10	---	H/C	---	126		127		128
1	TRIAE_CS42_4DS_TGACv1_361274_AA1164790.1	12073	67495	295	295	20	20	40.7	5.01	118096	1	1	0	542.311	1623.91	3	1623.91	-0.0001	469	478	0	27.55	0.0018	R	TADEIVDYIK	K			File36607 Spectrum142222 scans: 10913	C1	---	C4	---	C6	---	H1	---	H8	---	H10	---	H/C	---	126		127		128
1	TRIAE_CS42_4DS_TGACv1_361274_AA1164790.1	12073	67495	295	295	20	20	40.7	5.01	118097	1	1	0	542.311	1623.91	3	1623.91	-0.0001	469	478	0	20.35	0.0092	R	TADEIVDYIK	K			File36609 Spectrum167355 scans: 10995	C1	---	C4	---	C6	---	H1	---	H8	---	H10	---	H/C	---	126		127		128
1	TRIAE_CS42_4DS_TGACv1_361274_AA1164790.1	12073	67495	295	295	20	20	40.7	5.01	118098	1	1	0	542.311	1623.91	3	1623.91	-0.0001	469	478	0	60.62	8.7e-07	R	TADEIVDYIK	K			File36605 Spectrum120984 scans: 15092	C1	---	C4	---	C6	---	H1	---	H8	---	H10	---	H/C	---	126		127		128
1	TRIAE_CS42_4DS_TGACv1_361274_AA1164790.1	12073	67495	295	295	20	20	40.7	5.01	118099	1	1	0	812.963	1623.91	2	1623.91	-0.0001	469	478	0	57.42	1.8e-06	R	TADEIVDYIK	K			File36605 Spectrum118070 scans: 11201	C1	---	C4	---	C6	---	H1	---	H8	---	H10	---	H/C	---	126		127		128
1	TRIAE_CS42_4DS_TGACv1_361274_AA1164790.1	12073	67495	295	295	20	20	40.7	5.01	118100	1	1	0	812.963	1623.91	2	1623.91	-0.0001	469	478	0	32.03	0.00063	R	TADEIVDYIK	K			File36607 Spectrum145773 scans: 15427	C1	---	C4	---	C6	---	H1	---	H8	---	H10	---	H/C	---	126		127		128
1	TRIAE_CS42_4DS_TGACv1_361274_AA1164790.1	12073	67495	295	295	20	20	40.7	5.01	118101	1	1	0	812.963	1623.91	2	1623.91	-0.0001	469	478	0	45.01	3.2e-05	R	TADEIVDYIK	K			File36605 Spectrum119458 scans: 12730	C1	---	C4	---	C6	---	H1	---	H8	---	H10	---	H/C	---	126		127		128
1	TRIAE_CS42_4DS_TGACv1_361274_AA1164790.1	12073	67495	295	295	20	20	40.7	5.01	118102	1	1	0	812.963	1623.91	2	1623.91	-0.0001	469	478	0	31.68	0.00068	R	TADEIVDYIK	K			File36605 Spectrum119095 scans: 12316	C1	---	C4	---	C6	---	H1	---	H8	---	H10	---	H/C	---	126		127		128
1	TRIAE_CS42_4DS_TGACv1_361274_AA1164790.1	12073	67495	295	295	20	20	40.7	5.01	118106	1	1	0	542.312	1623.91	3	1623.91	0.0002	469	478	0	41.87	6.5e-05	R	TADEIVDYIK	K			File36605 Spectrum121033 scans: 15212	C1	---	C4	---	C6	---	H1	---	H8	---	H10	---	H/C	---	126		127		128
1	TRIAE_CS42_4DS_TGACv1_361274_AA1164790.1	12073	67495	295	295	20	20	40.7	5.01	118107	1	1	0	812.964	1623.91	2	1623.91	0.0003	469	478	0	55.26	3e-06	R	TADEIVDYIK	K			File36607 Spectrum142157 scans: 10836	C1	---	C4	---	C6	---	H1	---	H8	---	H10	---	H/C	---	126		127		128
1	TRIAE_CS42_4DS_TGACv1_361274_AA1164790.1	12073	67495	295	295	20	20	40.7	5.01	118108	1	1	0	542.312	1623.91	3	1623.91	0.0004	469	478	0	32.31	0.00059	R	TADEIVDYIK	K			File36606 Spectrum130134 scans: 11181	C1	---	C4	---	C6	---	H1	---	H8	---	H10	---	H/C	---	126		127		128
1	TRIAE_CS42_4DS_TGACv1_361274_AA1164790.1	12073	67495	295	295	20	20	40.7	5.01	118109	1	1	0	542.312	1623.91	3	1623.91	0.0006	469	478	0	22.65	0.0054	R	TADEIVDYIK	K			File36606 Spectrum129904 scans: 10920	C1	---	C4	---	C6	---	H1	---	H8	---	H10	---	H/C	---	126		127		128
1	TRIAE_CS42_4DS_TGACv1_361274_AA1164790.1	12073	67495	295	295	20	20	40.7	5.01	118112	1	1	0	812.964	1623.91	2	1623.91	0.0008	469	478	0	64.34	3.7e-07	R	TADEIVDYIK	K			File36609 Spectrum167345 scans: 10984	C1	---	C4	---	C6	---	H1	---	H8	---	H10	---	H/C	---	126		127		128
1	TRIAE_CS42_4DS_TGACv1_361274_AA1164790.1	12073	67495	295	295	20	20	40.7	5.01	118113	1	1	0	812.964	1623.91	2	1623.91	0.0008	469	478	0	30.87	0.00082	R	TADEIVDYIK	K			File36610 Spectrum179952 scans: 10836	C1	---	C4	---	C6	---	H1	---	H8	---	H10	---	H/C	---	126		127		128
1	TRIAE_CS42_4DS_TGACv1_361274_AA1164790.1	12073	67495	295	295	20	20	40.7	5.01	118118	1	1	0	542.312	1623.91	3	1623.91	0.0015	469	478	0	42.45	5.7e-05	R	TADEIVDYIK	K			File36605 Spectrum120929 scans: 14970	C1	---	C4	---	C6	---	H1	---	H8	---	H10	---	H/C	---	126		127		128
1	TRIAE_CS42_4DS_TGACv1_361274_AA1164790.1	12073	67495	295	295	20	20	40.7	5.01	118119	1	1	0	812.964	1623.91	2	1623.91	0.0015	469	478	0	53.55	4.4e-06	R	TADEIVDYIK	K			File36605 Spectrum119753 scans: 13069	C1	---	C4	---	C6	---	H1	---	H8	---	H10	---	H/C	---	126		127		128
1	TRIAE_CS42_4DS_TGACv1_361274_AA1164790.1	12073	67495	295	295	20	20	40.7	5.01	118120	1	1	0	812.965	1623.91	2	1623.91	0.0019	469	478	0	24.5	0.0035	R	TADEIVDYIK	K			File36605 Spectrum118669 scans: 11859	C1	---	C4	---	C6	---	H1	---	H8	---	H10	---	H/C	---	126		127		128
1	TRIAE_CS42_4DS_TGACv1_361274_AA1164790.1	12073	67495	295	295	20	20	40.7	5.01	118122	1	1	0	542.312	1623.91	3	1623.91	0.002	469	478	0	23.34	0.0046	R	TADEIVDYIK	K			File36608 Spectrum154754 scans: 11011	C1	---	C4	---	C6	---	H1	---	H8	---	H10	---	H/C	---	126		127		128
1	TRIAE_CS42_4DS_TGACv1_361274_AA1164790.1	12073	67495	295	295	20	20	40.7	5.01	118126	1	1	0	542.312	1623.91	3	1623.91	0.0024	469	478	0	26.09	0.0025	R	TADEIVDYIK	K			File36605 Spectrum120887 scans: 14855	C1	---	C4	---	C6	---	H1	---	H8	---	H10	---	H/C	---	126		127		128
1	TRIAE_CS42_4DS_TGACv1_361274_AA1164790.1	12073	67495	295	295	20	20	40.7	5.01	118127	1	1	0	542.312	1623.92	3	1623.91	0.0026	469	478	0	22.36	0.0058	R	TADEIVDYIK	K			File36605 Spectrum118134 scans: 11270	C1	---	C4	---	C6	---	H1	---	H8	---	H10	---	H/C	---	126		127		128
1	TRIAE_CS42_4DS_TGACv1_361274_AA1164790.1	12073	67495	295	295	20	20	40.7	5.01	118130	1	1	0	812.965	1623.92	2	1623.91	0.0031	469	478	0	50.65	8.6e-06	R	TADEIVDYIK	K			File36605 Spectrum117877 scans: 10987	C1	---	C4	---	C6	---	H1	---	H8	---	H10	---	H/C	---	126		127		128
1	TRIAE_CS42_4DS_TGACv1_361274_AA1164790.1	12073	67495	295	295	20	20	40.7	5.01	131980	1	1	1	860.957	1719.9	2	1719.9	-0.0061	482	494	0	30.08	0.00098	K	ETAGQAAAADTEK	A			File36602 Spectrum78865 scans: 3572	C1	1.088	C4	1.023	C6	0.917	H1	0.981	H8	1.067	H10	1.149	H/C	1.084	126	81100	127	107600	128	228200
1	TRIAE_CS42_4DS_TGACv1_361274_AA1164790.1	12073	67495	295	295	20	20	40.7	5.01	131987	1	1	1	860.958	1719.9	2	1719.9	-0.0029	482	494	0	86.23	2.4e-09	K	ETAGQAAAADTEK	A			File36602 Spectrum79198 scans: 3953	C1	1.107	C4	1.187	C6	0.975	H1	0.909	H8	0.982	H10	0.538	H/C	0.887	126	1642000	127	2482000	128	4823000
1	TRIAE_CS42_4DS_TGACv1_361274_AA1164790.1	12073	67495	295	295	20	20	40.7	5.01	131989	1	1	1	860.958	1719.9	2	1719.9	-0.0023	482	494	0	90.71	8.5e-10	K	ETAGQAAAADTEK	A			File36602 Spectrum79402 scans: 4198	C1	1.134	C4	1.32	C6	0.954	H1	0.9	H8	0.926	H10	0.435	H/C	0.828	126	2027000	127	3329000	128	5692000
1	TRIAE_CS42_4DS_TGACv1_361274_AA1164790.1	12073	67495	295	295	20	20	40.7	5.01	131991	1	1	1	574.308	1719.9	3	1719.9	-0.0014	482	494	0	68.73	1.3e-07	K	ETAGQAAAADTEK	A			File36602 Spectrum79406 scans: 4204	C1	1.041	C4	0.983	C6	1.12	H1	1.047	H8	0.761	H10	0.798	H/C	0.834	126	606800	127	808000	128	2179000
1	TRIAE_CS42_4DS_TGACv1_361274_AA1164790.1	12073	67495	295	295	20	20	40.7	5.01	131992	1	1	1	574.308	1719.9	3	1719.9	-0.0012	482	494	0	74.12	3.9e-08	K	ETAGQAAAADTEK	A			File36602 Spectrum79204 scans: 3960	C1	1.254	C4	1.364	C6	1.195	H1	0	H8	1.057	H10	0.813	H/C	0.493	126	831900	127	1277000	128	2647000
1	TRIAE_CS42_4DS_TGACv1_361274_AA1164790.1	12073	67495	295	295	20	20	40.7	5.01	131993	1	1	1	574.308	1719.9	3	1719.9	-0.0011	482	494	0	32.4	0.00058	K	ETAGQAAAADTEK	A			File36604 Spectrum99550 scans: 3784	C1	1.342	C4	1.198	C6	1.193	H1	0	H8	1.11	H10	1.008	H/C	0.54	126	375900	127	473700	128	1115000
1	TRIAE_CS42_4DS_TGACv1_361274_AA1164790.1	12073	67495	295	295	20	20	40.7	5.01	131996	1	1	1	860.959	1719.9	2	1719.9	-0.0002	482	494	0	68.1	1.5e-07	K	ETAGQAAAADTEK	A			File36604 Spectrum99564 scans: 3801	C1	1.068	C4	0.967	C6	0.894	H1	0.867	H8	1.331	H10	0.637	H/C	1.171	126	233500	127	298300	128	652700
1	TRIAE_CS42_4DS_TGACv1_361274_AA1164790.1	12073	67495	295	295	20	20	40.7	5.01	131997	1	1	1	574.309	1719.9	3	1719.9	0.0002	482	494	0	30.74	0.00084	K	ETAGQAAAADTEK	A			File36603 Spectrum91051 scans: 4272	C1	0	C4	1.117	C6	1.482	H1	0.942	H8	0.778	H10	0	H/C	0.701	126	0	127	301100	128	945200
1	TRIAE_CS42_4DS_TGACv1_361274_AA1164790.1	12073	67495	295	295	20	20	40.7	5.01	131999	1	1	1	860.96	1719.91	2	1719.9	0.0008	482	494	0	112.92	5.1e-12	K	ETAGQAAAADTEK	A			File36603 Spectrum91030 scans: 4245	C1	1.034	C4	1.236	C6	0.969	H1	0.871	H8	1.003	H10	0.681	H/C	0.897	126	571800	127	963900	128	1788000
1	TRIAE_CS42_4DS_TGACv1_361274_AA1164790.1	12073	67495	295	295	20	20	40.7	5.01	138021	1	1	0	883.961	1765.91	2	1765.91	-0.0064	151	162	0	54.95	3.2e-06	K	APEDATYLEDGK	I			File36609 Spectrum165085 scans: 8423	C1	---	C4	---	C6	---	H1	---	H8	---	H10	---	H/C	---	126		127		128
1	TRIAE_CS42_4DS_TGACv1_361274_AA1164790.1	12073	67495	295	295	20	20	40.7	5.01	138022	1	1	0	883.963	1765.91	2	1765.91	-0.003	151	162	0	111.48	7.1e-12	K	APEDATYLEDGK	I			File36606 Spectrum127184 scans: 7821	C1	---	C4	---	C6	---	H1	---	H8	---	H10	---	H/C	---	126		127		128
1	TRIAE_CS42_4DS_TGACv1_361274_AA1164790.1	12073	67495	295	295	20	20	40.7	5.01	138023	1	1	0	883.963	1765.91	2	1765.91	-0.0029	151	162	0	117.08	2e-12	K	APEDATYLEDGK	I			File36610 Spectrum177365 scans: 7870	C1	---	C4	---	C6	---	H1	---	H8	---	H10	---	H/C	---	126		127		128
1	TRIAE_CS42_4DS_TGACv1_361274_AA1164790.1	12073	67495	295	295	20	20	40.7	5.01	138024	1	1	0	883.963	1765.91	2	1765.91	-0.0021	151	162	0	66.76	2.1e-07	K	APEDATYLEDGK	I			File36609 Spectrum171134 scans: 15694	C1	---	C4	---	C6	---	H1	---	H8	---	H10	---	H/C	---	126		127		128
1	TRIAE_CS42_4DS_TGACv1_361274_AA1164790.1	12073	67495	295	295	20	20	40.7	5.01	138026	1	1	0	589.645	1765.91	3	1765.91	-0.002	151	162	0	24.62	0.0035	K	APEDATYLEDGK	I			File36599 Spectrum48100 scans: 7615	C1	---	C4	---	C6	---	H1	---	H8	---	H10	---	H/C	---	126		127		128
1	TRIAE_CS42_4DS_TGACv1_361274_AA1164790.1	12073	67495	295	295	20	20	40.7	5.01	138027	1	1	0	589.645	1765.91	3	1765.91	-0.0017	151	162	0	22.02	0.0063	K	APEDATYLEDGK	I			File36609 Spectrum170902 scans: 15266	C1	---	C4	---	C6	---	H1	---	H8	---	H10	---	H/C	---	126		127		128
1	TRIAE_CS42_4DS_TGACv1_361274_AA1164790.1	12073	67495	295	295	20	20	40.7	5.01	138029	1	1	0	883.963	1765.91	2	1765.91	-0.0016	151	162	0	49.66	1.1e-05	K	APEDATYLEDGK	I			File36609 Spectrum171058 scans: 15564	C1	---	C4	---	C6	---	H1	---	H8	---	H10	---	H/C	---	126		127		128
1	TRIAE_CS42_4DS_TGACv1_361274_AA1164790.1	12073	67495	295	295	20	20	40.7	5.01	138030	1	1	0	883.964	1765.91	2	1765.91	-0.0014	151	162	0	81.85	6.5e-09	K	APEDATYLEDGK	I			File36595 Spectrum6113 scans: 7840	C1	---	C4	---	C6	---	H1	---	H8	---	H10	---	H/C	---	126		127		128
1	TRIAE_CS42_4DS_TGACv1_361274_AA1164790.1	12073	67495	295	295	20	20	40.7	5.01	138031	1	1	0	883.964	1765.91	2	1765.91	-0.0014	151	162	0	90.75	8.4e-10	K	APEDATYLEDGK	I			File36609 Spectrum164313 scans: 7530	C1	---	C4	---	C6	---	H1	---	H8	---	H10	---	H/C	---	126		127		128
1	TRIAE_CS42_4DS_TGACv1_361274_AA1164790.1	12073	67495	295	295	20	20	40.7	5.01	138033	1	1	0	883.964	1765.91	2	1765.91	-0.001	151	162	0	65.63	2.7e-07	K	APEDATYLEDGK	I			File36611 Spectrum190146 scans: 8417	C1	---	C4	---	C6	---	H1	---	H8	---	H10	---	H/C	---	126		127		128
1	TRIAE_CS42_4DS_TGACv1_361274_AA1164790.1	12073	67495	295	295	20	20	40.7	5.01	138034	1	1	0	589.645	1765.91	3	1765.91	-0.0009	151	162	0	34.09	0.00039	K	APEDATYLEDGK	I			File36610 Spectrum177372 scans: 7878	C1	---	C4	---	C6	---	H1	---	H8	---	H10	---	H/C	---	126		127		128
1	TRIAE_CS42_4DS_TGACv1_361274_AA1164790.1	12073	67495	295	295	20	20	40.7	5.01	138035	1	1	0	589.645	1765.91	3	1765.91	-0.0009	151	162	0	41.08	7.8e-05	K	APEDATYLEDGK	I			File36609 Spectrum164572 scans: 7824	C1	---	C4	---	C6	---	H1	---	H8	---	H10	---	H/C	---	126		127		128
1	TRIAE_CS42_4DS_TGACv1_361274_AA1164790.1	12073	67495	295	295	20	20	40.7	5.01	138036	1	1	0	883.964	1765.91	2	1765.91	-0.0008	151	162	0	27.72	0.0017	K	APEDATYLEDGK	I			File36609 Spectrum170924 scans: 15311	C1	---	C4	---	C6	---	H1	---	H8	---	H10	---	H/C	---	126		127		128
1	TRIAE_CS42_4DS_TGACv1_361274_AA1164790.1	12073	67495	295	295	20	20	40.7	5.01	138037	1	1	0	883.964	1765.91	2	1765.91	-0.0007	151	162	0	93.32	4.7e-10	K	APEDATYLEDGK	I			File36609 Spectrum164707 scans: 7994	C1	---	C4	---	C6	---	H1	---	H8	---	H10	---	H/C	---	126		127		128
1	TRIAE_CS42_4DS_TGACv1_361274_AA1164790.1	12073	67495	295	295	20	20	40.7	5.01	138038	1	1	0	883.964	1765.91	2	1765.91	-0.0007	151	162	0	38.97	0.00013	K	APEDATYLEDGK	I			File36609 Spectrum170986 scans: 15434	C1	---	C4	---	C6	---	H1	---	H8	---	H10	---	H/C	---	126		127		128
1	TRIAE_CS42_4DS_TGACv1_361274_AA1164790.1	12073	67495	295	295	20	20	40.7	5.01	138039	1	1	0	589.645	1765.91	3	1765.91	-0.0004	151	162	0	48.71	1.3e-05	K	APEDATYLEDGK	I			File36606 Spectrum127190 scans: 7827	C1	---	C4	---	C6	---	H1	---	H8	---	H10	---	H/C	---	126		127		128
1	TRIAE_CS42_4DS_TGACv1_361274_AA1164790.1	12073	67495	295	295	20	20	40.7	5.01	138040	1	1	0	589.645	1765.91	3	1765.91	0	151	162	0	29.3	0.0012	K	APEDATYLEDGK	I			File36595 Spectrum6136 scans: 7866	C1	---	C4	---	C6	---	H1	---	H8	---	H10	---	H/C	---	126		127		128
1	TRIAE_CS42_4DS_TGACv1_361274_AA1164790.1	12073	67495	295	295	20	20	40.7	5.01	138041	1	1	0	883.964	1765.91	2	1765.91	0.0001	151	162	0	114.45	3.6e-12	K	APEDATYLEDGK	I			File36607 Spectrum139441 scans: 7715	C1	---	C4	---	C6	---	H1	---	H8	---	H10	---	H/C	---	126		127		128
1	TRIAE_CS42_4DS_TGACv1_361274_AA1164790.1	12073	67495	295	295	20	20	40.7	5.01	138043	1	1	0	589.645	1765.91	3	1765.91	0.0004	151	162	0	42.24	6e-05	K	APEDATYLEDGK	I			File36609 Spectrum171029 scans: 15513	C1	---	C4	---	C6	---	H1	---	H8	---	H10	---	H/C	---	126		127		128
1	TRIAE_CS42_4DS_TGACv1_361274_AA1164790.1	12073	67495	295	295	20	20	40.7	5.01	138044	1	1	0	589.645	1765.91	3	1765.91	0.0006	151	162	0	55.34	2.9e-06	K	APEDATYLEDGK	I			File36609 Spectrum171106 scans: 15644	C1	---	C4	---	C6	---	H1	---	H8	---	H10	---	H/C	---	126		127		128
1	TRIAE_CS42_4DS_TGACv1_361274_AA1164790.1	12073	67495	295	295	20	20	40.7	5.01	138045	1	1	0	883.965	1765.91	2	1765.91	0.0007	151	162	0	49.87	1e-05	K	APEDATYLEDGK	I			File36599 Spectrum48054 scans: 7565	C1	---	C4	---	C6	---	H1	---	H8	---	H10	---	H/C	---	126		127		128
1	TRIAE_CS42_4DS_TGACv1_361274_AA1164790.1	12073	67495	295	295	20	20	40.7	5.01	138046	1	1	0	589.646	1765.92	3	1765.91	0.0011	151	162	0	21.88	0.0065	K	APEDATYLEDGK	I			File36609 Spectrum164756 scans: 8049	C1	---	C4	---	C6	---	H1	---	H8	---	H10	---	H/C	---	126		127		128
1	TRIAE_CS42_4DS_TGACv1_361274_AA1164790.1	12073	67495	295	295	20	20	40.7	5.01	138048	1	1	0	883.965	1765.92	2	1765.91	0.0012	151	162	0	96.57	2.2e-10	K	APEDATYLEDGK	I			File36597 Spectrum26717 scans: 7900	C1	---	C4	---	C6	---	H1	---	H8	---	H10	---	H/C	---	126		127		128
1	TRIAE_CS42_4DS_TGACv1_361274_AA1164790.1	12073	67495	295	295	20	20	40.7	5.01	138049	1	1	0	589.646	1765.92	3	1765.91	0.0013	151	162	0	22.69	0.0054	K	APEDATYLEDGK	I			File36611 Spectrum189655 scans: 7845	C1	---	C4	---	C6	---	H1	---	H8	---	H10	---	H/C	---	126		127		128
1	TRIAE_CS42_4DS_TGACv1_361274_AA1164790.1	12073	67495	295	295	20	20	40.7	5.01	138050	1	1	0	883.965	1765.92	2	1765.91	0.0015	151	162	0	117.95	1.6e-12	K	APEDATYLEDGK	I			File36611 Spectrum189646 scans: 7835	C1	---	C4	---	C6	---	H1	---	H8	---	H10	---	H/C	---	126		127		128
1	TRIAE_CS42_4DS_TGACv1_361274_AA1164790.1	12073	67495	295	295	20	20	40.7	5.01	138051	1	1	0	589.646	1765.92	3	1765.91	0.0018	151	162	0	26.68	0.0021	K	APEDATYLEDGK	I			File36609 Spectrum164324 scans: 7542	C1	---	C4	---	C6	---	H1	---	H8	---	H10	---	H/C	---	126		127		128
1	TRIAE_CS42_4DS_TGACv1_361274_AA1164790.1	12073	67495	295	295	20	20	40.7	5.01	138053	1	1	0	883.965	1765.92	2	1765.91	0.0021	151	162	0	41.64	6.9e-05	K	APEDATYLEDGK	I			File36600 Spectrum59725 scans: 7990	C1	---	C4	---	C6	---	H1	---	H8	---	H10	---	H/C	---	126		127		128
1	TRIAE_CS42_4DS_TGACv1_361274_AA1164790.1	12073	67495	295	295	20	20	40.7	5.01	138054	1	1	0	883.966	1765.92	2	1765.91	0.0029	151	162	0	56.71	2.1e-06	K	APEDATYLEDGK	I			File36596 Spectrum16256 scans: 7886	C1	---	C4	---	C6	---	H1	---	H8	---	H10	---	H/C	---	126		127		128
1	TRIAE_CS42_4DS_TGACv1_361274_AA1164790.1	12073	67495	295	295	20	20	40.7	5.01	138055	1	1	0	589.646	1765.92	3	1765.91	0.0033	151	162	0	28.07	0.0016	K	APEDATYLEDGK	I			File36609 Spectrum170963 scans: 15389	C1	---	C4	---	C6	---	H1	---	H8	---	H10	---	H/C	---	126		127		128
1	TRIAE_CS42_4DS_TGACv1_361274_AA1164790.1	12073	67495	295	295	20	20	40.7	5.01	138056	1	1	0	589.646	1765.92	3	1765.91	0.0036	151	162	0	27.09	0.002	K	APEDATYLEDGK	I			File36607 Spectrum139455 scans: 7730	C1	---	C4	---	C6	---	H1	---	H8	---	H10	---	H/C	---	126		127		128
1	TRIAE_CS42_4DS_TGACv1_361274_AA1164790.1	12073	67495	295	295	20	20	40.7	5.01	149863	1	1	0	933.484	1864.95	2	1864.96	-0.0077	287	299	0	105.94	2.5e-11	K	SAYYGAVEEFSGK	D			File36607 Spectrum141544 scans: 10123	C1	---	C4	---	C6	---	H1	---	H8	---	H10	---	H/C	---	126		127		128
1	TRIAE_CS42_4DS_TGACv1_361274_AA1164790.1	12073	67495	295	295	20	20	40.7	5.01	149865	1	1	0	622.659	1864.96	3	1864.96	-0.0054	287	299	0	50.25	9.4e-06	K	SAYYGAVEEFSGK	D			File36607 Spectrum141543 scans: 10122	C1	---	C4	---	C6	---	H1	---	H8	---	H10	---	H/C	---	126		127		128
1	TRIAE_CS42_4DS_TGACv1_361274_AA1164790.1	12073	67495	295	295	20	20	40.7	5.01	149866	1	1	0	933.485	1864.96	2	1864.96	-0.0051	287	299	0	69.35	1.2e-07	K	SAYYGAVEEFSGK	D			File36607 Spectrum145780 scans: 15442	C1	---	C4	---	C6	---	H1	---	H8	---	H10	---	H/C	---	126		127		128
1	TRIAE_CS42_4DS_TGACv1_361274_AA1164790.1	12073	67495	295	295	20	20	40.7	5.01	149868	1	1	0	622.66	1864.96	3	1864.96	-0.0043	287	299	0	37.94	0.00016	K	SAYYGAVEEFSGK	D			File36607 Spectrum145631 scans: 15125	C1	---	C4	---	C6	---	H1	---	H8	---	H10	---	H/C	---	126		127		128
1	TRIAE_CS42_4DS_TGACv1_361274_AA1164790.1	12073	67495	295	295	20	20	40.7	5.01	149871	1	1	0	933.486	1864.96	2	1864.96	-0.0034	287	299	0	84.35	3.7e-09	K	SAYYGAVEEFSGK	D			File36608 Spectrum158276 scans: 15440	C1	---	C4	---	C6	---	H1	---	H8	---	H10	---	H/C	---	126		127		128
1	TRIAE_CS42_4DS_TGACv1_361274_AA1164790.1	12073	67495	295	295	20	20	40.7	5.01	149873	1	1	0	933.486	1864.96	2	1864.96	-0.0032	287	299	0	50.99	8e-06	K	SAYYGAVEEFSGK	D			File36611 Spectrum191622 scans: 10096	C1	---	C4	---	C6	---	H1	---	H8	---	H10	---	H/C	---	126		127		128
1	TRIAE_CS42_4DS_TGACv1_361274_AA1164790.1	12073	67495	295	295	20	20	40.7	5.01	149874	1	1	0	933.486	1864.96	2	1864.96	-0.003	287	299	0	35.32	0.00029	K	SAYYGAVEEFSGK	D			File36607 Spectrum145712 scans: 15313	C1	---	C4	---	C6	---	H1	---	H8	---	H10	---	H/C	---	126		127		128
1	TRIAE_CS42_4DS_TGACv1_361274_AA1164790.1	12073	67495	295	295	20	20	40.7	5.01	149877	1	1	0	933.486	1864.96	2	1864.96	-0.0028	287	299	0	71.66	6.8e-08	K	SAYYGAVEEFSGK	D			File36610 Spectrum177656 scans: 8205	C1	---	C4	---	C6	---	H1	---	H8	---	H10	---	H/C	---	126		127		128
1	TRIAE_CS42_4DS_TGACv1_361274_AA1164790.1	12073	67495	295	295	20	20	40.7	5.01	149878	1	1	0	933.487	1864.96	2	1864.96	-0.0026	287	299	0	104.57	3.5e-11	K	SAYYGAVEEFSGK	D			File36607 Spectrum141036 scans: 9543	C1	---	C4	---	C6	---	H1	---	H8	---	H10	---	H/C	---	126		127		128
1	TRIAE_CS42_4DS_TGACv1_361274_AA1164790.1	12073	67495	295	295	20	20	40.7	5.01	149879	1	1	0	933.487	1864.96	2	1864.96	-0.0026	287	299	0	130.09	9.8e-14	K	SAYYGAVEEFSGK	D			File36607 Spectrum141709 scans: 10329	C1	---	C4	---	C6	---	H1	---	H8	---	H10	---	H/C	---	126		127		128
1	TRIAE_CS42_4DS_TGACv1_361274_AA1164790.1	12073	67495	295	295	20	20	40.7	5.01	149880	1	1	0	933.487	1864.96	2	1864.96	-0.0026	287	299	0	105.92	2.6e-11	K	SAYYGAVEEFSGK	D			File36609 Spectrum166751 scans: 10326	C1	---	C4	---	C6	---	H1	---	H8	---	H10	---	H/C	---	126		127		128
1	TRIAE_CS42_4DS_TGACv1_361274_AA1164790.1	12073	67495	295	295	20	20	40.7	5.01	149881	1	1	0	622.66	1864.96	3	1864.96	-0.0021	287	299	0	48.19	1.5e-05	K	SAYYGAVEEFSGK	D			File36610 Spectrum179414 scans: 10234	C1	---	C4	---	C6	---	H1	---	H8	---	H10	---	H/C	---	126		127		128
1	TRIAE_CS42_4DS_TGACv1_361274_AA1164790.1	12073	67495	295	295	20	20	40.7	5.01	149882	1	1	0	933.487	1864.96	2	1864.96	-0.0019	287	299	0	96.39	2.3e-10	K	SAYYGAVEEFSGK	D			File36610 Spectrum179450 scans: 10274	C1	---	C4	---	C6	---	H1	---	H8	---	H10	---	H/C	---	126		127		128
1	TRIAE_CS42_4DS_TGACv1_361274_AA1164790.1	12073	67495	295	295	20	20	40.7	5.01	149883	1	1	0	933.487	1864.96	2	1864.96	-0.0018	287	299	0	78.05	1.6e-08	K	SAYYGAVEEFSGK	D			File36608 Spectrum154096 scans: 10267	C1	---	C4	---	C6	---	H1	---	H8	---	H10	---	H/C	---	126		127		128
1	TRIAE_CS42_4DS_TGACv1_361274_AA1164790.1	12073	67495	295	295	20	20	40.7	5.01	149885	1	1	0	622.661	1864.96	3	1864.96	-0.0013	287	299	0	25.78	0.0026	K	SAYYGAVEEFSGK	D			File36607 Spectrum145585 scans: 14962	C1	---	C4	---	C6	---	H1	---	H8	---	H10	---	H/C	---	126		127		128
1	TRIAE_CS42_4DS_TGACv1_361274_AA1164790.1	12073	67495	295	295	20	20	40.7	5.01	149886	1	1	0	622.661	1864.96	3	1864.96	-0.0012	287	299	0	25.58	0.0028	K	SAYYGAVEEFSGK	D			File36608 Spectrum158154 scans: 15066	C1	---	C4	---	C6	---	H1	---	H8	---	H10	---	H/C	---	126		127		128
1	TRIAE_CS42_4DS_TGACv1_361274_AA1164790.1	12073	67495	295	295	20	20	40.7	5.01	149887	1	1	0	933.487	1864.96	2	1864.96	-0.0011	287	299	0	65.14	3.1e-07	K	SAYYGAVEEFSGK	D			File36608 Spectrum158345 scans: 15570	C1	---	C4	---	C6	---	H1	---	H8	---	H10	---	H/C	---	126		127		128
1	TRIAE_CS42_4DS_TGACv1_361274_AA1164790.1	12073	67495	295	295	20	20	40.7	5.01	149888	1	1	0	622.661	1864.96	3	1864.96	-0.001	287	299	0	43.04	5e-05	K	SAYYGAVEEFSGK	D			File36607 Spectrum145741 scans: 15366	C1	---	C4	---	C6	---	H1	---	H8	---	H10	---	H/C	---	126		127		128
1	TRIAE_CS42_4DS_TGACv1_361274_AA1164790.1	12073	67495	295	295	20	20	40.7	5.01	149889	1	1	0	933.487	1864.96	2	1864.96	-0.0008	287	299	0	126.7	2.1e-13	K	SAYYGAVEEFSGK	D			File36608 Spectrum154291 scans: 10492	C1	---	C4	---	C6	---	H1	---	H8	---	H10	---	H/C	---	126		127		128
1	TRIAE_CS42_4DS_TGACv1_361274_AA1164790.1	12073	67495	295	295	20	20	40.7	5.01	149890	1	1	0	622.661	1864.96	3	1864.96	-0.0008	287	299	0	48.58	1.4e-05	K	SAYYGAVEEFSGK	D			File36609 Spectrum166737 scans: 10311	C1	---	C4	---	C6	---	H1	---	H8	---	H10	---	H/C	---	126		127		128
1	TRIAE_CS42_4DS_TGACv1_361274_AA1164790.1	12073	67495	295	295	20	20	40.7	5.01	149891	1	1	0	622.661	1864.96	3	1864.96	-0.0008	287	299	0	49.58	1.1e-05	K	SAYYGAVEEFSGK	D			File36608 Spectrum158237 scans: 15323	C1	---	C4	---	C6	---	H1	---	H8	---	H10	---	H/C	---	126		127		128
1	TRIAE_CS42_4DS_TGACv1_361274_AA1164790.1	12073	67495	295	295	20	20	40.7	5.01	149892	1	1	0	622.661	1864.96	3	1864.96	-0.0008	287	299	0	61.21	7.6e-07	K	SAYYGAVEEFSGK	D			File36608 Spectrum158336 scans: 15559	C1	---	C4	---	C6	---	H1	---	H8	---	H10	---	H/C	---	126		127		128
1	TRIAE_CS42_4DS_TGACv1_361274_AA1164790.1	12073	67495	295	295	20	20	40.7	5.01	149893	1	1	0	622.661	1864.96	3	1864.96	-0.0004	287	299	0	48.71	1.3e-05	K	SAYYGAVEEFSGK	D			File36607 Spectrum145552 scans: 14842	C1	---	C4	---	C6	---	H1	---	H8	---	H10	---	H/C	---	126		127		128
1	TRIAE_CS42_4DS_TGACv1_361274_AA1164790.1	12073	67495	295	295	20	20	40.7	5.01	149894	1	1	0	622.661	1864.96	3	1864.96	-0.0001	287	299	0	58.26	1.5e-06	K	SAYYGAVEEFSGK	D			File36608 Spectrum158386 scans: 15675	C1	---	C4	---	C6	---	H1	---	H8	---	H10	---	H/C	---	126		127		128
1	TRIAE_CS42_4DS_TGACv1_361274_AA1164790.1	12073	67495	295	295	20	20	40.7	5.01	149896	1	1	0	622.661	1864.96	3	1864.96	0.0005	287	299	0	45.98	2.5e-05	K	SAYYGAVEEFSGK	D			File36611 Spectrum191620 scans: 10094	C1	---	C4	---	C6	---	H1	---	H8	---	H10	---	H/C	---	126		127		128
1	TRIAE_CS42_4DS_TGACv1_361274_AA1164790.1	12073	67495	295	295	20	20	40.7	5.01	149897	1	1	0	622.661	1864.96	3	1864.96	0.0007	287	299	0	51.4	7.3e-06	K	SAYYGAVEEFSGK	D			File36607 Spectrum145803 scans: 15490	C1	---	C4	---	C6	---	H1	---	H8	---	H10	---	H/C	---	126		127		128
1	TRIAE_CS42_4DS_TGACv1_361274_AA1164790.1	12073	67495	295	295	20	20	40.7	5.01	149898	1	1	0	933.488	1864.96	2	1864.96	0.0008	287	299	0	27.84	0.0016	K	SAYYGAVEEFSGK	D			File36608 Spectrum158239 scans: 15328	C1	---	C4	---	C6	---	H1	---	H8	---	H10	---	H/C	---	126		127		128
1	TRIAE_CS42_4DS_TGACv1_361274_AA1164790.1	12073	67495	295	295	20	20	40.7	5.01	149899	1	1	0	933.488	1864.96	2	1864.96	0.0009	287	299	0	49.92	1e-05	K	SAYYGAVEEFSGK	D			File36608 Spectrum158391 scans: 15686	C1	---	C4	---	C6	---	H1	---	H8	---	H10	---	H/C	---	126		127		128
1	TRIAE_CS42_4DS_TGACv1_361274_AA1164790.1	12073	67495	295	295	20	20	40.7	5.01	149900	1	1	0	622.661	1864.96	3	1864.96	0.0009	287	299	0	53.32	4.7e-06	K	SAYYGAVEEFSGK	D			File36607 Spectrum145674 scans: 15241	C1	---	C4	---	C6	---	H1	---	H8	---	H10	---	H/C	---	126		127		128
1	TRIAE_CS42_4DS_TGACv1_361274_AA1164790.1	12073	67495	295	295	20	20	40.7	5.01	149901	1	1	0	622.661	1864.96	3	1864.96	0.0011	287	299	0	48.15	1.5e-05	K	SAYYGAVEEFSGK	D			File36608 Spectrum154101 scans: 10273	C1	---	C4	---	C6	---	H1	---	H8	---	H10	---	H/C	---	126		127		128
1	TRIAE_CS42_4DS_TGACv1_361274_AA1164790.1	12073	67495	295	295	20	20	40.7	5.01	149902	1	1	0	622.661	1864.96	3	1864.96	0.0011	287	299	0	50.75	8.4e-06	K	SAYYGAVEEFSGK	D			File36610 Spectrum177607 scans: 8150	C1	---	C4	---	C6	---	H1	---	H8	---	H10	---	H/C	---	126		127		128
1	TRIAE_CS42_4DS_TGACv1_361274_AA1164790.1	12073	67495	295	295	20	20	40.7	5.01	149903	1	1	0	933.489	1864.96	2	1864.96	0.0015	287	299	0	66.57	2.2e-07	K	SAYYGAVEEFSGK	D			File36611 Spectrum189792 scans: 8009	C1	---	C4	---	C6	---	H1	---	H8	---	H10	---	H/C	---	126		127		128
1	TRIAE_CS42_4DS_TGACv1_361274_AA1164790.1	12073	67495	295	295	20	20	40.7	5.01	149907	1	1	0	933.489	1864.96	2	1864.96	0.002	287	299	0	62.07	6.2e-07	K	SAYYGAVEEFSGK	D			File36611 Spectrum189513 scans: 7690	C1	---	C4	---	C6	---	H1	---	H8	---	H10	---	H/C	---	126		127		128
1	TRIAE_CS42_4DS_TGACv1_361274_AA1164790.1	12073	67495	295	295	20	20	40.7	5.01	149908	1	1	0	622.662	1864.96	3	1864.96	0.0023	287	299	0	63.49	4.5e-07	K	SAYYGAVEEFSGK	D			File36608 Spectrum154290 scans: 10491	C1	---	C4	---	C6	---	H1	---	H8	---	H10	---	H/C	---	126		127		128
1	TRIAE_CS42_4DS_TGACv1_361274_AA1164790.1	12073	67495	295	295	20	20	40.7	5.01	149910	1	1	0	622.662	1864.96	3	1864.96	0.0027	287	299	0	40.48	8.9e-05	K	SAYYGAVEEFSGK	D			File36608 Spectrum158273 scans: 15435	C1	---	C4	---	C6	---	H1	---	H8	---	H10	---	H/C	---	126		127		128
1	TRIAE_CS42_4DS_TGACv1_361274_AA1164790.1	12073	67495	295	295	20	20	40.7	5.01	149911	1	1	0	933.49	1864.96	2	1864.96	0.0032	287	299	0	32.39	0.00058	K	SAYYGAVEEFSGK	D			File36607 Spectrum145654 scans: 15186	C1	---	C4	---	C6	---	H1	---	H8	---	H10	---	H/C	---	126		127		128
1	TRIAE_CS42_4DS_TGACv1_361274_AA1164790.1	12073	67495	295	295	20	20	40.7	5.01	149912	1	1	0	622.662	1864.96	3	1864.96	0.0036	287	299	0	23.01	0.005	K	SAYYGAVEEFSGK	D			File36611 Spectrum189767 scans: 7981	C1	---	C4	---	C6	---	H1	---	H8	---	H10	---	H/C	---	126		127		128
1	TRIAE_CS42_4DS_TGACv1_361274_AA1164790.1	12073	67495	295	295	20	20	40.7	5.01	149913	1	1	0	622.662	1864.97	3	1864.96	0.004	287	299	0	43.46	4.5e-05	K	SAYYGAVEEFSGK	D			File36607 Spectrum141708 scans: 10328	C1	---	C4	---	C6	---	H1	---	H8	---	H10	---	H/C	---	126		127		128
1	TRIAE_CS42_4DS_TGACv1_361274_AA1164790.1	12073	67495	295	295	20	20	40.7	5.01	151763	1	1	0	941.517	1881.02	2	1881.02	-0.0055	366	378	0	66.17	2.4e-07	K	SEPIPEANNEPVK	V			File36610 Spectrum176292 scans: 6576	C1	---	C4	---	C6	---	H1	---	H8	---	H10	---	H/C	---	126		127		128
1	TRIAE_CS42_4DS_TGACv1_361274_AA1164790.1	12073	67495	295	295	20	20	40.7	5.01	151769	1	1	0	941.519	1881.02	2	1881.02	-0.0015	366	378	0	74.63	3.4e-08	K	SEPIPEANNEPVK	V			File36610 Spectrum176068 scans: 6320	C1	---	C4	---	C6	---	H1	---	H8	---	H10	---	H/C	---	126		127		128
1	TRIAE_CS42_4DS_TGACv1_361274_AA1164790.1	12073	67495	295	295	20	20	40.7	5.01	151770	1	1	0	628.015	1881.02	3	1881.02	-0.0015	366	378	0	61.59	6.9e-07	K	SEPIPEANNEPVK	V			File36610 Spectrum176284 scans: 6566	C1	---	C4	---	C6	---	H1	---	H8	---	H10	---	H/C	---	126		127		128
1	TRIAE_CS42_4DS_TGACv1_361274_AA1164790.1	12073	67495	295	295	20	20	40.7	5.01	151771	1	1	0	628.015	1881.02	3	1881.02	-0.0006	366	378	0	35.08	0.00031	K	SEPIPEANNEPVK	V			File36610 Spectrum176057 scans: 6308	C1	---	C4	---	C6	---	H1	---	H8	---	H10	---	H/C	---	126		127		128
1	TRIAE_CS42_4DS_TGACv1_361274_AA1164790.1	12073	67495	295	295	20	20	40.7	5.01	151773	1	1	0	941.52	1881.03	2	1881.02	0.0007	366	378	0	47.2	1.9e-05	K	SEPIPEANNEPVK	V			File36611 Spectrum188272 scans: 6250	C1	---	C4	---	C6	---	H1	---	H8	---	H10	---	H/C	---	126		127		128
1	TRIAE_CS42_4DS_TGACv1_361274_AA1164790.1	12073	67495	295	295	20	20	40.7	5.01	151774	1	1	0	628.016	1881.03	3	1881.02	0.0011	366	378	0	27.88	0.0016	K	SEPIPEANNEPVK	V			File36609 Spectrum163325 scans: 6365	C1	---	C4	---	C6	---	H1	---	H8	---	H10	---	H/C	---	126		127		128
1	TRIAE_CS42_4DS_TGACv1_361274_AA1164790.1	12073	67495	295	295	20	20	40.7	5.01	151780	1	1	0	628.018	1881.03	3	1881.02	0.0078	366	378	0	48.62	1.4e-05	K	SEPIPEANNEPVK	V			File36611 Spectrum188262 scans: 6237	C1	---	C4	---	C6	---	H1	---	H8	---	H10	---	H/C	---	126		127		128
1	TRIAE_CS42_4DS_TGACv1_361274_AA1164790.1	12073	67495	295	295	20	20	40.7	5.01	155269	1	1	0	957.032	1912.05	2	1912.06	-0.0058	495	508	1	57.42	1.8e-06	K	AAEPAATEPLKDEL	-			File36595 Spectrum7042 scans: 8889	C1	---	C4	---	C6	---	H1	---	H8	---	H10	---	H/C	---	126		127		128
1	TRIAE_CS42_4DS_TGACv1_361274_AA1164790.1	12073	67495	295	295	20	20	40.7	5.01	155270	1	1	0	957.033	1912.05	2	1912.06	-0.0054	495	508	1	36.25	0.00024	K	AAEPAATEPLKDEL	-			File36610 Spectrum183193 scans: 14787	C1	---	C4	---	C6	---	H1	---	H8	---	H10	---	H/C	---	126		127		128
1	TRIAE_CS42_4DS_TGACv1_361274_AA1164790.1	12073	67495	295	295	20	20	40.7	5.01	155272	1	1	0	957.033	1912.05	2	1912.06	-0.005	495	508	1	51.1	7.8e-06	K	AAEPAATEPLKDEL	-			File36610 Spectrum178366 scans: 9031	C1	---	C4	---	C6	---	H1	---	H8	---	H10	---	H/C	---	126		127		128
1	TRIAE_CS42_4DS_TGACv1_361274_AA1164790.1	12073	67495	295	295	20	20	40.7	5.01	155275	1	1	0	957.034	1912.05	2	1912.06	-0.0034	495	508	1	93.9	4.1e-10	K	AAEPAATEPLKDEL	-			File36610 Spectrum183343 scans: 15137	C1	---	C4	---	C6	---	H1	---	H8	---	H10	---	H/C	---	126		127		128
1	TRIAE_CS42_4DS_TGACv1_361274_AA1164790.1	12073	67495	295	295	20	20	40.7	5.01	155276	1	1	0	957.034	1912.05	2	1912.06	-0.0033	495	508	1	88.64	1.4e-09	K	AAEPAATEPLKDEL	-			File36610 Spectrum178545 scans: 9239	C1	---	C4	---	C6	---	H1	---	H8	---	H10	---	H/C	---	126		127		128
1	TRIAE_CS42_4DS_TGACv1_361274_AA1164790.1	12073	67495	295	295	20	20	40.7	5.01	155277	1	1	0	957.034	1912.05	2	1912.06	-0.0033	495	508	1	58.55	1.4e-06	K	AAEPAATEPLKDEL	-			File36609 Spectrum165600 scans: 9029	C1	---	C4	---	C6	---	H1	---	H8	---	H10	---	H/C	---	126		127		128
1	TRIAE_CS42_4DS_TGACv1_361274_AA1164790.1	12073	67495	295	295	20	20	40.7	5.01	155278	1	1	0	957.034	1912.05	2	1912.06	-0.003	495	508	1	36.62	0.00022	K	AAEPAATEPLKDEL	-			File36610 Spectrum183240 scans: 14903	C1	---	C4	---	C6	---	H1	---	H8	---	H10	---	H/C	---	126		127		128
1	TRIAE_CS42_4DS_TGACv1_361274_AA1164790.1	12073	67495	295	295	20	20	40.7	5.01	155279	1	1	0	957.034	1912.05	2	1912.06	-0.0028	495	508	1	20.17	0.0096	K	AAEPAATEPLKDEL	-			File36610 Spectrum183170 scans: 14682	C1	---	C4	---	C6	---	H1	---	H8	---	H10	---	H/C	---	126		127		128
1	TRIAE_CS42_4DS_TGACv1_361274_AA1164790.1	12073	67495	295	295	20	20	40.7	5.01	155283	1	1	0	957.034	1912.05	2	1912.06	-0.0017	495	508	1	55.42	2.9e-06	K	AAEPAATEPLKDEL	-			File36610 Spectrum183293 scans: 15020	C1	---	C4	---	C6	---	H1	---	H8	---	H10	---	H/C	---	126		127		128
1	TRIAE_CS42_4DS_TGACv1_361274_AA1164790.1	12073	67495	295	295	20	20	40.7	5.01	155288	1	1	0	638.359	1912.05	3	1912.06	-0.001	495	508	1	35.43	0.00029	K	AAEPAATEPLKDEL	-			File36610 Spectrum178535 scans: 9227	C1	---	C4	---	C6	---	H1	---	H8	---	H10	---	H/C	---	126		127		128
1	TRIAE_CS42_4DS_TGACv1_361274_AA1164790.1	12073	67495	295	295	20	20	40.7	5.01	155289	1	1	0	957.035	1912.06	2	1912.06	-0.0007	495	508	1	70.69	8.5e-08	K	AAEPAATEPLKDEL	-			File36611 Spectrum190559 scans: 8891	C1	---	C4	---	C6	---	H1	---	H8	---	H10	---	H/C	---	126		127		128
1	TRIAE_CS42_4DS_TGACv1_361274_AA1164790.1	12073	67495	295	295	20	20	40.7	5.01	155291	1	1	0	638.359	1912.06	3	1912.06	-0.0001	495	508	1	40.22	9.5e-05	K	AAEPAATEPLKDEL	-			File36610 Spectrum178354 scans: 9017	C1	---	C4	---	C6	---	H1	---	H8	---	H10	---	H/C	---	126		127		128
1	TRIAE_CS42_4DS_TGACv1_361274_AA1164790.1	12073	67495	295	295	20	20	40.7	5.01	155292	1	1	0	638.359	1912.06	3	1912.06	0.0001	495	508	1	36.81	0.00021	K	AAEPAATEPLKDEL	-			File36611 Spectrum190601 scans: 8939	C1	---	C4	---	C6	---	H1	---	H8	---	H10	---	H/C	---	126		127		128
1	TRIAE_CS42_4DS_TGACv1_361274_AA1164790.1	12073	67495	295	295	20	20	40.7	5.01	155293	1	1	0	957.035	1912.06	2	1912.06	0.0003	495	508	1	30.41	0.00091	K	AAEPAATEPLKDEL	-			File36609 Spectrum165381 scans: 8773	C1	---	C4	---	C6	---	H1	---	H8	---	H10	---	H/C	---	126		127		128
1	TRIAE_CS42_4DS_TGACv1_361274_AA1164790.1	12073	67495	295	295	20	20	40.7	5.01	155294	1	1	0	638.359	1912.06	3	1912.06	0.0004	495	508	1	29.52	0.0011	K	AAEPAATEPLKDEL	-			File36610 Spectrum183295 scans: 15022	C1	---	C4	---	C6	---	H1	---	H8	---	H10	---	H/C	---	126		127		128
1	TRIAE_CS42_4DS_TGACv1_361274_AA1164790.1	12073	67495	295	295	20	20	40.7	5.01	155295	1	1	0	638.359	1912.06	3	1912.06	0.0006	495	508	1	31.32	0.00074	K	AAEPAATEPLKDEL	-			File36610 Spectrum183342 scans: 15136	C1	---	C4	---	C6	---	H1	---	H8	---	H10	---	H/C	---	126		127		128
1	TRIAE_CS42_4DS_TGACv1_361274_AA1164790.1	12073	67495	295	295	20	20	40.7	5.01	155296	1	1	0	638.36	1912.06	3	1912.06	0.0012	495	508	1	30.91	0.00081	K	AAEPAATEPLKDEL	-			File36609 Spectrum165379 scans: 8771	C1	---	C4	---	C6	---	H1	---	H8	---	H10	---	H/C	---	126		127		128
1	TRIAE_CS42_4DS_TGACv1_361274_AA1164790.1	12073	67495	295	295	20	20	40.7	5.01	155298	1	1	0	957.037	1912.06	2	1912.06	0.0029	495	508	1	26.22	0.0024	K	AAEPAATEPLKDEL	-			File36596 Spectrum17138 scans: 8916	C1	---	C4	---	C6	---	H1	---	H8	---	H10	---	H/C	---	126		127		128
1	TRIAE_CS42_4DS_TGACv1_361274_AA1164790.1	12073	67495	295	295	20	20	40.7	5.01	163095	1	1	0	998.543	1995.07	2	1995.08	-0.0063	151	162	0	27.06	0.002	K	APEDATYLEDGK	I	TMT6plex (Y)	0.000000300000.0	File36607 Spectrum138843 scans: 7023	C1	---	C4	---	C6	---	H1	---	H8	---	H10	---	H/C	---	126		127		128
1	TRIAE_CS42_4DS_TGACv1_361274_AA1164790.1	12073	67495	295	295	20	20	40.7	5.01	163097	1	1	0	499.775	1995.07	4	1995.08	-0.0052	151	162	0	28.99	0.0013	K	APEDATYLEDGK	I	TMT6plex (Y)	0.000000300000.0	File36606 Spectrum126604 scans: 7147	C1	---	C4	---	C6	---	H1	---	H8	---	H10	---	H/C	---	126		127		128
1	TRIAE_CS42_4DS_TGACv1_361274_AA1164790.1	12073	67495	295	295	20	20	40.7	5.01	163098	1	1	0	998.543	1995.07	2	1995.08	-0.0049	151	162	0	49.19	1.2e-05	K	APEDATYLEDGK	I	TMT6plex (Y)	0.000000300000.0	File36606 Spectrum126588 scans: 7126	C1	---	C4	---	C6	---	H1	---	H8	---	H10	---	H/C	---	126		127		128
1	TRIAE_CS42_4DS_TGACv1_361274_AA1164790.1	12073	67495	295	295	20	20	40.7	5.01	170586	1	1	0	524.512	2094.02	4	2094.02	-0.0047	189	204	0	97.14	1.9e-10	R	SDYDFGHTVHANHLPR	G			File36602 Spectrum79878 scans: 4752	C1	---	C4	---	C6	---	H1	---	H8	---	H10	---	H/C	---	126		127		128
1	TRIAE_CS42_4DS_TGACv1_361274_AA1164790.1	12073	67495	295	295	20	20	40.7	5.01	170587	1	1	0	419.811	2094.02	5	2094.02	-0.0042	189	204	0	62.76	5.3e-07	R	SDYDFGHTVHANHLPR	G			File36607 Spectrum136528 scans: 4294	C1	---	C4	---	C6	---	H1	---	H8	---	H10	---	H/C	---	126		127		128
1	TRIAE_CS42_4DS_TGACv1_361274_AA1164790.1	12073	67495	295	295	20	20	40.7	5.01	170589	1	1	0	419.811	2094.02	5	2094.02	-0.0034	189	204	0	85.16	3e-09	R	SDYDFGHTVHANHLPR	G			File36602 Spectrum79869 scans: 4742	C1	---	C4	---	C6	---	H1	---	H8	---	H10	---	H/C	---	126		127		128
1	TRIAE_CS42_4DS_TGACv1_361274_AA1164790.1	12073	67495	295	295	20	20	40.7	5.01	170590	1	1	0	1048.02	2094.02	2	2094.02	-0.0028	189	204	0	131.58	7e-14	R	SDYDFGHTVHANHLPR	G			File36607 Spectrum136563 scans: 4333	C1	---	C4	---	C6	---	H1	---	H8	---	H10	---	H/C	---	126		127		128
1	TRIAE_CS42_4DS_TGACv1_361274_AA1164790.1	12073	67495	295	295	20	20	40.7	5.01	170591	1	1	0	524.512	2094.02	4	2094.02	-0.0027	189	204	0	55.88	2.6e-06	R	SDYDFGHTVHANHLPR	G			File36607 Spectrum136525 scans: 4290	C1	---	C4	---	C6	---	H1	---	H8	---	H10	---	H/C	---	126		127		128
1	TRIAE_CS42_4DS_TGACv1_361274_AA1164790.1	12073	67495	295	295	20	20	40.7	5.01	170592	1	1	0	1048.02	2094.02	2	2094.02	-0.0021	189	204	0	97.17	1.9e-10	R	SDYDFGHTVHANHLPR	G			File36606 Spectrum124364 scans: 4498	C1	---	C4	---	C6	---	H1	---	H8	---	H10	---	H/C	---	126		127		128
1	TRIAE_CS42_4DS_TGACv1_361274_AA1164790.1	12073	67495	295	295	20	20	40.7	5.01	170593	1	1	0	699.014	2094.02	3	2094.02	-0.0017	189	204	0	59.17	1.2e-06	R	SDYDFGHTVHANHLPR	G			File36601 Spectrum68349 scans: 4607	C1	---	C4	---	C6	---	H1	---	H8	---	H10	---	H/C	---	126		127		128
1	TRIAE_CS42_4DS_TGACv1_361274_AA1164790.1	12073	67495	295	295	20	20	40.7	5.01	170594	1	1	0	419.812	2094.02	5	2094.02	-0.001	189	204	0	32.93	0.00051	R	SDYDFGHTVHANHLPR	G			File36606 Spectrum123897 scans: 3961	C1	---	C4	---	C6	---	H1	---	H8	---	H10	---	H/C	---	126		127		128
1	TRIAE_CS42_4DS_TGACv1_361274_AA1164790.1	12073	67495	295	295	20	20	40.7	5.01	170595	1	1	0	699.015	2094.02	3	2094.02	-0.001	189	204	0	34.35	0.00037	R	SDYDFGHTVHANHLPR	G			File36605 Spectrum111791 scans: 3922	C1	---	C4	---	C6	---	H1	---	H8	---	H10	---	H/C	---	126		127		128
1	TRIAE_CS42_4DS_TGACv1_361274_AA1164790.1	12073	67495	295	295	20	20	40.7	5.01	170598	1	1	0	524.513	2094.02	4	2094.02	-0.0005	189	204	0	39.39	0.00012	R	SDYDFGHTVHANHLPR	G			File36606 Spectrum124346 scans: 4476	C1	---	C4	---	C6	---	H1	---	H8	---	H10	---	H/C	---	126		127		128
1	TRIAE_CS42_4DS_TGACv1_361274_AA1164790.1	12073	67495	295	295	20	20	40.7	5.01	170600	1	1	0	1048.02	2094.02	2	2094.02	-0.0004	189	204	0	59.7	1.1e-06	R	SDYDFGHTVHANHLPR	G			File36605 Spectrum111799 scans: 3930	C1	---	C4	---	C6	---	H1	---	H8	---	H10	---	H/C	---	126		127		128
1	TRIAE_CS42_4DS_TGACv1_361274_AA1164790.1	12073	67495	295	295	20	20	40.7	5.01	170603	1	1	0	1048.02	2094.02	2	2094.02	-0.0001	189	204	0	109.28	1.2e-11	R	SDYDFGHTVHANHLPR	G			File36601 Spectrum68300 scans: 4548	C1	---	C4	---	C6	---	H1	---	H8	---	H10	---	H/C	---	126		127		128
1	TRIAE_CS42_4DS_TGACv1_361274_AA1164790.1	12073	67495	295	295	20	20	40.7	5.01	170605	1	1	0	524.513	2094.02	4	2094.02	0.0004	189	204	0	23.77	0.0042	R	SDYDFGHTVHANHLPR	G			File36605 Spectrum111727 scans: 3843	C1	---	C4	---	C6	---	H1	---	H8	---	H10	---	H/C	---	126		127		128
1	TRIAE_CS42_4DS_TGACv1_361274_AA1164790.1	12073	67495	295	295	20	20	40.7	5.01	170606	1	1	0	419.812	2094.02	5	2094.02	0.0008	189	204	0	22.13	0.0061	R	SDYDFGHTVHANHLPR	G			File36605 Spectrum111894 scans: 4049	C1	---	C4	---	C6	---	H1	---	H8	---	H10	---	H/C	---	126		127		128
1	TRIAE_CS42_4DS_TGACv1_361274_AA1164790.1	12073	67495	295	295	20	20	40.7	5.01	170608	1	1	0	524.513	2094.02	4	2094.02	0.0009	189	204	0	20.39	0.0091	R	SDYDFGHTVHANHLPR	G			File36606 Spectrum123906 scans: 3971	C1	---	C4	---	C6	---	H1	---	H8	---	H10	---	H/C	---	126		127		128
1	TRIAE_CS42_4DS_TGACv1_361274_AA1164790.1	12073	67495	295	295	20	20	40.7	5.01	170610	1	1	0	524.514	2094.03	4	2094.02	0.0017	189	204	0	37.78	0.00017	R	SDYDFGHTVHANHLPR	G			File36601 Spectrum68281 scans: 4526	C1	---	C4	---	C6	---	H1	---	H8	---	H10	---	H/C	---	126		127		128
1	TRIAE_CS42_4DS_TGACv1_361274_AA1164790.1	12073	67495	295	295	20	20	40.7	5.01	173019	1	1	0	1065.58	2129.15	2	2129.16	-0.0073	322	336	0	69.91	1e-07	K	EDQAPLILIQDSDSK	K			File36600 Spectrum64807 scans: 14139	C1	---	C4	---	C6	---	H1	---	H8	---	H10	---	H/C	---	126		127		128
1	TRIAE_CS42_4DS_TGACv1_361274_AA1164790.1	12073	67495	295	295	20	20	40.7	5.01	173023	1	1	0	533.296	2129.16	4	2129.16	-0.0064	322	336	0	49.13	1.2e-05	K	EDQAPLILIQDSDSK	K			File36600 Spectrum62135 scans: 10706	C1	---	C4	---	C6	---	H1	---	H8	---	H10	---	H/C	---	126		127		128
1	TRIAE_CS42_4DS_TGACv1_361274_AA1164790.1	12073	67495	295	295	20	20	40.7	5.01	173024	1	1	0	1065.59	2129.16	2	2129.16	-0.006	322	336	0	20.58	0.0087	K	EDQAPLILIQDSDSK	K			File36600 Spectrum64759 scans: 13927	C1	---	C4	---	C6	---	H1	---	H8	---	H10	---	H/C	---	126		127		128
1	TRIAE_CS42_4DS_TGACv1_361274_AA1164790.1	12073	67495	295	295	20	20	40.7	5.01	173026	1	1	0	1065.59	2129.16	2	2129.16	-0.0051	322	336	0	142.65	5.4e-15	K	EDQAPLILIQDSDSK	K			File36600 Spectrum62260 scans: 10856	C1	---	C4	---	C6	---	H1	---	H8	---	H10	---	H/C	---	126		127		128
1	TRIAE_CS42_4DS_TGACv1_361274_AA1164790.1	12073	67495	295	295	20	20	40.7	5.01	173027	1	1	0	1065.59	2129.16	2	2129.16	-0.0046	322	336	0	94.27	3.7e-10	K	EDQAPLILIQDSDSK	K			File36600 Spectrum64968 scans: 14593	C1	---	C4	---	C6	---	H1	---	H8	---	H10	---	H/C	---	126		127		128
1	TRIAE_CS42_4DS_TGACv1_361274_AA1164790.1	12073	67495	295	295	20	20	40.7	5.01	173028	1	1	0	1065.59	2129.16	2	2129.16	-0.0038	322	336	0	34.93	0.00032	K	EDQAPLILIQDSDSK	K			File36600 Spectrum64782 scans: 14036	C1	---	C4	---	C6	---	H1	---	H8	---	H10	---	H/C	---	126		127		128
1	TRIAE_CS42_4DS_TGACv1_361274_AA1164790.1	12073	67495	295	295	20	20	40.7	5.01	173029	1	1	0	1065.59	2129.16	2	2129.16	-0.0036	322	336	0	76.62	2.2e-08	K	EDQAPLILIQDSDSK	K			File36600 Spectrum64823 scans: 14243	C1	---	C4	---	C6	---	H1	---	H8	---	H10	---	H/C	---	126		127		128
1	TRIAE_CS42_4DS_TGACv1_361274_AA1164790.1	12073	67495	295	295	20	20	40.7	5.01	173030	1	1	0	1065.59	2129.16	2	2129.16	-0.0034	322	336	0	25.99	0.0025	K	EDQAPLILIQDSDSK	K			File36600 Spectrum62655 scans: 11282	C1	---	C4	---	C6	---	H1	---	H8	---	H10	---	H/C	---	126		127		128
1	TRIAE_CS42_4DS_TGACv1_361274_AA1164790.1	12073	67495	295	295	20	20	40.7	5.01	173031	1	1	0	710.727	2129.16	3	2129.16	-0.0032	322	336	0	33.84	0.00041	K	EDQAPLILIQDSDSK	K			File36600 Spectrum64643 scans: 13600	C1	---	C4	---	C6	---	H1	---	H8	---	H10	---	H/C	---	126		127		128
1	TRIAE_CS42_4DS_TGACv1_361274_AA1164790.1	12073	67495	295	295	20	20	40.7	5.01	173032	1	1	0	710.727	2129.16	3	2129.16	-0.003	322	336	0	32.68	0.00054	K	EDQAPLILIQDSDSK	K			File36600 Spectrum63791 scans: 12553	C1	---	C4	---	C6	---	H1	---	H8	---	H10	---	H/C	---	126		127		128
1	TRIAE_CS42_4DS_TGACv1_361274_AA1164790.1	12073	67495	295	295	20	20	40.7	5.01	173033	1	1	0	1065.59	2129.16	2	2129.16	-0.0026	322	336	0	133.22	4.8e-14	K	EDQAPLILIQDSDSK	K			File36600 Spectrum62110 scans: 10679	C1	---	C4	---	C6	---	H1	---	H8	---	H10	---	H/C	---	126		127		128
1	TRIAE_CS42_4DS_TGACv1_361274_AA1164790.1	12073	67495	295	295	20	20	40.7	5.01	173034	1	1	0	710.727	2129.16	3	2129.16	-0.0023	322	336	0	51.32	7.4e-06	K	EDQAPLILIQDSDSK	K			File36600 Spectrum62259 scans: 10855	C1	---	C4	---	C6	---	H1	---	H8	---	H10	---	H/C	---	126		127		128
1	TRIAE_CS42_4DS_TGACv1_361274_AA1164790.1	12073	67495	295	295	20	20	40.7	5.01	173035	1	1	0	1065.59	2129.16	2	2129.16	-0.0021	322	336	0	135.14	3.1e-14	K	EDQAPLILIQDSDSK	K			File36600 Spectrum64862 scans: 14355	C1	---	C4	---	C6	---	H1	---	H8	---	H10	---	H/C	---	126		127		128
1	TRIAE_CS42_4DS_TGACv1_361274_AA1164790.1	12073	67495	295	295	20	20	40.7	5.01	173036	1	1	0	1065.59	2129.16	2	2129.16	-0.0021	322	336	0	149.48	1.1e-15	K	EDQAPLILIQDSDSK	K			File36600 Spectrum64907 scans: 14470	C1	---	C4	---	C6	---	H1	---	H8	---	H10	---	H/C	---	126		127		128
1	TRIAE_CS42_4DS_TGACv1_361274_AA1164790.1	12073	67495	295	295	20	20	40.7	5.01	173037	1	1	0	1065.59	2129.16	2	2129.16	-0.0021	322	336	0	90.84	8.2e-10	K	EDQAPLILIQDSDSK	K			File36602 Spectrum85056 scans: 10708	C1	---	C4	---	C6	---	H1	---	H8	---	H10	---	H/C	---	126		127		128
1	TRIAE_CS42_4DS_TGACv1_361274_AA1164790.1	12073	67495	295	295	20	20	40.7	5.01	173038	1	1	0	710.727	2129.16	3	2129.16	-0.0021	322	336	0	51.01	7.9e-06	K	EDQAPLILIQDSDSK	K			File36600 Spectrum64766 scans: 13970	C1	---	C4	---	C6	---	H1	---	H8	---	H10	---	H/C	---	126		127		128
1	TRIAE_CS42_4DS_TGACv1_361274_AA1164790.1	12073	67495	295	295	20	20	40.7	5.01	173039	1	1	0	710.727	2129.16	3	2129.16	-0.0019	322	336	0	85.7	2.7e-09	K	EDQAPLILIQDSDSK	K			File36600 Spectrum64788 scans: 14071	C1	---	C4	---	C6	---	H1	---	H8	---	H10	---	H/C	---	126		127		128
1	TRIAE_CS42_4DS_TGACv1_361274_AA1164790.1	12073	67495	295	295	20	20	40.7	5.01	173040	1	1	0	710.727	2129.16	3	2129.16	-0.0019	322	336	0	80.59	8.7e-09	K	EDQAPLILIQDSDSK	K			File36600 Spectrum64748 scans: 13868	C1	---	C4	---	C6	---	H1	---	H8	---	H10	---	H/C	---	126		127		128
1	TRIAE_CS42_4DS_TGACv1_361274_AA1164790.1	12073	67495	295	295	20	20	40.7	5.01	173042	1	1	0	710.727	2129.16	3	2129.16	-0.0015	322	336	0	63.62	4.3e-07	K	EDQAPLILIQDSDSK	K			File36600 Spectrum64831 scans: 14274	C1	---	C4	---	C6	---	H1	---	H8	---	H10	---	H/C	---	126		127		128
1	TRIAE_CS42_4DS_TGACv1_361274_AA1164790.1	12073	67495	295	295	20	20	40.7	5.01	173043	1	1	0	710.727	2129.16	3	2129.16	-0.0013	322	336	0	45.21	3e-05	K	EDQAPLILIQDSDSK	K			File36602 Spectrum85050 scans: 10702	C1	---	C4	---	C6	---	H1	---	H8	---	H10	---	H/C	---	126		127		128
1	TRIAE_CS42_4DS_TGACv1_361274_AA1164790.1	12073	67495	295	295	20	20	40.7	5.01	173046	1	1	0	710.728	2129.16	3	2129.16	-0.0012	322	336	0	65.94	2.5e-07	K	EDQAPLILIQDSDSK	K			File36600 Spectrum64817 scans: 14173	C1	---	C4	---	C6	---	H1	---	H8	---	H10	---	H/C	---	126		127		128
1	TRIAE_CS42_4DS_TGACv1_361274_AA1164790.1	12073	67495	295	295	20	20	40.7	5.01	173047	1	1	0	710.728	2129.16	3	2129.16	-0.001	322	336	0	58.07	1.6e-06	K	EDQAPLILIQDSDSK	K			File36600 Spectrum62814 scans: 11463	C1	---	C4	---	C6	---	H1	---	H8	---	H10	---	H/C	---	126		127		128
1	TRIAE_CS42_4DS_TGACv1_361274_AA1164790.1	12073	67495	295	295	20	20	40.7	5.01	173048	1	1	0	710.728	2129.16	3	2129.16	-0.0008	322	336	0	36.07	0.00025	K	EDQAPLILIQDSDSK	K			File36600 Spectrum64020 scans: 12827	C1	---	C4	---	C6	---	H1	---	H8	---	H10	---	H/C	---	126		127		128
1	TRIAE_CS42_4DS_TGACv1_361274_AA1164790.1	12073	67495	295	295	20	20	40.7	5.01	173049	1	1	0	710.728	2129.16	3	2129.16	-0.0008	322	336	0	43.68	4.3e-05	K	EDQAPLILIQDSDSK	K			File36600 Spectrum62155 scans: 10730	C1	---	C4	---	C6	---	H1	---	H8	---	H10	---	H/C	---	126		127		128
1	TRIAE_CS42_4DS_TGACv1_361274_AA1164790.1	12073	67495	295	295	20	20	40.7	5.01	173050	1	1	0	1065.59	2129.16	2	2129.16	-0.0007	322	336	0	154.7	3.4e-16	K	EDQAPLILIQDSDSK	K			File36601 Spectrum73696 scans: 10749	C1	---	C4	---	C6	---	H1	---	H8	---	H10	---	H/C	---	126		127		128
1	TRIAE_CS42_4DS_TGACv1_361274_AA1164790.1	12073	67495	295	295	20	20	40.7	5.01	173051	1	1	0	710.728	2129.16	3	2129.16	-0.0006	322	336	0	57.53	1.8e-06	K	EDQAPLILIQDSDSK	K			File36600 Spectrum64987 scans: 14630	C1	---	C4	---	C6	---	H1	---	H8	---	H10	---	H/C	---	126		127		128
1	TRIAE_CS42_4DS_TGACv1_361274_AA1164790.1	12073	67495	295	295	20	20	40.7	5.01	173052	1	1	0	710.728	2129.16	3	2129.16	-0.0004	322	336	0	37.6	0.00017	K	EDQAPLILIQDSDSK	K			File36600 Spectrum63502 scans: 12217	C1	---	C4	---	C6	---	H1	---	H8	---	H10	---	H/C	---	126		127		128
1	TRIAE_CS42_4DS_TGACv1_361274_AA1164790.1	12073	67495	295	295	20	20	40.7	5.01	173053	1	1	0	710.728	2129.16	3	2129.16	-0.0004	322	336	0	58.86	1.3e-06	K	EDQAPLILIQDSDSK	K			File36600 Spectrum64927 scans: 14507	C1	---	C4	---	C6	---	H1	---	H8	---	H10	---	H/C	---	126		127		128
1	TRIAE_CS42_4DS_TGACv1_361274_AA1164790.1	12073	67495	295	295	20	20	40.7	5.01	173054	1	1	0	710.728	2129.16	3	2129.16	-0.0002	322	336	0	30.41	0.00091	K	EDQAPLILIQDSDSK	K			File36600 Spectrum64298 scans: 13200	C1	---	C4	---	C6	---	H1	---	H8	---	H10	---	H/C	---	126		127		128
1	TRIAE_CS42_4DS_TGACv1_361274_AA1164790.1	12073	67495	295	295	20	20	40.7	5.01	173055	1	1	0	710.728	2129.16	3	2129.16	-0.0001	322	336	0	69.48	1.1e-07	K	EDQAPLILIQDSDSK	K			File36600 Spectrum64875 scans: 14389	C1	---	C4	---	C6	---	H1	---	H8	---	H10	---	H/C	---	126		127		128
1	TRIAE_CS42_4DS_TGACv1_361274_AA1164790.1	12073	67495	295	295	20	20	40.7	5.01	173056	1	1	0	1065.59	2129.16	2	2129.16	0.0001	322	336	0	119.21	1.2e-12	K	EDQAPLILIQDSDSK	K			File36600 Spectrum61881 scans: 10424	C1	---	C4	---	C6	---	H1	---	H8	---	H10	---	H/C	---	126		127		128
1	TRIAE_CS42_4DS_TGACv1_361274_AA1164790.1	12073	67495	295	295	20	20	40.7	5.01	173057	1	1	0	710.728	2129.16	3	2129.16	0.0001	322	336	0	53.71	4.3e-06	K	EDQAPLILIQDSDSK	K			File36600 Spectrum64144 scans: 12978	C1	---	C4	---	C6	---	H1	---	H8	---	H10	---	H/C	---	126		127		128
1	TRIAE_CS42_4DS_TGACv1_361274_AA1164790.1	12073	67495	295	295	20	20	40.7	5.01	173058	1	1	0	710.728	2129.16	3	2129.16	0.0003	322	336	0	40.64	8.6e-05	K	EDQAPLILIQDSDSK	K			File36600 Spectrum63229 scans: 11919	C1	---	C4	---	C6	---	H1	---	H8	---	H10	---	H/C	---	126		127		128
1	TRIAE_CS42_4DS_TGACv1_361274_AA1164790.1	12073	67495	295	295	20	20	40.7	5.01	173061	1	1	0	710.728	2129.16	3	2129.16	0.0012	322	336	0	51.49	7.1e-06	K	EDQAPLILIQDSDSK	K			File36601 Spectrum73734 scans: 10790	C1	---	C4	---	C6	---	H1	---	H8	---	H10	---	H/C	---	126		127		128
1	TRIAE_CS42_4DS_TGACv1_361274_AA1164790.1	12073	67495	295	295	20	20	40.7	5.01	173062	1	1	0	710.728	2129.16	3	2129.16	0.0014	322	336	0	53.93	4e-06	K	EDQAPLILIQDSDSK	K			File36600 Spectrum64722 scans: 13733	C1	---	C4	---	C6	---	H1	---	H8	---	H10	---	H/C	---	126		127		128
1	TRIAE_CS42_4DS_TGACv1_361274_AA1164790.1	12073	67495	295	295	20	20	40.7	5.01	173063	1	1	0	710.729	2129.16	3	2129.16	0.0016	322	336	0	50.78	8.4e-06	K	EDQAPLILIQDSDSK	K			File36600 Spectrum62602 scans: 11223	C1	---	C4	---	C6	---	H1	---	H8	---	H10	---	H/C	---	126		127		128
1	TRIAE_CS42_4DS_TGACv1_361274_AA1164790.1	12073	67495	295	295	20	20	40.7	5.01	173064	1	1	0	710.729	2129.16	3	2129.16	0.0018	322	336	0	21.09	0.0078	K	EDQAPLILIQDSDSK	K			File36601 Spectrum73571 scans: 10612	C1	---	C4	---	C6	---	H1	---	H8	---	H10	---	H/C	---	126		127		128
1	TRIAE_CS42_4DS_TGACv1_361274_AA1164790.1	12073	67495	295	295	20	20	40.7	5.01	173065	1	1	0	710.729	2129.16	3	2129.16	0.0018	322	336	0	52.95	5.1e-06	K	EDQAPLILIQDSDSK	K			File36600 Spectrum61856 scans: 10397	C1	---	C4	---	C6	---	H1	---	H8	---	H10	---	H/C	---	126		127		128
1	TRIAE_CS42_4DS_TGACv1_361274_AA1164790.1	12073	67495	295	295	20	20	40.7	5.01	173066	1	1	0	710.729	2129.16	3	2129.16	0.0018	322	336	0	66.82	2.1e-07	K	EDQAPLILIQDSDSK	K			File36600 Spectrum62109 scans: 10678	C1	---	C4	---	C6	---	H1	---	H8	---	H10	---	H/C	---	126		127		128
1	TRIAE_CS42_4DS_TGACv1_361274_AA1164790.1	12073	67495	295	295	20	20	40.7	5.01	173067	1	1	0	710.729	2129.16	3	2129.16	0.0023	322	336	0	35.77	0.00026	K	EDQAPLILIQDSDSK	K			File36604 Spectrum105659 scans: 10966	C1	---	C4	---	C6	---	H1	---	H8	---	H10	---	H/C	---	126		127		128
1	TRIAE_CS42_4DS_TGACv1_361274_AA1164790.1	12073	67495	295	295	20	20	40.7	5.01	176293	1	1	1	731.407	2191.2	3	2191.21	-0.0069	480	494	1	66.36	2.3e-07	K	NKETAGQAAAADTEK	A			File36605 Spectrum111780 scans: 3908	C1	1.046	C4	1.311	C6	0.824	H1	1.078	H8	0.961	H10	1.137	H/C	1.058	126	356900	127	631000	128	938400
1	TRIAE_CS42_4DS_TGACv1_361274_AA1164790.1	12073	67495	295	295	20	20	40.7	5.01	176294	1	1	1	731.407	2191.2	3	2191.21	-0.0063	480	494	1	58.84	1.3e-06	K	NKETAGQAAAADTEK	A			File36604 Spectrum99631 scans: 3880	C1	1.117	C4	1.512	C6	0.808	H1	0.998	H8	0.95	H10	0.583	H/C	0.923	126	2109000	127	4026000	128	5090000
1	TRIAE_CS42_4DS_TGACv1_361274_AA1164790.1	12073	67495	295	295	20	20	40.7	5.01	176295	1	1	1	731.408	2191.2	3	2191.21	-0.0042	480	494	1	50.07	9.8e-06	K	NKETAGQAAAADTEK	A			File36604 Spectrum98992 scans: 3149	C1	1.055	C4	1.377	C6	0.853	H1	1.022	H8	1.004	H10	0.46	H/C	0.968	126	328200	127	604000	128	885400
1	TRIAE_CS42_4DS_TGACv1_361274_AA1164790.1	12073	67495	295	295	20	20	40.7	5.01	176296	1	1	1	1096.61	2191.2	2	2191.21	-0.0025	480	494	1	103.61	4.4e-11	K	NKETAGQAAAADTEK	A			File36604 Spectrum99538 scans: 3771	C1	1.252	C4	1.558	C6	0.795	H1	0.987	H8	0.904	H10	0.392	H/C	0.859	126	2626000	127	4610000	128	5567000
1	TRIAE_CS42_4DS_TGACv1_361274_AA1164790.1	12073	67495	295	295	20	20	40.7	5.01	176297	1	1	1	1096.61	2191.2	2	2191.21	-0.002	480	494	1	88.5	1.4e-09	K	NKETAGQAAAADTEK	A			File36605 Spectrum111544 scans: 3636	C1	1.196	C4	1.569	C6	0.823	H1	0.906	H8	0.933	H10	0.453	H/C	0.839	126	636800	127	1178000	128	1461000
1	TRIAE_CS42_4DS_TGACv1_361274_AA1164790.1	12073	67495	295	295	20	20	40.7	5.01	176298	1	1	1	548.808	2191.2	4	2191.21	-0.0003	480	494	1	48.31	1.5e-05	K	NKETAGQAAAADTEK	A			File36604 Spectrum99503 scans: 3733	C1	0.941	C4	1.328	C6	0.851	H1	1.188	H8	0.893	H10	0.994	H/C	1.055	126	685600	127	1365000	128	2069000
1	TRIAE_CS42_4DS_TGACv1_361274_AA1164790.1	12073	67495	295	295	20	20	40.7	5.01	176299	1	1	1	548.809	2191.21	4	2191.21	0.0019	480	494	1	39.57	0.00011	K	NKETAGQAAAADTEK	A			File36605 Spectrum111662 scans: 3768	C1	1.216	C4	1.326	C6	1.084	H1	0	H8	1.432	H10	0	H/C	0.639	126	481500	127	740700	128	1432000
1	TRIAE_CS42_4DS_TGACv1_361274_AA1164790.1	12073	67495	295	295	20	20	40.7	5.01	176300	1	1	1	731.41	2191.21	3	2191.21	0.0021	480	494	1	85.67	2.7e-09	K	NKETAGQAAAADTEK	A			File36606 Spectrum123771 scans: 3819	C1	1.219	C4	1.419	C6	0.847	H1	0.957	H8	0.934	H10	0.552	H/C	0.882	126	1507000	127	2474000	128	3493000
1	TRIAE_CS42_4DS_TGACv1_361274_AA1164790.1	12073	67495	295	295	20	20	40.7	5.01	178347	1	1	0	1120.14	2238.27	2	2238.28	-0.008	365	378	1	64.95	3.2e-07	R	KSEPIPEANNEPVK	V			File36607 Spectrum137384 scans: 5268	C1	---	C4	---	C6	---	H1	---	H8	---	H10	---	H/C	---	126		127		128
1	TRIAE_CS42_4DS_TGACv1_361274_AA1164790.1	12073	67495	295	295	20	20	40.7	5.01	178348	1	1	0	747.099	2238.28	3	2238.28	-0.0078	365	378	1	43.85	4.1e-05	R	KSEPIPEANNEPVK	V			File36607 Spectrum137291 scans: 5160	C1	---	C4	---	C6	---	H1	---	H8	---	H10	---	H/C	---	126		127		128
1	TRIAE_CS42_4DS_TGACv1_361274_AA1164790.1	12073	67495	295	295	20	20	40.7	5.01	178349	1	1	0	747.1	2238.28	3	2238.28	-0.0061	365	378	1	41.39	7.3e-05	R	KSEPIPEANNEPVK	V			File36607 Spectrum137511 scans: 5417	C1	---	C4	---	C6	---	H1	---	H8	---	H10	---	H/C	---	126		127		128
1	TRIAE_CS42_4DS_TGACv1_361274_AA1164790.1	12073	67495	295	295	20	20	40.7	5.01	178350	1	1	0	1120.15	2238.28	2	2238.28	-0.0049	365	378	1	66.98	2e-07	R	KSEPIPEANNEPVK	V			File36608 Spectrum150089 scans: 5581	C1	---	C4	---	C6	---	H1	---	H8	---	H10	---	H/C	---	126		127		128
1	TRIAE_CS42_4DS_TGACv1_361274_AA1164790.1	12073	67495	295	295	20	20	40.7	5.01	178351	1	1	0	747.101	2238.28	3	2238.28	-0.0021	365	378	1	31	0.0008	R	KSEPIPEANNEPVK	V			File36608 Spectrum150024 scans: 5505	C1	---	C4	---	C6	---	H1	---	H8	---	H10	---	H/C	---	126		127		128
1	TRIAE_CS42_4DS_TGACv1_361274_AA1164790.1	12073	67495	295	295	20	20	40.7	5.01	178354	1	1	0	560.578	2238.28	4	2238.28	-0.0009	365	378	1	32.97	0.0005	R	KSEPIPEANNEPVK	V			File36607 Spectrum137420 scans: 5309	C1	---	C4	---	C6	---	H1	---	H8	---	H10	---	H/C	---	126		127		128
1	TRIAE_CS42_4DS_TGACv1_361274_AA1164790.1	12073	67495	295	295	20	20	40.7	5.01	183027	1	1	0	789.439	2365.3	3	2365.3	-0.0023	148	162	1	41.92	6.4e-05	K	EIKAPEDATYLEDGK	I			File36603 Spectrum95113 scans: 9086	C1	---	C4	---	C6	---	H1	---	H8	---	H10	---	H/C	---	126		127		128
1	TRIAE_CS42_4DS_TGACv1_361274_AA1164790.1	12073	67495	295	295	20	20	40.7	5.01	185933	1	1	0	829.812	2486.41	3	2486.42	-0.0062	322	337	1	62.99	5e-07	K	EDQAPLILIQDSDSKK	F			File36608 Spectrum153941 scans: 10089	C1	---	C4	---	C6	---	H1	---	H8	---	H10	---	H/C	---	126		127		128
1	TRIAE_CS42_4DS_TGACv1_361274_AA1164790.1	12073	67495	295	295	20	20	40.7	5.01	185934	1	1	0	829.813	2486.42	3	2486.42	-0.0014	322	337	1	33.19	0.00048	K	EDQAPLILIQDSDSKK	F			File36607 Spectrum141280 scans: 9814	C1	---	C4	---	C6	---	H1	---	H8	---	H10	---	H/C	---	126		127		128
1	TRIAE_CS42_4DS_TGACv1_361274_AA1164790.1	12073	67495	295	295	20	20	40.7	5.01	185936	1	1	0	622.613	2486.42	4	2486.42	0.0018	322	337	1	35.16	0.0003	K	EDQAPLILIQDSDSKK	F			File36609 Spectrum166393 scans: 9913	C1	---	C4	---	C6	---	H1	---	H8	---	H10	---	H/C	---	126		127		128
1	TRIAE_CS42_4DS_TGACv1_361274_AA1164790.1	12073	67495	295	295	20	20	40.7	5.01	190107	1	1	0	1377.77	2753.53	2	2753.55	-0.0154	411	432	0	105.64	2.7e-11	K	LAPILDEAAATLQSEEDVVIAK	M			File36611 Spectrum194966 scans: 14018	C1	---	C4	---	C6	---	H1	---	H8	---	H10	---	H/C	---	126		127		128
1	TRIAE_CS42_4DS_TGACv1_361274_AA1164790.1	12073	67495	295	295	20	20	40.7	5.01	190108	1	1	0	918.852	2753.53	3	2753.55	-0.0119	411	432	0	141.18	7.6e-15	K	LAPILDEAAATLQSEEDVVIAK	M			File36611 Spectrum194943 scans: 13994	C1	---	C4	---	C6	---	H1	---	H8	---	H10	---	H/C	---	126		127		128
1	TRIAE_CS42_4DS_TGACv1_361274_AA1164790.1	12073	67495	295	295	20	20	40.7	5.01	193282	1	1	1	1169.91	3506.72	3	3506.73	-0.0129	433	460	0	125.77	2.6e-13	K	MDATANDVPSEFDVQGYPTLYFVTPSGK	K			File36611 Spectrum194688 scans: 13711	C1	1.202	C4	1.304	C6	0.861	H1	1.179	H8	0.825	H10	0.572	H/C	0.938	126	1318000	127	2017000	128	3151000
1	TRIAE_CS42_4DS_TGACv1_361274_AA1164790.1	12073	67495	295	295	20	20	40.7	5.01	193283	1	1	1	702.351	3506.72	5	3506.73	-0.011	433	460	0	50.52	8.9e-06	K	MDATANDVPSEFDVQGYPTLYFVTPSGK	K			File36611 Spectrum194695 scans: 13720	C1	1.146	C4	1.439	C6	0.793	H1	1.197	H8	0.836	H10	0.734	H/C	0.978	126	236500	127	418800	128	545600
1	TRIAE_CS42_4DS_TGACv1_361274_AA1164790.1	12073	67495	295	295	20	20	40.7	5.01	193284	1	1	1	877.688	3506.73	4	3506.73	-0.0071	433	460	0	92.37	5.8e-10	K	MDATANDVPSEFDVQGYPTLYFVTPSGK	K			File36611 Spectrum194686 scans: 13707	C1	1.176	C4	1.305	C6	0.855	H1	1.087	H8	0.885	H10	0.808	H/C	0.957	126	355100	127	555900	128	862200
1	TRIAE_CS42_4DS_TGACv1_361274_AA1164790.1	12073	67495	295	295	20	20	40.7	5.01	193300	1	1	1	1175.25	3522.72	3	3522.73	-0.0037	433	460	0	43.77	4.2e-05	K	MDATANDVPSEFDVQGYPTLYFVTPSGK	K	Oxidation (M)	0.2000000000000000000000000000.0	File36608 Spectrum157138 scans: 13746	C1	0.436	C4	1.277	C6	1.339	H1	0.638	H8	0.921	H10	0	H/C	0.638	126	79990	127	330100	128	818800
1	TRIAE_CS42_4DS_TGACv1_361274_AA1164790.1	12073	67495	295	295	20	20	40.7	5.01	193301	1	1	1	705.552	3522.73	5	3522.73	-0.0019	433	460	0	43.24	4.7e-05	K	MDATANDVPSEFDVQGYPTLYFVTPSGK	K	Oxidation (M)	0.2000000000000000000000000000.0	File36608 Spectrum157110 scans: 13714	C1	0	C4	1.224	C6	1.651	H1	0	H8	1.145	H10	0	H/C	0.473	126	0	127	18150	128	57910
1	TRIAE_CS42_4DS_TGACv1_361274_AA1164790.1	12073	67495	295	295	20	20	40.7	5.01	193302	1	1	1	881.69	3522.73	4	3522.73	0.0021	433	460	0	70	1e-07	K	MDATANDVPSEFDVQGYPTLYFVTPSGK	K	Oxidation (M)	0.2000000000000000000000000000.0	File36608 Spectrum157100 scans: 13702	C1	0.669	C4	1.106	C6	1.238	H1	0.802	H8	0.926	H10	0.325	H/C	0.76	126	49750	127	116100	128	307300
1	TRIAE_CS42_4DS_TGACv1_361274_AA1164790.1	12073	67495	295	295	20	20	40.7	5.01	193303	1	1	1	881.693	3522.74	4	3522.73	0.0141	433	460	0	36.65	0.00022	K	MDATANDVPSEFDVQGYPTLYFVTPSGK	K	Oxidation (M)	0.2000000000000000000000000000.0	File36611 Spectrum194448 scans: 13396	C1	0.887	C4	1.192	C6	0.902	H1	1.221	H8	0.938	H10	0.783	H/C	1.09	126	62230	127	117900	128	211200
2	TRIAE_CS42_4AL_TGACv1_290681_AA0988180.1	11345	66194	282	282	19	19	36.1	5.07	48207	1	0	0	601.825	1201.64	2	1201.64	-0.0028	342	347	0	24.51	0.0035	K	DYFDGK	L			File36606 Spectrum126554 scans: 7085	C1	---	C4	---	C6	---	H1	---	H8	---	H10	---	H/C	---	126		127		128
2	TRIAE_CS42_4AL_TGACv1_290681_AA0988180.1	11345	66194	282	282	19	19	36.1	5.07	48209	1	0	0	601.826	1201.64	2	1201.64	-0.0017	342	347	0	20.63	0.0087	K	DYFDGK	L			File36607 Spectrum138716 scans: 6865	C1	---	C4	---	C6	---	H1	---	H8	---	H10	---	H/C	---	126		127		128
2	TRIAE_CS42_4AL_TGACv1_290681_AA0988180.1	11345	66194	282	282	19	19	36.1	5.07	48223	1	0	0	601.827	1201.64	2	1201.64	0	342	347	0	24.45	0.0036	K	DYFDGK	L			File36605 Spectrum114395 scans: 6993	C1	---	C4	---	C6	---	H1	---	H8	---	H10	---	H/C	---	126		127		128
2	TRIAE_CS42_4AL_TGACv1_290681_AA0988180.1	11345	66194	282	282	19	19	36.1	5.07	80704	1	0	0	697.898	1393.78	2	1393.79	-0.0036	54	61	0	38.25	0.00015	K	SLAPEYEK	A			File36607 Spectrum138088 scans: 6122	C1	---	C4	---	C6	---	H1	---	H8	---	H10	---	H/C	---	126		127		128
2	TRIAE_CS42_4AL_TGACv1_290681_AA0988180.1	11345	66194	282	282	19	19	36.1	5.07	80707	1	0	0	697.899	1393.78	2	1393.79	-0.0023	54	61	0	40.3	9.3e-05	K	SLAPEYEK	A			File36606 Spectrum125881 scans: 6280	C1	---	C4	---	C6	---	H1	---	H8	---	H10	---	H/C	---	126		127		128
2	TRIAE_CS42_4AL_TGACv1_290681_AA0988180.1	11345	66194	282	282	19	19	36.1	5.07	80708	1	0	0	697.899	1393.78	2	1393.79	-0.0023	54	61	0	33.37	0.00046	K	SLAPEYEK	A			File36608 Spectrum151041 scans: 6699	C1	---	C4	---	C6	---	H1	---	H8	---	H10	---	H/C	---	126		127		128
2	TRIAE_CS42_4AL_TGACv1_290681_AA0988180.1	11345	66194	282	282	19	19	36.1	5.07	80709	1	0	0	697.899	1393.78	2	1393.79	-0.0021	54	61	0	22.05	0.0062	K	SLAPEYEK	A			File36606 Spectrum126073 scans: 6515	C1	---	C4	---	C6	---	H1	---	H8	---	H10	---	H/C	---	126		127		128
2	TRIAE_CS42_4AL_TGACv1_290681_AA0988180.1	11345	66194	282	282	19	19	36.1	5.07	80713	1	0	0	465.602	1393.78	3	1393.79	-0.0013	54	61	0	20.8	0.0083	K	SLAPEYEK	A			File36607 Spectrum138043 scans: 6067	C1	---	C4	---	C6	---	H1	---	H8	---	H10	---	H/C	---	126		127		128
2	TRIAE_CS42_4AL_TGACv1_290681_AA0988180.1	11345	66194	282	282	19	19	36.1	5.07	83611	1	0	0	706.414	1410.81	2	1410.81	-0.0006	193	203	1	21.77	0.0066	R	GDAAVERPLVR	L			File36611 Spectrum185639 scans: 3178	C1	---	C4	---	C6	---	H1	---	H8	---	H10	---	H/C	---	126		127		128
2	TRIAE_CS42_4AL_TGACv1_290681_AA0988180.1	11345	66194	282	282	19	19	36.1	5.07	83612	1	0	0	471.279	1410.81	3	1410.81	0.0001	193	203	1	26.84	0.0021	R	GDAAVERPLVR	L			File36597 Spectrum23014 scans: 3562	C1	---	C4	---	C6	---	H1	---	H8	---	H10	---	H/C	---	126		127		128
2	TRIAE_CS42_4AL_TGACv1_290681_AA0988180.1	11345	66194	282	282	19	19	36.1	5.07	83626	1	0	0	471.28	1410.82	3	1410.81	0.0028	193	203	1	20.83	0.0083	R	GDAAVERPLVR	L			File36595 Spectrum2522 scans: 3590	C1	---	C4	---	C6	---	H1	---	H8	---	H10	---	H/C	---	126		127		128
2	TRIAE_CS42_4AL_TGACv1_290681_AA0988180.1	11345	66194	282	282	19	19	36.1	5.07	95175	1	0	0	741.415	1480.82	2	1480.82	-0.0024	217	225	0	21.57	0.007	K	DFDVSALEK	F			File36606 Spectrum128838 scans: 9695	C1	---	C4	---	C6	---	H1	---	H8	---	H10	---	H/C	---	126		127		128
2	TRIAE_CS42_4AL_TGACv1_290681_AA0988180.1	11345	66194	282	282	19	19	36.1	5.07	95176	1	0	0	741.415	1480.82	2	1480.82	-0.0019	217	225	0	29.2	0.0012	K	DFDVSALEK	F			File36609 Spectrum166712 scans: 10282	C1	---	C4	---	C6	---	H1	---	H8	---	H10	---	H/C	---	126		127		128
2	TRIAE_CS42_4AL_TGACv1_290681_AA0988180.1	11345	66194	282	282	19	19	36.1	5.07	95181	1	0	0	741.415	1480.82	2	1480.82	-0.0014	217	225	0	60.8	8.3e-07	K	DFDVSALEK	F			File36607 Spectrum141555 scans: 10144	C1	---	C4	---	C6	---	H1	---	H8	---	H10	---	H/C	---	126		127		128
2	TRIAE_CS42_4AL_TGACv1_290681_AA0988180.1	11345	66194	282	282	19	19	36.1	5.07	95182	1	0	0	741.416	1480.82	2	1480.82	-0.0013	217	225	0	28.95	0.0013	K	DFDVSALEK	F			File36607 Spectrum145538 scans: 14779	C1	---	C4	---	C6	---	H1	---	H8	---	H10	---	H/C	---	126		127		128
2	TRIAE_CS42_4AL_TGACv1_290681_AA0988180.1	11345	66194	282	282	19	19	36.1	5.07	95185	1	0	0	741.416	1480.82	2	1480.82	-0.0009	217	225	0	56.38	2.3e-06	K	DFDVSALEK	F			File36607 Spectrum145706 scans: 15305	C1	---	C4	---	C6	---	H1	---	H8	---	H10	---	H/C	---	126		127		128
2	TRIAE_CS42_4AL_TGACv1_290681_AA0988180.1	11345	66194	282	282	19	19	36.1	5.07	95187	1	0	0	741.416	1480.82	2	1480.82	-0.0008	217	225	0	39.75	0.00011	K	DFDVSALEK	F			File36606 Spectrum129334 scans: 10265	C1	---	C4	---	C6	---	H1	---	H8	---	H10	---	H/C	---	126		127		128
2	TRIAE_CS42_4AL_TGACv1_290681_AA0988180.1	11345	66194	282	282	19	19	36.1	5.07	95188	1	0	0	741.416	1480.82	2	1480.82	-0.0008	217	225	0	56.95	2e-06	K	DFDVSALEK	F			File36607 Spectrum145656 scans: 15189	C1	---	C4	---	C6	---	H1	---	H8	---	H10	---	H/C	---	126		127		128
2	TRIAE_CS42_4AL_TGACv1_290681_AA0988180.1	11345	66194	282	282	19	19	36.1	5.07	95189	1	0	0	741.416	1480.82	2	1480.82	-0.0008	217	225	0	25.88	0.0026	K	DFDVSALEK	F			File36607 Spectrum145392 scans: 14472	C1	---	C4	---	C6	---	H1	---	H8	---	H10	---	H/C	---	126		127		128
2	TRIAE_CS42_4AL_TGACv1_290681_AA0988180.1	11345	66194	282	282	19	19	36.1	5.07	95190	1	0	0	741.416	1480.82	2	1480.82	-0.0006	217	225	0	21.77	0.0067	K	DFDVSALEK	F			File36607 Spectrum145504 scans: 14664	C1	---	C4	---	C6	---	H1	---	H8	---	H10	---	H/C	---	126		127		128
2	TRIAE_CS42_4AL_TGACv1_290681_AA0988180.1	11345	66194	282	282	19	19	36.1	5.07	95192	1	0	0	741.416	1480.82	2	1480.82	-0.0004	217	225	0	32.45	0.00057	K	DFDVSALEK	F			File36607 Spectrum145572 scans: 14892	C1	---	C4	---	C6	---	H1	---	H8	---	H10	---	H/C	---	126		127		128
2	TRIAE_CS42_4AL_TGACv1_290681_AA0988180.1	11345	66194	282	282	19	19	36.1	5.07	95193	1	0	0	741.416	1480.82	2	1480.82	-0.0003	217	225	0	43.11	4.9e-05	K	DFDVSALEK	F			File36607 Spectrum141737 scans: 10361	C1	---	C4	---	C6	---	H1	---	H8	---	H10	---	H/C	---	126		127		128
2	TRIAE_CS42_4AL_TGACv1_290681_AA0988180.1	11345	66194	282	282	19	19	36.1	5.07	95194	1	0	0	741.416	1480.82	2	1480.82	-0.0002	217	225	0	73.7	4.3e-08	K	DFDVSALEK	F			File36607 Spectrum145776 scans: 15434	C1	---	C4	---	C6	---	H1	---	H8	---	H10	---	H/C	---	126		127		128
2	TRIAE_CS42_4AL_TGACv1_290681_AA0988180.1	11345	66194	282	282	19	19	36.1	5.07	95196	1	0	0	494.613	1480.82	3	1480.82	-0.0002	217	225	0	21.31	0.0074	K	DFDVSALEK	F			File36609 Spectrum166729 scans: 10300	C1	---	C4	---	C6	---	H1	---	H8	---	H10	---	H/C	---	126		127		128
2	TRIAE_CS42_4AL_TGACv1_290681_AA0988180.1	11345	66194	282	282	19	19	36.1	5.07	95200	1	0	0	494.613	1480.82	3	1480.82	0.0002	217	225	0	24.7	0.0034	K	DFDVSALEK	F			File36607 Spectrum141484 scans: 10038	C1	---	C4	---	C6	---	H1	---	H8	---	H10	---	H/C	---	126		127		128
2	TRIAE_CS42_4AL_TGACv1_290681_AA0988180.1	11345	66194	282	282	19	19	36.1	5.07	95204	1	0	0	741.417	1480.82	2	1480.82	0.0008	217	225	0	21.93	0.0064	K	DFDVSALEK	F			File36607 Spectrum145609 scans: 15073	C1	---	C4	---	C6	---	H1	---	H8	---	H10	---	H/C	---	126		127		128
2	TRIAE_CS42_4AL_TGACv1_290681_AA0988180.1	11345	66194	282	282	19	19	36.1	5.07	95205	1	0	0	494.613	1480.82	3	1480.82	0.0009	217	225	0	23.95	0.004	K	DFDVSALEK	F			File36608 Spectrum154100 scans: 10272	C1	---	C4	---	C6	---	H1	---	H8	---	H10	---	H/C	---	126		127		128
2	TRIAE_CS42_4AL_TGACv1_290681_AA0988180.1	11345	66194	282	282	19	19	36.1	5.07	95206	1	0	0	741.417	1480.82	2	1480.82	0.0009	217	225	0	20.37	0.0092	K	DFDVSALEK	F			File36607 Spectrum144561 scans: 13543	C1	---	C4	---	C6	---	H1	---	H8	---	H10	---	H/C	---	126		127		128
2	TRIAE_CS42_4AL_TGACv1_290681_AA0988180.1	11345	66194	282	282	19	19	36.1	5.07	95207	1	0	0	741.417	1480.82	2	1480.82	0.0009	217	225	0	29.91	0.001	K	DFDVSALEK	F			File36607 Spectrum142484 scans: 11200	C1	---	C4	---	C6	---	H1	---	H8	---	H10	---	H/C	---	126		127		128
2	TRIAE_CS42_4AL_TGACv1_290681_AA0988180.1	11345	66194	282	282	19	19	36.1	5.07	95210	1	0	0	741.417	1480.82	2	1480.82	0.0015	217	225	0	32.17	0.00061	K	DFDVSALEK	F			File36607 Spectrum142130 scans: 10806	C1	---	C4	---	C6	---	H1	---	H8	---	H10	---	H/C	---	126		127		128
2	TRIAE_CS42_4AL_TGACv1_290681_AA0988180.1	11345	66194	282	282	19	19	36.1	5.07	95213	1	0	0	494.614	1480.82	3	1480.82	0.0019	217	225	0	38.53	0.00014	K	DFDVSALEK	F			File36607 Spectrum141817 scans: 10453	C1	---	C4	---	C6	---	H1	---	H8	---	H10	---	H/C	---	126		127		128
2	TRIAE_CS42_4AL_TGACv1_290681_AA0988180.1	11345	66194	282	282	19	19	36.1	5.07	95217	1	0	0	741.418	1480.82	2	1480.82	0.0037	217	225	0	26.14	0.0024	K	DFDVSALEK	F			File36607 Spectrum143949 scans: 12838	C1	---	C4	---	C6	---	H1	---	H8	---	H10	---	H/C	---	126		127		128
2	TRIAE_CS42_4AL_TGACv1_290681_AA0988180.1	11345	66194	282	282	19	19	36.1	5.07	95218	1	0	0	494.615	1480.82	3	1480.82	0.0038	217	225	0	28.19	0.0015	K	DFDVSALEK	F			File36606 Spectrum129629 scans: 10596	C1	---	C4	---	C6	---	H1	---	H8	---	H10	---	H/C	---	126		127		128
2	TRIAE_CS42_4AL_TGACv1_290681_AA0988180.1	11345	66194	282	282	19	19	36.1	5.07	95219	1	0	0	741.418	1480.82	2	1480.82	0.0046	217	225	0	25.34	0.0029	K	DFDVSALEK	F			File36607 Spectrum141932 scans: 10583	C1	---	C4	---	C6	---	H1	---	H8	---	H10	---	H/C	---	126		127		128
2	TRIAE_CS42_4AL_TGACv1_290681_AA0988180.1	11345	66194	282	282	19	19	36.1	5.07	107265	1	0	0	778.455	1554.89	2	1554.9	-0.0074	483	493	0	31.35	0.00073	K	AAEPAATEPLK	D			File36600 Spectrum57635 scans: 5590	C1	---	C4	---	C6	---	H1	---	H8	---	H10	---	H/C	---	126		127		128
2	TRIAE_CS42_4AL_TGACv1_290681_AA0988180.1	11345	66194	282	282	19	19	36.1	5.07	107267	1	0	0	519.309	1554.9	3	1554.9	0.0026	483	493	0	20.57	0.0088	K	AAEPAATEPLK	D			File36600 Spectrum57649 scans: 5607	C1	---	C4	---	C6	---	H1	---	H8	---	H10	---	H/C	---	126		127		128
2	TRIAE_CS42_4AL_TGACv1_290681_AA0988180.1	11345	66194	282	282	19	19	36.1	5.07	115584	1	0	0	804.964	1607.91	2	1607.92	-0.0038	118	127	0	26.33	0.0023	R	EAEGIVEYLK	K			File36604 Spectrum106350 scans: 11736	C1	---	C4	---	C6	---	H1	---	H8	---	H10	---	H/C	---	126		127		128
2	TRIAE_CS42_4AL_TGACv1_290681_AA0988180.1	11345	66194	282	282	19	19	36.1	5.07	115588	1	0	0	804.965	1607.91	2	1607.92	-0.0031	118	127	0	81.03	7.9e-09	R	EAEGIVEYLK	K			File36604 Spectrum105473 scans: 10756	C1	---	C4	---	C6	---	H1	---	H8	---	H10	---	H/C	---	126		127		128
2	TRIAE_CS42_4AL_TGACv1_290681_AA0988180.1	11345	66194	282	282	19	19	36.1	5.07	115591	1	0	0	804.965	1607.92	2	1607.92	-0.0025	118	127	0	98.21	1.5e-10	R	EAEGIVEYLK	K			File36604 Spectrum108674 scans: 14439	C1	---	C4	---	C6	---	H1	---	H8	---	H10	---	H/C	---	126		127		128
2	TRIAE_CS42_4AL_TGACv1_290681_AA0988180.1	11345	66194	282	282	19	19	36.1	5.07	115592	1	0	0	536.979	1607.92	3	1607.92	-0.0022	118	127	0	50.52	8.9e-06	R	EAEGIVEYLK	K			File36604 Spectrum105467 scans: 10747	C1	---	C4	---	C6	---	H1	---	H8	---	H10	---	H/C	---	126		127		128
2	TRIAE_CS42_4AL_TGACv1_290681_AA0988180.1	11345	66194	282	282	19	19	36.1	5.07	115593	1	0	0	804.965	1607.92	2	1607.92	-0.0022	118	127	0	54.19	3.8e-06	R	EAEGIVEYLK	K			File36604 Spectrum108476 scans: 14154	C1	---	C4	---	C6	---	H1	---	H8	---	H10	---	H/C	---	126		127		128
2	TRIAE_CS42_4AL_TGACv1_290681_AA0988180.1	11345	66194	282	282	19	19	36.1	5.07	115594	1	0	0	804.965	1607.92	2	1607.92	-0.0022	118	127	0	56.25	2.4e-06	R	EAEGIVEYLK	K			File36604 Spectrum108697 scans: 14545	C1	---	C4	---	C6	---	H1	---	H8	---	H10	---	H/C	---	126		127		128
2	TRIAE_CS42_4AL_TGACv1_290681_AA0988180.1	11345	66194	282	282	19	19	36.1	5.07	115595	1	0	0	804.965	1607.92	2	1607.92	-0.002	118	127	0	34.06	0.00039	R	EAEGIVEYLK	K			File36604 Spectrum106875 scans: 12308	C1	---	C4	---	C6	---	H1	---	H8	---	H10	---	H/C	---	126		127		128
2	TRIAE_CS42_4AL_TGACv1_290681_AA0988180.1	11345	66194	282	282	19	19	36.1	5.07	115596	1	0	0	804.965	1607.92	2	1607.92	-0.002	118	127	0	70.46	9e-08	R	EAEGIVEYLK	K			File36604 Spectrum108616 scans: 14317	C1	---	C4	---	C6	---	H1	---	H8	---	H10	---	H/C	---	126		127		128
2	TRIAE_CS42_4AL_TGACv1_290681_AA0988180.1	11345	66194	282	282	19	19	36.1	5.07	115597	1	0	0	804.965	1607.92	2	1607.92	-0.002	118	127	0	35.16	0.00031	R	EAEGIVEYLK	K			File36606 Spectrum129791 scans: 10785	C1	---	C4	---	C6	---	H1	---	H8	---	H10	---	H/C	---	126		127		128
2	TRIAE_CS42_4AL_TGACv1_290681_AA0988180.1	11345	66194	282	282	19	19	36.1	5.07	115598	1	0	0	804.965	1607.92	2	1607.92	-0.0018	118	127	0	37.69	0.00017	R	EAEGIVEYLK	K			File36604 Spectrum107153 scans: 12614	C1	---	C4	---	C6	---	H1	---	H8	---	H10	---	H/C	---	126		127		128
2	TRIAE_CS42_4AL_TGACv1_290681_AA0988180.1	11345	66194	282	282	19	19	36.1	5.07	115599	1	0	0	804.965	1607.92	2	1607.92	-0.0017	118	127	0	76.36	2.3e-08	R	EAEGIVEYLK	K			File36604 Spectrum108716 scans: 14650	C1	---	C4	---	C6	---	H1	---	H8	---	H10	---	H/C	---	126		127		128
2	TRIAE_CS42_4AL_TGACv1_290681_AA0988180.1	11345	66194	282	282	19	19	36.1	5.07	115601	1	0	0	804.966	1607.92	2	1607.92	-0.0012	118	127	0	44.67	3.4e-05	R	EAEGIVEYLK	K			File36604 Spectrum108034 scans: 13653	C1	---	C4	---	C6	---	H1	---	H8	---	H10	---	H/C	---	126		127		128
2	TRIAE_CS42_4AL_TGACv1_290681_AA0988180.1	11345	66194	282	282	19	19	36.1	5.07	115603	1	0	0	804.966	1607.92	2	1607.92	-0.0011	118	127	0	26.16	0.0024	R	EAEGIVEYLK	K			File36604 Spectrum107487 scans: 12983	C1	---	C4	---	C6	---	H1	---	H8	---	H10	---	H/C	---	126		127		128
2	TRIAE_CS42_4AL_TGACv1_290681_AA0988180.1	11345	66194	282	282	19	19	36.1	5.07	115604	1	0	0	804.966	1607.92	2	1607.92	-0.001	118	127	0	101.2	7.6e-11	R	EAEGIVEYLK	K			File36604 Spectrum108969 scans: 15350	C1	---	C4	---	C6	---	H1	---	H8	---	H10	---	H/C	---	126		127		128
2	TRIAE_CS42_4AL_TGACv1_290681_AA0988180.1	11345	66194	282	282	19	19	36.1	5.07	115605	1	0	0	804.966	1607.92	2	1607.92	-0.001	118	127	0	77.02	2e-08	R	EAEGIVEYLK	K			File36604 Spectrum108167 scans: 13811	C1	---	C4	---	C6	---	H1	---	H8	---	H10	---	H/C	---	126		127		128
2	TRIAE_CS42_4AL_TGACv1_290681_AA0988180.1	11345	66194	282	282	19	19	36.1	5.07	115607	1	0	0	804.966	1607.92	2	1607.92	-0.0007	118	127	0	70.9	8.1e-08	R	EAEGIVEYLK	K			File36604 Spectrum105667 scans: 10975	C1	---	C4	---	C6	---	H1	---	H8	---	H10	---	H/C	---	126		127		128
2	TRIAE_CS42_4AL_TGACv1_290681_AA0988180.1	11345	66194	282	282	19	19	36.1	5.07	115608	1	0	0	804.966	1607.92	2	1607.92	-0.0007	118	127	0	48.54	1.4e-05	R	EAEGIVEYLK	K			File36604 Spectrum108757 scans: 14861	C1	---	C4	---	C6	---	H1	---	H8	---	H10	---	H/C	---	126		127		128
2	TRIAE_CS42_4AL_TGACv1_290681_AA0988180.1	11345	66194	282	282	19	19	36.1	5.07	115609	1	0	0	804.966	1607.92	2	1607.92	-0.0005	118	127	0	103.24	4.7e-11	R	EAEGIVEYLK	K			File36604 Spectrum108913 scans: 15226	C1	---	C4	---	C6	---	H1	---	H8	---	H10	---	H/C	---	126		127		128
2	TRIAE_CS42_4AL_TGACv1_290681_AA0988180.1	11345	66194	282	282	19	19	36.1	5.07	115610	1	0	0	804.966	1607.92	2	1607.92	-0.0004	118	127	0	79.4	1.1e-08	R	EAEGIVEYLK	K			File36604 Spectrum108806 scans: 14983	C1	---	C4	---	C6	---	H1	---	H8	---	H10	---	H/C	---	126		127		128
2	TRIAE_CS42_4AL_TGACv1_290681_AA0988180.1	11345	66194	282	282	19	19	36.1	5.07	115611	1	0	0	804.966	1607.92	2	1607.92	-0.0004	118	127	0	67.26	1.9e-07	R	EAEGIVEYLK	K			File36604 Spectrum108741 scans: 14756	C1	---	C4	---	C6	---	H1	---	H8	---	H10	---	H/C	---	126		127		128
2	TRIAE_CS42_4AL_TGACv1_290681_AA0988180.1	11345	66194	282	282	19	19	36.1	5.07	115612	1	0	0	804.966	1607.92	2	1607.92	-0.0004	118	127	0	69.07	1.2e-07	R	EAEGIVEYLK	K			File36604 Spectrum106608 scans: 12017	C1	---	C4	---	C6	---	H1	---	H8	---	H10	---	H/C	---	126		127		128
2	TRIAE_CS42_4AL_TGACv1_290681_AA0988180.1	11345	66194	282	282	19	19	36.1	5.07	115613	1	0	0	804.966	1607.92	2	1607.92	0	118	127	0	87.66	1.7e-09	R	EAEGIVEYLK	K			File36604 Spectrum108841 scans: 15096	C1	---	C4	---	C6	---	H1	---	H8	---	H10	---	H/C	---	126		127		128
2	TRIAE_CS42_4AL_TGACv1_290681_AA0988180.1	11345	66194	282	282	19	19	36.1	5.07	115615	1	0	0	804.966	1607.92	2	1607.92	0.0001	118	127	0	66.17	2.4e-07	R	EAEGIVEYLK	K			File36604 Spectrum105854 scans: 11183	C1	---	C4	---	C6	---	H1	---	H8	---	H10	---	H/C	---	126		127		128
2	TRIAE_CS42_4AL_TGACv1_290681_AA0988180.1	11345	66194	282	282	19	19	36.1	5.07	115616	1	0	0	804.966	1607.92	2	1607.92	0.0001	118	127	0	65.16	3e-07	R	EAEGIVEYLK	K			File36604 Spectrum108302 scans: 13971	C1	---	C4	---	C6	---	H1	---	H8	---	H10	---	H/C	---	126		127		128
2	TRIAE_CS42_4AL_TGACv1_290681_AA0988180.1	11345	66194	282	282	19	19	36.1	5.07	115617	1	0	0	804.966	1607.92	2	1607.92	0.0002	118	127	0	61.26	7.5e-07	R	EAEGIVEYLK	K			File36604 Spectrum107327 scans: 12803	C1	---	C4	---	C6	---	H1	---	H8	---	H10	---	H/C	---	126		127		128
2	TRIAE_CS42_4AL_TGACv1_290681_AA0988180.1	11345	66194	282	282	19	19	36.1	5.07	115618	1	0	0	804.966	1607.92	2	1607.92	0.0002	118	127	0	43.08	4.9e-05	R	EAEGIVEYLK	K			File36611 Spectrum192058 scans: 10598	C1	---	C4	---	C6	---	H1	---	H8	---	H10	---	H/C	---	126		127		128
2	TRIAE_CS42_4AL_TGACv1_290681_AA0988180.1	11345	66194	282	282	19	19	36.1	5.07	115620	1	0	0	536.98	1607.92	3	1607.92	0.0005	118	127	0	28.36	0.0015	R	EAEGIVEYLK	K			File36604 Spectrum108931 scans: 15278	C1	---	C4	---	C6	---	H1	---	H8	---	H10	---	H/C	---	126		127		128
2	TRIAE_CS42_4AL_TGACv1_290681_AA0988180.1	11345	66194	282	282	19	19	36.1	5.07	115622	1	0	0	536.98	1607.92	3	1607.92	0.0007	118	127	0	45.6	2.8e-05	R	EAEGIVEYLK	K			File36604 Spectrum105653 scans: 10959	C1	---	C4	---	C6	---	H1	---	H8	---	H10	---	H/C	---	126		127		128
2	TRIAE_CS42_4AL_TGACv1_290681_AA0988180.1	11345	66194	282	282	19	19	36.1	5.07	115623	1	0	0	536.98	1607.92	3	1607.92	0.0007	118	127	0	27.98	0.0016	R	EAEGIVEYLK	K			File36604 Spectrum108876 scans: 15155	C1	---	C4	---	C6	---	H1	---	H8	---	H10	---	H/C	---	126		127		128
2	TRIAE_CS42_4AL_TGACv1_290681_AA0988180.1	11345	66194	282	282	19	19	36.1	5.07	115624	1	0	0	804.967	1607.92	2	1607.92	0.0019	118	127	0	40.96	8e-05	R	EAEGIVEYLK	K			File36604 Spectrum107663 scans: 13181	C1	---	C4	---	C6	---	H1	---	H8	---	H10	---	H/C	---	126		127		128
2	TRIAE_CS42_4AL_TGACv1_290681_AA0988180.1	11345	66194	282	282	19	19	36.1	5.07	115627	1	0	0	804.967	1607.92	2	1607.92	0.0026	118	127	0	57.31	1.9e-06	R	EAEGIVEYLK	K			File36605 Spectrum117657 scans: 10710	C1	---	C4	---	C6	---	H1	---	H8	---	H10	---	H/C	---	126		127		128
2	TRIAE_CS42_4AL_TGACv1_290681_AA0988180.1	11345	66194	282	282	19	19	36.1	5.07	115629	1	0	0	804.969	1607.92	2	1607.92	0.0055	118	127	0	28.29	0.0015	R	EAEGIVEYLK	K			File36605 Spectrum117873 scans: 10982	C1	---	C4	---	C6	---	H1	---	H8	---	H10	---	H/C	---	126		127		128
2	TRIAE_CS42_4AL_TGACv1_290681_AA0988180.1	11345	66194	282	282	19	19	36.1	5.07	118065	1	0	0	812.961	1623.91	2	1623.91	-0.005	457	466	0	21.87	0.0065	R	TADEIVDYIK	K			File36605 Spectrum120259 scans: 13704	C1	---	C4	---	C6	---	H1	---	H8	---	H10	---	H/C	---	126		127		128
2	TRIAE_CS42_4AL_TGACv1_290681_AA0988180.1	11345	66194	282	282	19	19	36.1	5.07	118066	1	0	0	812.962	1623.91	2	1623.91	-0.0035	457	466	0	38.88	0.00013	R	TADEIVDYIK	K			File36605 Spectrum120824 scans: 14575	C1	---	C4	---	C6	---	H1	---	H8	---	H10	---	H/C	---	126		127		128
2	TRIAE_CS42_4AL_TGACv1_290681_AA0988180.1	11345	66194	282	282	19	19	36.1	5.07	118067	1	0	0	812.962	1623.91	2	1623.91	-0.0035	457	466	0	55.08	3.1e-06	R	TADEIVDYIK	K			File36600 Spectrum60843 scans: 9251	C1	---	C4	---	C6	---	H1	---	H8	---	H10	---	H/C	---	126		127		128
2	TRIAE_CS42_4AL_TGACv1_290681_AA0988180.1	11345	66194	282	282	19	19	36.1	5.07	118071	1	0	0	812.962	1623.91	2	1623.91	-0.0025	457	466	0	46.86	2.1e-05	R	TADEIVDYIK	K			File36606 Spectrum133382 scans: 15466	C1	---	C4	---	C6	---	H1	---	H8	---	H10	---	H/C	---	126		127		128
2	TRIAE_CS42_4AL_TGACv1_290681_AA0988180.1	11345	66194	282	282	19	19	36.1	5.07	118074	1	0	0	812.963	1623.91	2	1623.91	-0.0019	457	466	0	56.21	2.4e-06	R	TADEIVDYIK	K			File36606 Spectrum129896 scans: 10911	C1	---	C4	---	C6	---	H1	---	H8	---	H10	---	H/C	---	126		127		128
2	TRIAE_CS42_4AL_TGACv1_290681_AA0988180.1	11345	66194	282	282	19	19	36.1	5.07	118077	1	0	0	812.963	1623.91	2	1623.91	-0.0018	457	466	0	51.82	6.6e-06	R	TADEIVDYIK	K			File36608 Spectrum154745 scans: 11002	C1	---	C4	---	C6	---	H1	---	H8	---	H10	---	H/C	---	126		127		128
2	TRIAE_CS42_4AL_TGACv1_290681_AA0988180.1	11345	66194	282	282	19	19	36.1	5.07	118078	1	0	0	812.963	1623.91	2	1623.91	-0.0017	457	466	0	59.44	1.1e-06	R	TADEIVDYIK	K			File36605 Spectrum121044 scans: 15245	C1	---	C4	---	C6	---	H1	---	H8	---	H10	---	H/C	---	126		127		128
2	TRIAE_CS42_4AL_TGACv1_290681_AA0988180.1	11345	66194	282	282	19	19	36.1	5.07	118080	1	0	0	812.963	1623.91	2	1623.91	-0.0015	457	466	0	72	6.3e-08	R	TADEIVDYIK	K			File36605 Spectrum120997 scans: 15127	C1	---	C4	---	C6	---	H1	---	H8	---	H10	---	H/C	---	126		127		128
2	TRIAE_CS42_4AL_TGACv1_290681_AA0988180.1	11345	66194	282	282	19	19	36.1	5.07	118081	1	0	0	812.963	1623.91	2	1623.91	-0.0015	457	466	0	39.2	0.00012	R	TADEIVDYIK	K			File36605 Spectrum120783 scans: 14367	C1	---	C4	---	C6	---	H1	---	H8	---	H10	---	H/C	---	126		127		128
2	TRIAE_CS42_4AL_TGACv1_290681_AA0988180.1	11345	66194	282	282	19	19	36.1	5.07	118082	1	0	0	812.963	1623.91	2	1623.91	-0.0015	457	466	0	71.52	7e-08	R	TADEIVDYIK	K			File36606 Spectrum130092 scans: 11134	C1	---	C4	---	C6	---	H1	---	H8	---	H10	---	H/C	---	126		127		128
2	TRIAE_CS42_4AL_TGACv1_290681_AA0988180.1	11345	66194	282	282	19	19	36.1	5.07	118084	1	0	0	812.963	1623.91	2	1623.91	-0.0015	457	466	0	55.68	2.7e-06	R	TADEIVDYIK	K			File36605 Spectrum118266 scans: 11414	C1	---	C4	---	C6	---	H1	---	H8	---	H10	---	H/C	---	126		127		128
2	TRIAE_CS42_4AL_TGACv1_290681_AA0988180.1	11345	66194	282	282	19	19	36.1	5.07	118085	1	0	0	812.963	1623.91	2	1623.91	-0.0015	457	466	0	22.58	0.0055	R	TADEIVDYIK	K			File36606 Spectrum129674 scans: 10647	C1	---	C4	---	C6	---	H1	---	H8	---	H10	---	H/C	---	126		127		128
2	TRIAE_CS42_4AL_TGACv1_290681_AA0988180.1	11345	66194	282	282	19	19	36.1	5.07	118088	1	0	0	812.963	1623.91	2	1623.91	-0.0009	457	466	0	46.2	2.4e-05	R	TADEIVDYIK	K			File36606 Spectrum133327 scans: 15345	C1	---	C4	---	C6	---	H1	---	H8	---	H10	---	H/C	---	126		127		128
2	TRIAE_CS42_4AL_TGACv1_290681_AA0988180.1	11345	66194	282	282	19	19	36.1	5.07	118089	1	0	0	812.963	1623.91	2	1623.91	-0.0008	457	466	0	56.22	2.4e-06	R	TADEIVDYIK	K			File36605 Spectrum120847 scans: 14678	C1	---	C4	---	C6	---	H1	---	H8	---	H10	---	H/C	---	126		127		128
2	TRIAE_CS42_4AL_TGACv1_290681_AA0988180.1	11345	66194	282	282	19	19	36.1	5.07	118090	1	0	0	812.963	1623.91	2	1623.91	-0.0008	457	466	0	67.75	1.7e-07	R	TADEIVDYIK	K			File36605 Spectrum120906 scans: 14894	C1	---	C4	---	C6	---	H1	---	H8	---	H10	---	H/C	---	126		127		128
2	TRIAE_CS42_4AL_TGACv1_290681_AA0988180.1	11345	66194	282	282	19	19	36.1	5.07	118091	1	0	0	812.963	1623.91	2	1623.91	-0.0007	457	466	0	61.52	7e-07	R	TADEIVDYIK	K			File36605 Spectrum120807 scans: 14473	C1	---	C4	---	C6	---	H1	---	H8	---	H10	---	H/C	---	126		127		128
2	TRIAE_CS42_4AL_TGACv1_290681_AA0988180.1	11345	66194	282	282	19	19	36.1	5.07	118092	1	0	0	812.963	1623.91	2	1623.91	-0.0004	457	466	0	31.07	0.00078	R	TADEIVDYIK	K			File36606 Spectrum133260 scans: 15220	C1	---	C4	---	C6	---	H1	---	H8	---	H10	---	H/C	---	126		127		128
2	TRIAE_CS42_4AL_TGACv1_290681_AA0988180.1	11345	66194	282	282	19	19	36.1	5.07	118094	1	0	0	812.963	1623.91	2	1623.91	-0.0003	457	466	0	53.57	4.4e-06	R	TADEIVDYIK	K			File36605 Spectrum120940 scans: 15004	C1	---	C4	---	C6	---	H1	---	H8	---	H10	---	H/C	---	126		127		128
2	TRIAE_CS42_4AL_TGACv1_290681_AA0988180.1	11345	66194	282	282	19	19	36.1	5.07	118095	1	0	0	812.963	1623.91	2	1623.91	-0.0003	457	466	0	66.45	2.3e-07	R	TADEIVDYIK	K			File36605 Spectrum120860 scans: 14779	C1	---	C4	---	C6	---	H1	---	H8	---	H10	---	H/C	---	126		127		128
2	TRIAE_CS42_4AL_TGACv1_290681_AA0988180.1	11345	66194	282	282	19	19	36.1	5.07	118096	1	0	0	542.311	1623.91	3	1623.91	-0.0001	457	466	0	27.55	0.0018	R	TADEIVDYIK	K			File36607 Spectrum142222 scans: 10913	C1	---	C4	---	C6	---	H1	---	H8	---	H10	---	H/C	---	126		127		128
2	TRIAE_CS42_4AL_TGACv1_290681_AA0988180.1	11345	66194	282	282	19	19	36.1	5.07	118097	1	0	0	542.311	1623.91	3	1623.91	-0.0001	457	466	0	20.35	0.0092	R	TADEIVDYIK	K			File36609 Spectrum167355 scans: 10995	C1	---	C4	---	C6	---	H1	---	H8	---	H10	---	H/C	---	126		127		128
2	TRIAE_CS42_4AL_TGACv1_290681_AA0988180.1	11345	66194	282	282	19	19	36.1	5.07	118098	1	0	0	542.311	1623.91	3	1623.91	-0.0001	457	466	0	60.62	8.7e-07	R	TADEIVDYIK	K			File36605 Spectrum120984 scans: 15092	C1	---	C4	---	C6	---	H1	---	H8	---	H10	---	H/C	---	126		127		128
2	TRIAE_CS42_4AL_TGACv1_290681_AA0988180.1	11345	66194	282	282	19	19	36.1	5.07	118099	1	0	0	812.963	1623.91	2	1623.91	-0.0001	457	466	0	57.42	1.8e-06	R	TADEIVDYIK	K			File36605 Spectrum118070 scans: 11201	C1	---	C4	---	C6	---	H1	---	H8	---	H10	---	H/C	---	126		127		128
2	TRIAE_CS42_4AL_TGACv1_290681_AA0988180.1	11345	66194	282	282	19	19	36.1	5.07	118100	1	0	0	812.963	1623.91	2	1623.91	-0.0001	457	466	0	32.03	0.00063	R	TADEIVDYIK	K			File36607 Spectrum145773 scans: 15427	C1	---	C4	---	C6	---	H1	---	H8	---	H10	---	H/C	---	126		127		128
2	TRIAE_CS42_4AL_TGACv1_290681_AA0988180.1	11345	66194	282	282	19	19	36.1	5.07	118101	1	0	0	812.963	1623.91	2	1623.91	-0.0001	457	466	0	45.01	3.2e-05	R	TADEIVDYIK	K			File36605 Spectrum119458 scans: 12730	C1	---	C4	---	C6	---	H1	---	H8	---	H10	---	H/C	---	126		127		128
2	TRIAE_CS42_4AL_TGACv1_290681_AA0988180.1	11345	66194	282	282	19	19	36.1	5.07	118102	1	0	0	812.963	1623.91	2	1623.91	-0.0001	457	466	0	31.68	0.00068	R	TADEIVDYIK	K			File36605 Spectrum119095 scans: 12316	C1	---	C4	---	C6	---	H1	---	H8	---	H10	---	H/C	---	126		127		128
2	TRIAE_CS42_4AL_TGACv1_290681_AA0988180.1	11345	66194	282	282	19	19	36.1	5.07	118106	1	0	0	542.312	1623.91	3	1623.91	0.0002	457	466	0	41.87	6.5e-05	R	TADEIVDYIK	K			File36605 Spectrum121033 scans: 15212	C1	---	C4	---	C6	---	H1	---	H8	---	H10	---	H/C	---	126		127		128
2	TRIAE_CS42_4AL_TGACv1_290681_AA0988180.1	11345	66194	282	282	19	19	36.1	5.07	118107	1	0	0	812.964	1623.91	2	1623.91	0.0003	457	466	0	55.26	3e-06	R	TADEIVDYIK	K			File36607 Spectrum142157 scans: 10836	C1	---	C4	---	C6	---	H1	---	H8	---	H10	---	H/C	---	126		127		128
2	TRIAE_CS42_4AL_TGACv1_290681_AA0988180.1	11345	66194	282	282	19	19	36.1	5.07	118108	1	0	0	542.312	1623.91	3	1623.91	0.0004	457	466	0	32.31	0.00059	R	TADEIVDYIK	K			File36606 Spectrum130134 scans: 11181	C1	---	C4	---	C6	---	H1	---	H8	---	H10	---	H/C	---	126		127		128
2	TRIAE_CS42_4AL_TGACv1_290681_AA0988180.1	11345	66194	282	282	19	19	36.1	5.07	118109	1	0	0	542.312	1623.91	3	1623.91	0.0006	457	466	0	22.65	0.0054	R	TADEIVDYIK	K			File36606 Spectrum129904 scans: 10920	C1	---	C4	---	C6	---	H1	---	H8	---	H10	---	H/C	---	126		127		128
2	TRIAE_CS42_4AL_TGACv1_290681_AA0988180.1	11345	66194	282	282	19	19	36.1	5.07	118112	1	0	0	812.964	1623.91	2	1623.91	0.0008	457	466	0	64.34	3.7e-07	R	TADEIVDYIK	K			File36609 Spectrum167345 scans: 10984	C1	---	C4	---	C6	---	H1	---	H8	---	H10	---	H/C	---	126		127		128
2	TRIAE_CS42_4AL_TGACv1_290681_AA0988180.1	11345	66194	282	282	19	19	36.1	5.07	118113	1	0	0	812.964	1623.91	2	1623.91	0.0008	457	466	0	30.87	0.00082	R	TADEIVDYIK	K			File36610 Spectrum179952 scans: 10836	C1	---	C4	---	C6	---	H1	---	H8	---	H10	---	H/C	---	126		127		128
2	TRIAE_CS42_4AL_TGACv1_290681_AA0988180.1	11345	66194	282	282	19	19	36.1	5.07	118118	1	0	0	542.312	1623.91	3	1623.91	0.0015	457	466	0	42.45	5.7e-05	R	TADEIVDYIK	K			File36605 Spectrum120929 scans: 14970	C1	---	C4	---	C6	---	H1	---	H8	---	H10	---	H/C	---	126		127		128
2	TRIAE_CS42_4AL_TGACv1_290681_AA0988180.1	11345	66194	282	282	19	19	36.1	5.07	118119	1	0	0	812.964	1623.91	2	1623.91	0.0015	457	466	0	53.55	4.4e-06	R	TADEIVDYIK	K			File36605 Spectrum119753 scans: 13069	C1	---	C4	---	C6	---	H1	---	H8	---	H10	---	H/C	---	126		127		128
2	TRIAE_CS42_4AL_TGACv1_290681_AA0988180.1	11345	66194	282	282	19	19	36.1	5.07	118120	1	0	0	812.965	1623.91	2	1623.91	0.0019	457	466	0	24.5	0.0035	R	TADEIVDYIK	K			File36605 Spectrum118669 scans: 11859	C1	---	C4	---	C6	---	H1	---	H8	---	H10	---	H/C	---	126		127		128
2	TRIAE_CS42_4AL_TGACv1_290681_AA0988180.1	11345	66194	282	282	19	19	36.1	5.07	118122	1	0	0	542.312	1623.91	3	1623.91	0.002	457	466	0	23.34	0.0046	R	TADEIVDYIK	K			File36608 Spectrum154754 scans: 11011	C1	---	C4	---	C6	---	H1	---	H8	---	H10	---	H/C	---	126		127		128
2	TRIAE_CS42_4AL_TGACv1_290681_AA0988180.1	11345	66194	282	282	19	19	36.1	5.07	118126	1	0	0	542.312	1623.91	3	1623.91	0.0024	457	466	0	26.09	0.0025	R	TADEIVDYIK	K			File36605 Spectrum120887 scans: 14855	C1	---	C4	---	C6	---	H1	---	H8	---	H10	---	H/C	---	126		127		128
2	TRIAE_CS42_4AL_TGACv1_290681_AA0988180.1	11345	66194	282	282	19	19	36.1	5.07	118127	1	0	0	542.312	1623.92	3	1623.91	0.0026	457	466	0	22.36	0.0058	R	TADEIVDYIK	K			File36605 Spectrum118134 scans: 11270	C1	---	C4	---	C6	---	H1	---	H8	---	H10	---	H/C	---	126		127		128
2	TRIAE_CS42_4AL_TGACv1_290681_AA0988180.1	11345	66194	282	282	19	19	36.1	5.07	118130	1	0	0	812.965	1623.92	2	1623.91	0.0031	457	466	0	50.65	8.6e-06	R	TADEIVDYIK	K			File36605 Spectrum117877 scans: 10987	C1	---	C4	---	C6	---	H1	---	H8	---	H10	---	H/C	---	126		127		128
2	TRIAE_CS42_4AL_TGACv1_290681_AA0988180.1	11345	66194	282	282	19	19	36.1	5.07	125872	1	1	1	838.963	1675.91	2	1675.91	-0.0024	470	482	0	143.3	4.7e-15	K	ETAGQAAAAATEK	A			File36599 Spectrum46120 scans: 5310	C1	0.99	C4	1.134	C6	0.917	H1	1.004	H8	1.065	H10	0.839	H/C	1.056	126	553300	127	894000	128	1711000
2	TRIAE_CS42_4AL_TGACv1_290681_AA0988180.1	11345	66194	282	282	19	19	36.1	5.07	125874	1	1	1	838.964	1675.91	2	1675.91	-0.0021	470	482	0	140.59	8.7e-15	K	ETAGQAAAAATEK	A			File36597 Spectrum24535 scans: 5384	C1	0.856	C4	1.2	C6	0.992	H1	0.918	H8	1.071	H10	0.516	H/C	0.961	126	6405000	127	12670000	128	24780000
2	TRIAE_CS42_4AL_TGACv1_290681_AA0988180.1	11345	66194	282	282	19	19	36.1	5.07	125875	1	1	1	559.645	1675.91	3	1675.91	-0.0009	470	482	0	29.15	0.0012	K	ETAGQAAAAATEK	A			File36597 Spectrum31008 scans: 13907	C1	0.68	C4	1.037	C6	1.083	H1	1.071	H8	1.083	H10	0	H/C	1.007	126	2742	127	5895	128	14570
2	TRIAE_CS42_4AL_TGACv1_290681_AA0988180.1	11345	66194	282	282	19	19	36.1	5.07	125876	1	1	1	838.964	1675.91	2	1675.91	-0.0003	470	482	0	103.23	4.8e-11	K	ETAGQAAAAATEK	A			File36597 Spectrum24356 scans: 5163	C1	0.98	C4	1.166	C6	0.935	H1	0.892	H8	1.082	H10	0.984	H/C	1.013	126	431600	127	724300	128	1374000
2	TRIAE_CS42_4AL_TGACv1_290681_AA0988180.1	11345	66194	282	282	19	19	36.1	5.07	125878	1	1	1	559.645	1675.91	3	1675.91	0.0001	470	482	0	29.67	0.0011	K	ETAGQAAAAATEK	A			File36597 Spectrum30961 scans: 13772	C1	0	C4	1.244	C6	0.997	H1	1.834	H8	0.837	H10	0	H/C	1.354	126	0	127	5167	128	9793
2	TRIAE_CS42_4AL_TGACv1_290681_AA0988180.1	11345	66194	282	282	19	19	36.1	5.07	125880	1	1	1	559.646	1675.92	3	1675.91	0.0004	470	482	0	48.56	1.4e-05	K	ETAGQAAAAATEK	A			File36597 Spectrum24548 scans: 5399	C1	0.733	C4	0.858	C6	1.324	H1	0.483	H8	1.23	H10	0	H/C	0.759	126	282100	127	465900	128	1700000
2	TRIAE_CS42_4AL_TGACv1_290681_AA0988180.1	11345	66194	282	282	19	19	36.1	5.07	125881	1	1	1	559.646	1675.92	3	1675.91	0.0008	470	482	0	58.09	1.6e-06	K	ETAGQAAAAATEK	A			File36597 Spectrum24366 scans: 5175	C1	0	C4	0.817	C6	1.575	H1	1.007	H8	0.787	H10	0	H/C	0.743	126	0	127	104300	128	475600
2	TRIAE_CS42_4AL_TGACv1_290681_AA0988180.1	11345	66194	282	282	19	19	36.1	5.07	125882	1	1	1	559.646	1675.92	3	1675.91	0.001	470	482	0	29.8	0.001	K	ETAGQAAAAATEK	A			File36599 Spectrum46146 scans: 5338	C1	1.065	C4	1.026	C6	0.968	H1	0.99	H8	1.157	H10	0	H/C	1.014	126	133300	127	181100	128	404000
2	TRIAE_CS42_4AL_TGACv1_290681_AA0988180.1	11345	66194	282	282	19	19	36.1	5.07	125884	1	1	1	559.646	1675.92	3	1675.91	0.0019	470	482	0	30.99	0.0008	K	ETAGQAAAAATEK	A			File36598 Spectrum34923 scans: 5234	C1	0.788	C4	0.966	C6	1.07	H1	1.043	H8	1.024	H10	0.654	H/C	1.024	126	182600	127	315900	128	827600
2	TRIAE_CS42_4AL_TGACv1_290681_AA0988180.1	11345	66194	282	282	19	19	36.1	5.07	138021	1	0	0	883.961	1765.91	2	1765.91	-0.0064	139	150	0	54.95	3.2e-06	K	APEDATYLEDGK	I			File36609 Spectrum165085 scans: 8423	C1	---	C4	---	C6	---	H1	---	H8	---	H10	---	H/C	---	126		127		128
2	TRIAE_CS42_4AL_TGACv1_290681_AA0988180.1	11345	66194	282	282	19	19	36.1	5.07	138022	1	0	0	883.963	1765.91	2	1765.91	-0.003	139	150	0	111.48	7.1e-12	K	APEDATYLEDGK	I			File36606 Spectrum127184 scans: 7821	C1	---	C4	---	C6	---	H1	---	H8	---	H10	---	H/C	---	126		127		128
2	TRIAE_CS42_4AL_TGACv1_290681_AA0988180.1	11345	66194	282	282	19	19	36.1	5.07	138023	1	0	0	883.963	1765.91	2	1765.91	-0.0029	139	150	0	117.08	2e-12	K	APEDATYLEDGK	I			File36610 Spectrum177365 scans: 7870	C1	---	C4	---	C6	---	H1	---	H8	---	H10	---	H/C	---	126		127		128
2	TRIAE_CS42_4AL_TGACv1_290681_AA0988180.1	11345	66194	282	282	19	19	36.1	5.07	138024	1	0	0	883.963	1765.91	2	1765.91	-0.0021	139	150	0	66.76	2.1e-07	K	APEDATYLEDGK	I			File36609 Spectrum171134 scans: 15694	C1	---	C4	---	C6	---	H1	---	H8	---	H10	---	H/C	---	126		127		128
2	TRIAE_CS42_4AL_TGACv1_290681_AA0988180.1	11345	66194	282	282	19	19	36.1	5.07	138026	1	0	0	589.645	1765.91	3	1765.91	-0.002	139	150	0	24.62	0.0035	K	APEDATYLEDGK	I			File36599 Spectrum48100 scans: 7615	C1	---	C4	---	C6	---	H1	---	H8	---	H10	---	H/C	---	126		127		128
2	TRIAE_CS42_4AL_TGACv1_290681_AA0988180.1	11345	66194	282	282	19	19	36.1	5.07	138027	1	0	0	589.645	1765.91	3	1765.91	-0.0017	139	150	0	22.02	0.0063	K	APEDATYLEDGK	I			File36609 Spectrum170902 scans: 15266	C1	---	C4	---	C6	---	H1	---	H8	---	H10	---	H/C	---	126		127		128
2	TRIAE_CS42_4AL_TGACv1_290681_AA0988180.1	11345	66194	282	282	19	19	36.1	5.07	138029	1	0	0	883.963	1765.91	2	1765.91	-0.0016	139	150	0	49.66	1.1e-05	K	APEDATYLEDGK	I			File36609 Spectrum171058 scans: 15564	C1	---	C4	---	C6	---	H1	---	H8	---	H10	---	H/C	---	126		127		128
2	TRIAE_CS42_4AL_TGACv1_290681_AA0988180.1	11345	66194	282	282	19	19	36.1	5.07	138030	1	0	0	883.964	1765.91	2	1765.91	-0.0014	139	150	0	81.85	6.5e-09	K	APEDATYLEDGK	I			File36595 Spectrum6113 scans: 7840	C1	---	C4	---	C6	---	H1	---	H8	---	H10	---	H/C	---	126		127		128
2	TRIAE_CS42_4AL_TGACv1_290681_AA0988180.1	11345	66194	282	282	19	19	36.1	5.07	138031	1	0	0	883.964	1765.91	2	1765.91	-0.0014	139	150	0	90.75	8.4e-10	K	APEDATYLEDGK	I			File36609 Spectrum164313 scans: 7530	C1	---	C4	---	C6	---	H1	---	H8	---	H10	---	H/C	---	126		127		128
2	TRIAE_CS42_4AL_TGACv1_290681_AA0988180.1	11345	66194	282	282	19	19	36.1	5.07	138033	1	0	0	883.964	1765.91	2	1765.91	-0.001	139	150	0	65.63	2.7e-07	K	APEDATYLEDGK	I			File36611 Spectrum190146 scans: 8417	C1	---	C4	---	C6	---	H1	---	H8	---	H10	---	H/C	---	126		127		128
2	TRIAE_CS42_4AL_TGACv1_290681_AA0988180.1	11345	66194	282	282	19	19	36.1	5.07	138034	1	0	0	589.645	1765.91	3	1765.91	-0.0009	139	150	0	34.09	0.00039	K	APEDATYLEDGK	I			File36610 Spectrum177372 scans: 7878	C1	---	C4	---	C6	---	H1	---	H8	---	H10	---	H/C	---	126		127		128
2	TRIAE_CS42_4AL_TGACv1_290681_AA0988180.1	11345	66194	282	282	19	19	36.1	5.07	138035	1	0	0	589.645	1765.91	3	1765.91	-0.0009	139	150	0	41.08	7.8e-05	K	APEDATYLEDGK	I			File36609 Spectrum164572 scans: 7824	C1	---	C4	---	C6	---	H1	---	H8	---	H10	---	H/C	---	126		127		128
2	TRIAE_CS42_4AL_TGACv1_290681_AA0988180.1	11345	66194	282	282	19	19	36.1	5.07	138036	1	0	0	883.964	1765.91	2	1765.91	-0.0008	139	150	0	27.72	0.0017	K	APEDATYLEDGK	I			File36609 Spectrum170924 scans: 15311	C1	---	C4	---	C6	---	H1	---	H8	---	H10	---	H/C	---	126		127		128
2	TRIAE_CS42_4AL_TGACv1_290681_AA0988180.1	11345	66194	282	282	19	19	36.1	5.07	138037	1	0	0	883.964	1765.91	2	1765.91	-0.0007	139	150	0	93.32	4.7e-10	K	APEDATYLEDGK	I			File36609 Spectrum164707 scans: 7994	C1	---	C4	---	C6	---	H1	---	H8	---	H10	---	H/C	---	126		127		128
2	TRIAE_CS42_4AL_TGACv1_290681_AA0988180.1	11345	66194	282	282	19	19	36.1	5.07	138038	1	0	0	883.964	1765.91	2	1765.91	-0.0007	139	150	0	38.97	0.00013	K	APEDATYLEDGK	I			File36609 Spectrum170986 scans: 15434	C1	---	C4	---	C6	---	H1	---	H8	---	H10	---	H/C	---	126		127		128
2	TRIAE_CS42_4AL_TGACv1_290681_AA0988180.1	11345	66194	282	282	19	19	36.1	5.07	138039	1	0	0	589.645	1765.91	3	1765.91	-0.0004	139	150	0	48.71	1.3e-05	K	APEDATYLEDGK	I			File36606 Spectrum127190 scans: 7827	C1	---	C4	---	C6	---	H1	---	H8	---	H10	---	H/C	---	126		127		128
2	TRIAE_CS42_4AL_TGACv1_290681_AA0988180.1	11345	66194	282	282	19	19	36.1	5.07	138040	1	0	0	589.645	1765.91	3	1765.91	0	139	150	0	29.3	0.0012	K	APEDATYLEDGK	I			File36595 Spectrum6136 scans: 7866	C1	---	C4	---	C6	---	H1	---	H8	---	H10	---	H/C	---	126		127		128
2	TRIAE_CS42_4AL_TGACv1_290681_AA0988180.1	11345	66194	282	282	19	19	36.1	5.07	138041	1	0	0	883.964	1765.91	2	1765.91	0.0001	139	150	0	114.45	3.6e-12	K	APEDATYLEDGK	I			File36607 Spectrum139441 scans: 7715	C1	---	C4	---	C6	---	H1	---	H8	---	H10	---	H/C	---	126		127		128
2	TRIAE_CS42_4AL_TGACv1_290681_AA0988180.1	11345	66194	282	282	19	19	36.1	5.07	138043	1	0	0	589.645	1765.91	3	1765.91	0.0004	139	150	0	42.24	6e-05	K	APEDATYLEDGK	I			File36609 Spectrum171029 scans: 15513	C1	---	C4	---	C6	---	H1	---	H8	---	H10	---	H/C	---	126		127		128
2	TRIAE_CS42_4AL_TGACv1_290681_AA0988180.1	11345	66194	282	282	19	19	36.1	5.07	138044	1	0	0	589.645	1765.91	3	1765.91	0.0006	139	150	0	55.34	2.9e-06	K	APEDATYLEDGK	I			File36609 Spectrum171106 scans: 15644	C1	---	C4	---	C6	---	H1	---	H8	---	H10	---	H/C	---	126		127		128
2	TRIAE_CS42_4AL_TGACv1_290681_AA0988180.1	11345	66194	282	282	19	19	36.1	5.07	138045	1	0	0	883.965	1765.91	2	1765.91	0.0007	139	150	0	49.87	1e-05	K	APEDATYLEDGK	I			File36599 Spectrum48054 scans: 7565	C1	---	C4	---	C6	---	H1	---	H8	---	H10	---	H/C	---	126		127		128
2	TRIAE_CS42_4AL_TGACv1_290681_AA0988180.1	11345	66194	282	282	19	19	36.1	5.07	138046	1	0	0	589.646	1765.92	3	1765.91	0.0011	139	150	0	21.88	0.0065	K	APEDATYLEDGK	I			File36609 Spectrum164756 scans: 8049	C1	---	C4	---	C6	---	H1	---	H8	---	H10	---	H/C	---	126		127		128
2	TRIAE_CS42_4AL_TGACv1_290681_AA0988180.1	11345	66194	282	282	19	19	36.1	5.07	138048	1	0	0	883.965	1765.92	2	1765.91	0.0012	139	150	0	96.57	2.2e-10	K	APEDATYLEDGK	I			File36597 Spectrum26717 scans: 7900	C1	---	C4	---	C6	---	H1	---	H8	---	H10	---	H/C	---	126		127		128
2	TRIAE_CS42_4AL_TGACv1_290681_AA0988180.1	11345	66194	282	282	19	19	36.1	5.07	138049	1	0	0	589.646	1765.92	3	1765.91	0.0013	139	150	0	22.69	0.0054	K	APEDATYLEDGK	I			File36611 Spectrum189655 scans: 7845	C1	---	C4	---	C6	---	H1	---	H8	---	H10	---	H/C	---	126		127		128
2	TRIAE_CS42_4AL_TGACv1_290681_AA0988180.1	11345	66194	282	282	19	19	36.1	5.07	138050	1	0	0	883.965	1765.92	2	1765.91	0.0015	139	150	0	117.95	1.6e-12	K	APEDATYLEDGK	I			File36611 Spectrum189646 scans: 7835	C1	---	C4	---	C6	---	H1	---	H8	---	H10	---	H/C	---	126		127		128
2	TRIAE_CS42_4AL_TGACv1_290681_AA0988180.1	11345	66194	282	282	19	19	36.1	5.07	138051	1	0	0	589.646	1765.92	3	1765.91	0.0018	139	150	0	26.68	0.0021	K	APEDATYLEDGK	I			File36609 Spectrum164324 scans: 7542	C1	---	C4	---	C6	---	H1	---	H8	---	H10	---	H/C	---	126		127		128
2	TRIAE_CS42_4AL_TGACv1_290681_AA0988180.1	11345	66194	282	282	19	19	36.1	5.07	138053	1	0	0	883.965	1765.92	2	1765.91	0.0021	139	150	0	41.64	6.9e-05	K	APEDATYLEDGK	I			File36600 Spectrum59725 scans: 7990	C1	---	C4	---	C6	---	H1	---	H8	---	H10	---	H/C	---	126		127		128
2	TRIAE_CS42_4AL_TGACv1_290681_AA0988180.1	11345	66194	282	282	19	19	36.1	5.07	138054	1	0	0	883.966	1765.92	2	1765.91	0.0029	139	150	0	56.71	2.1e-06	K	APEDATYLEDGK	I			File36596 Spectrum16256 scans: 7886	C1	---	C4	---	C6	---	H1	---	H8	---	H10	---	H/C	---	126		127		128
2	TRIAE_CS42_4AL_TGACv1_290681_AA0988180.1	11345	66194	282	282	19	19	36.1	5.07	138055	1	0	0	589.646	1765.92	3	1765.91	0.0033	139	150	0	28.07	0.0016	K	APEDATYLEDGK	I			File36609 Spectrum170963 scans: 15389	C1	---	C4	---	C6	---	H1	---	H8	---	H10	---	H/C	---	126		127		128
2	TRIAE_CS42_4AL_TGACv1_290681_AA0988180.1	11345	66194	282	282	19	19	36.1	5.07	138056	1	0	0	589.646	1765.92	3	1765.91	0.0036	139	150	0	27.09	0.002	K	APEDATYLEDGK	I			File36607 Spectrum139455 scans: 7730	C1	---	C4	---	C6	---	H1	---	H8	---	H10	---	H/C	---	126		127		128
2	TRIAE_CS42_4AL_TGACv1_290681_AA0988180.1	11345	66194	282	282	19	19	36.1	5.07	149863	1	0	0	933.484	1864.95	2	1864.96	-0.0077	275	287	0	105.94	2.5e-11	K	SAYYGAVEEFSGK	D			File36607 Spectrum141544 scans: 10123	C1	---	C4	---	C6	---	H1	---	H8	---	H10	---	H/C	---	126		127		128
2	TRIAE_CS42_4AL_TGACv1_290681_AA0988180.1	11345	66194	282	282	19	19	36.1	5.07	149865	1	0	0	622.659	1864.96	3	1864.96	-0.0054	275	287	0	50.25	9.4e-06	K	SAYYGAVEEFSGK	D			File36607 Spectrum141543 scans: 10122	C1	---	C4	---	C6	---	H1	---	H8	---	H10	---	H/C	---	126		127		128
2	TRIAE_CS42_4AL_TGACv1_290681_AA0988180.1	11345	66194	282	282	19	19	36.1	5.07	149866	1	0	0	933.485	1864.96	2	1864.96	-0.0051	275	287	0	69.35	1.2e-07	K	SAYYGAVEEFSGK	D			File36607 Spectrum145780 scans: 15442	C1	---	C4	---	C6	---	H1	---	H8	---	H10	---	H/C	---	126		127		128
2	TRIAE_CS42_4AL_TGACv1_290681_AA0988180.1	11345	66194	282	282	19	19	36.1	5.07	149868	1	0	0	622.66	1864.96	3	1864.96	-0.0043	275	287	0	37.94	0.00016	K	SAYYGAVEEFSGK	D			File36607 Spectrum145631 scans: 15125	C1	---	C4	---	C6	---	H1	---	H8	---	H10	---	H/C	---	126		127		128
2	TRIAE_CS42_4AL_TGACv1_290681_AA0988180.1	11345	66194	282	282	19	19	36.1	5.07	149871	1	0	0	933.486	1864.96	2	1864.96	-0.0034	275	287	0	84.35	3.7e-09	K	SAYYGAVEEFSGK	D			File36608 Spectrum158276 scans: 15440	C1	---	C4	---	C6	---	H1	---	H8	---	H10	---	H/C	---	126		127		128
2	TRIAE_CS42_4AL_TGACv1_290681_AA0988180.1	11345	66194	282	282	19	19	36.1	5.07	149873	1	0	0	933.486	1864.96	2	1864.96	-0.0032	275	287	0	50.99	8e-06	K	SAYYGAVEEFSGK	D			File36611 Spectrum191622 scans: 10096	C1	---	C4	---	C6	---	H1	---	H8	---	H10	---	H/C	---	126		127		128
2	TRIAE_CS42_4AL_TGACv1_290681_AA0988180.1	11345	66194	282	282	19	19	36.1	5.07	149874	1	0	0	933.486	1864.96	2	1864.96	-0.003	275	287	0	35.32	0.00029	K	SAYYGAVEEFSGK	D			File36607 Spectrum145712 scans: 15313	C1	---	C4	---	C6	---	H1	---	H8	---	H10	---	H/C	---	126		127		128
2	TRIAE_CS42_4AL_TGACv1_290681_AA0988180.1	11345	66194	282	282	19	19	36.1	5.07	149877	1	0	0	933.486	1864.96	2	1864.96	-0.0028	275	287	0	71.66	6.8e-08	K	SAYYGAVEEFSGK	D			File36610 Spectrum177656 scans: 8205	C1	---	C4	---	C6	---	H1	---	H8	---	H10	---	H/C	---	126		127		128
2	TRIAE_CS42_4AL_TGACv1_290681_AA0988180.1	11345	66194	282	282	19	19	36.1	5.07	149878	1	0	0	933.487	1864.96	2	1864.96	-0.0026	275	287	0	104.57	3.5e-11	K	SAYYGAVEEFSGK	D			File36607 Spectrum141036 scans: 9543	C1	---	C4	---	C6	---	H1	---	H8	---	H10	---	H/C	---	126		127		128
2	TRIAE_CS42_4AL_TGACv1_290681_AA0988180.1	11345	66194	282	282	19	19	36.1	5.07	149879	1	0	0	933.487	1864.96	2	1864.96	-0.0026	275	287	0	130.09	9.8e-14	K	SAYYGAVEEFSGK	D			File36607 Spectrum141709 scans: 10329	C1	---	C4	---	C6	---	H1	---	H8	---	H10	---	H/C	---	126		127		128
2	TRIAE_CS42_4AL_TGACv1_290681_AA0988180.1	11345	66194	282	282	19	19	36.1	5.07	149880	1	0	0	933.487	1864.96	2	1864.96	-0.0026	275	287	0	105.92	2.6e-11	K	SAYYGAVEEFSGK	D			File36609 Spectrum166751 scans: 10326	C1	---	C4	---	C6	---	H1	---	H8	---	H10	---	H/C	---	126		127		128
2	TRIAE_CS42_4AL_TGACv1_290681_AA0988180.1	11345	66194	282	282	19	19	36.1	5.07	149881	1	0	0	622.66	1864.96	3	1864.96	-0.0021	275	287	0	48.19	1.5e-05	K	SAYYGAVEEFSGK	D			File36610 Spectrum179414 scans: 10234	C1	---	C4	---	C6	---	H1	---	H8	---	H10	---	H/C	---	126		127		128
2	TRIAE_CS42_4AL_TGACv1_290681_AA0988180.1	11345	66194	282	282	19	19	36.1	5.07	149882	1	0	0	933.487	1864.96	2	1864.96	-0.0019	275	287	0	96.39	2.3e-10	K	SAYYGAVEEFSGK	D			File36610 Spectrum179450 scans: 10274	C1	---	C4	---	C6	---	H1	---	H8	---	H10	---	H/C	---	126		127		128
2	TRIAE_CS42_4AL_TGACv1_290681_AA0988180.1	11345	66194	282	282	19	19	36.1	5.07	149883	1	0	0	933.487	1864.96	2	1864.96	-0.0018	275	287	0	78.05	1.6e-08	K	SAYYGAVEEFSGK	D			File36608 Spectrum154096 scans: 10267	C1	---	C4	---	C6	---	H1	---	H8	---	H10	---	H/C	---	126		127		128
2	TRIAE_CS42_4AL_TGACv1_290681_AA0988180.1	11345	66194	282	282	19	19	36.1	5.07	149885	1	0	0	622.661	1864.96	3	1864.96	-0.0013	275	287	0	25.78	0.0026	K	SAYYGAVEEFSGK	D			File36607 Spectrum145585 scans: 14962	C1	---	C4	---	C6	---	H1	---	H8	---	H10	---	H/C	---	126		127		128
2	TRIAE_CS42_4AL_TGACv1_290681_AA0988180.1	11345	66194	282	282	19	19	36.1	5.07	149886	1	0	0	622.661	1864.96	3	1864.96	-0.0012	275	287	0	25.58	0.0028	K	SAYYGAVEEFSGK	D			File36608 Spectrum158154 scans: 15066	C1	---	C4	---	C6	---	H1	---	H8	---	H10	---	H/C	---	126		127		128
2	TRIAE_CS42_4AL_TGACv1_290681_AA0988180.1	11345	66194	282	282	19	19	36.1	5.07	149887	1	0	0	933.487	1864.96	2	1864.96	-0.0011	275	287	0	65.14	3.1e-07	K	SAYYGAVEEFSGK	D			File36608 Spectrum158345 scans: 15570	C1	---	C4	---	C6	---	H1	---	H8	---	H10	---	H/C	---	126		127		128
2	TRIAE_CS42_4AL_TGACv1_290681_AA0988180.1	11345	66194	282	282	19	19	36.1	5.07	149888	1	0	0	622.661	1864.96	3	1864.96	-0.001	275	287	0	43.04	5e-05	K	SAYYGAVEEFSGK	D			File36607 Spectrum145741 scans: 15366	C1	---	C4	---	C6	---	H1	---	H8	---	H10	---	H/C	---	126		127		128
2	TRIAE_CS42_4AL_TGACv1_290681_AA0988180.1	11345	66194	282	282	19	19	36.1	5.07	149889	1	0	0	933.487	1864.96	2	1864.96	-0.0008	275	287	0	126.7	2.1e-13	K	SAYYGAVEEFSGK	D			File36608 Spectrum154291 scans: 10492	C1	---	C4	---	C6	---	H1	---	H8	---	H10	---	H/C	---	126		127		128
2	TRIAE_CS42_4AL_TGACv1_290681_AA0988180.1	11345	66194	282	282	19	19	36.1	5.07	149890	1	0	0	622.661	1864.96	3	1864.96	-0.0008	275	287	0	48.58	1.4e-05	K	SAYYGAVEEFSGK	D			File36609 Spectrum166737 scans: 10311	C1	---	C4	---	C6	---	H1	---	H8	---	H10	---	H/C	---	126		127		128
2	TRIAE_CS42_4AL_TGACv1_290681_AA0988180.1	11345	66194	282	282	19	19	36.1	5.07	149891	1	0	0	622.661	1864.96	3	1864.96	-0.0008	275	287	0	49.58	1.1e-05	K	SAYYGAVEEFSGK	D			File36608 Spectrum158237 scans: 15323	C1	---	C4	---	C6	---	H1	---	H8	---	H10	---	H/C	---	126		127		128
2	TRIAE_CS42_4AL_TGACv1_290681_AA0988180.1	11345	66194	282	282	19	19	36.1	5.07	149892	1	0	0	622.661	1864.96	3	1864.96	-0.0008	275	287	0	61.21	7.6e-07	K	SAYYGAVEEFSGK	D			File36608 Spectrum158336 scans: 15559	C1	---	C4	---	C6	---	H1	---	H8	---	H10	---	H/C	---	126		127		128
2	TRIAE_CS42_4AL_TGACv1_290681_AA0988180.1	11345	66194	282	282	19	19	36.1	5.07	149893	1	0	0	622.661	1864.96	3	1864.96	-0.0004	275	287	0	48.71	1.3e-05	K	SAYYGAVEEFSGK	D			File36607 Spectrum145552 scans: 14842	C1	---	C4	---	C6	---	H1	---	H8	---	H10	---	H/C	---	126		127		128
2	TRIAE_CS42_4AL_TGACv1_290681_AA0988180.1	11345	66194	282	282	19	19	36.1	5.07	149894	1	0	0	622.661	1864.96	3	1864.96	-0.0001	275	287	0	58.26	1.5e-06	K	SAYYGAVEEFSGK	D			File36608 Spectrum158386 scans: 15675	C1	---	C4	---	C6	---	H1	---	H8	---	H10	---	H/C	---	126		127		128
2	TRIAE_CS42_4AL_TGACv1_290681_AA0988180.1	11345	66194	282	282	19	19	36.1	5.07	149896	1	0	0	622.661	1864.96	3	1864.96	0.0005	275	287	0	45.98	2.5e-05	K	SAYYGAVEEFSGK	D			File36611 Spectrum191620 scans: 10094	C1	---	C4	---	C6	---	H1	---	H8	---	H10	---	H/C	---	126		127		128
2	TRIAE_CS42_4AL_TGACv1_290681_AA0988180.1	11345	66194	282	282	19	19	36.1	5.07	149897	1	0	0	622.661	1864.96	3	1864.96	0.0007	275	287	0	51.4	7.3e-06	K	SAYYGAVEEFSGK	D			File36607 Spectrum145803 scans: 15490	C1	---	C4	---	C6	---	H1	---	H8	---	H10	---	H/C	---	126		127		128
2	TRIAE_CS42_4AL_TGACv1_290681_AA0988180.1	11345	66194	282	282	19	19	36.1	5.07	149898	1	0	0	933.488	1864.96	2	1864.96	0.0008	275	287	0	27.84	0.0016	K	SAYYGAVEEFSGK	D			File36608 Spectrum158239 scans: 15328	C1	---	C4	---	C6	---	H1	---	H8	---	H10	---	H/C	---	126		127		128
2	TRIAE_CS42_4AL_TGACv1_290681_AA0988180.1	11345	66194	282	282	19	19	36.1	5.07	149899	1	0	0	933.488	1864.96	2	1864.96	0.0009	275	287	0	49.92	1e-05	K	SAYYGAVEEFSGK	D			File36608 Spectrum158391 scans: 15686	C1	---	C4	---	C6	---	H1	---	H8	---	H10	---	H/C	---	126		127		128
2	TRIAE_CS42_4AL_TGACv1_290681_AA0988180.1	11345	66194	282	282	19	19	36.1	5.07	149900	1	0	0	622.661	1864.96	3	1864.96	0.0009	275	287	0	53.32	4.7e-06	K	SAYYGAVEEFSGK	D			File36607 Spectrum145674 scans: 15241	C1	---	C4	---	C6	---	H1	---	H8	---	H10	---	H/C	---	126		127		128
2	TRIAE_CS42_4AL_TGACv1_290681_AA0988180.1	11345	66194	282	282	19	19	36.1	5.07	149901	1	0	0	622.661	1864.96	3	1864.96	0.0011	275	287	0	48.15	1.5e-05	K	SAYYGAVEEFSGK	D			File36608 Spectrum154101 scans: 10273	C1	---	C4	---	C6	---	H1	---	H8	---	H10	---	H/C	---	126		127		128
2	TRIAE_CS42_4AL_TGACv1_290681_AA0988180.1	11345	66194	282	282	19	19	36.1	5.07	149902	1	0	0	622.661	1864.96	3	1864.96	0.0011	275	287	0	50.75	8.4e-06	K	SAYYGAVEEFSGK	D			File36610 Spectrum177607 scans: 8150	C1	---	C4	---	C6	---	H1	---	H8	---	H10	---	H/C	---	126		127		128
2	TRIAE_CS42_4AL_TGACv1_290681_AA0988180.1	11345	66194	282	282	19	19	36.1	5.07	149903	1	0	0	933.489	1864.96	2	1864.96	0.0015	275	287	0	66.57	2.2e-07	K	SAYYGAVEEFSGK	D			File36611 Spectrum189792 scans: 8009	C1	---	C4	---	C6	---	H1	---	H8	---	H10	---	H/C	---	126		127		128
2	TRIAE_CS42_4AL_TGACv1_290681_AA0988180.1	11345	66194	282	282	19	19	36.1	5.07	149907	1	0	0	933.489	1864.96	2	1864.96	0.002	275	287	0	62.07	6.2e-07	K	SAYYGAVEEFSGK	D			File36611 Spectrum189513 scans: 7690	C1	---	C4	---	C6	---	H1	---	H8	---	H10	---	H/C	---	126		127		128
2	TRIAE_CS42_4AL_TGACv1_290681_AA0988180.1	11345	66194	282	282	19	19	36.1	5.07	149908	1	0	0	622.662	1864.96	3	1864.96	0.0023	275	287	0	63.49	4.5e-07	K	SAYYGAVEEFSGK	D			File36608 Spectrum154290 scans: 10491	C1	---	C4	---	C6	---	H1	---	H8	---	H10	---	H/C	---	126		127		128
2	TRIAE_CS42_4AL_TGACv1_290681_AA0988180.1	11345	66194	282	282	19	19	36.1	5.07	149910	1	0	0	622.662	1864.96	3	1864.96	0.0027	275	287	0	40.48	8.9e-05	K	SAYYGAVEEFSGK	D			File36608 Spectrum158273 scans: 15435	C1	---	C4	---	C6	---	H1	---	H8	---	H10	---	H/C	---	126		127		128
2	TRIAE_CS42_4AL_TGACv1_290681_AA0988180.1	11345	66194	282	282	19	19	36.1	5.07	149911	1	0	0	933.49	1864.96	2	1864.96	0.0032	275	287	0	32.39	0.00058	K	SAYYGAVEEFSGK	D			File36607 Spectrum145654 scans: 15186	C1	---	C4	---	C6	---	H1	---	H8	---	H10	---	H/C	---	126		127		128
2	TRIAE_CS42_4AL_TGACv1_290681_AA0988180.1	11345	66194	282	282	19	19	36.1	5.07	149912	1	0	0	622.662	1864.96	3	1864.96	0.0036	275	287	0	23.01	0.005	K	SAYYGAVEEFSGK	D			File36611 Spectrum189767 scans: 7981	C1	---	C4	---	C6	---	H1	---	H8	---	H10	---	H/C	---	126		127		128
2	TRIAE_CS42_4AL_TGACv1_290681_AA0988180.1	11345	66194	282	282	19	19	36.1	5.07	149913	1	0	0	622.662	1864.97	3	1864.96	0.004	275	287	0	43.46	4.5e-05	K	SAYYGAVEEFSGK	D			File36607 Spectrum141708 scans: 10328	C1	---	C4	---	C6	---	H1	---	H8	---	H10	---	H/C	---	126		127		128
2	TRIAE_CS42_4AL_TGACv1_290681_AA0988180.1	11345	66194	282	282	19	19	36.1	5.07	151763	1	0	0	941.517	1881.02	2	1881.02	-0.0055	354	366	0	66.17	2.4e-07	K	SEPIPEANNEPVK	V			File36610 Spectrum176292 scans: 6576	C1	---	C4	---	C6	---	H1	---	H8	---	H10	---	H/C	---	126		127		128
2	TRIAE_CS42_4AL_TGACv1_290681_AA0988180.1	11345	66194	282	282	19	19	36.1	5.07	151769	1	0	0	941.519	1881.02	2	1881.02	-0.0015	354	366	0	74.63	3.4e-08	K	SEPIPEANNEPVK	V			File36610 Spectrum176068 scans: 6320	C1	---	C4	---	C6	---	H1	---	H8	---	H10	---	H/C	---	126		127		128
2	TRIAE_CS42_4AL_TGACv1_290681_AA0988180.1	11345	66194	282	282	19	19	36.1	5.07	151770	1	0	0	628.015	1881.02	3	1881.02	-0.0015	354	366	0	61.59	6.9e-07	K	SEPIPEANNEPVK	V			File36610 Spectrum176284 scans: 6566	C1	---	C4	---	C6	---	H1	---	H8	---	H10	---	H/C	---	126		127		128
2	TRIAE_CS42_4AL_TGACv1_290681_AA0988180.1	11345	66194	282	282	19	19	36.1	5.07	151771	1	0	0	628.015	1881.02	3	1881.02	-0.0006	354	366	0	35.08	0.00031	K	SEPIPEANNEPVK	V			File36610 Spectrum176057 scans: 6308	C1	---	C4	---	C6	---	H1	---	H8	---	H10	---	H/C	---	126		127		128
2	TRIAE_CS42_4AL_TGACv1_290681_AA0988180.1	11345	66194	282	282	19	19	36.1	5.07	151773	1	0	0	941.52	1881.03	2	1881.02	0.0007	354	366	0	47.2	1.9e-05	K	SEPIPEANNEPVK	V			File36611 Spectrum188272 scans: 6250	C1	---	C4	---	C6	---	H1	---	H8	---	H10	---	H/C	---	126		127		128
2	TRIAE_CS42_4AL_TGACv1_290681_AA0988180.1	11345	66194	282	282	19	19	36.1	5.07	151774	1	0	0	628.016	1881.03	3	1881.02	0.0011	354	366	0	27.88	0.0016	K	SEPIPEANNEPVK	V			File36609 Spectrum163325 scans: 6365	C1	---	C4	---	C6	---	H1	---	H8	---	H10	---	H/C	---	126		127		128
2	TRIAE_CS42_4AL_TGACv1_290681_AA0988180.1	11345	66194	282	282	19	19	36.1	5.07	151780	1	0	0	628.018	1881.03	3	1881.02	0.0078	354	366	0	48.62	1.4e-05	K	SEPIPEANNEPVK	V			File36611 Spectrum188262 scans: 6237	C1	---	C4	---	C6	---	H1	---	H8	---	H10	---	H/C	---	126		127		128
2	TRIAE_CS42_4AL_TGACv1_290681_AA0988180.1	11345	66194	282	282	19	19	36.1	5.07	155269	1	0	0	957.032	1912.05	2	1912.06	-0.0058	483	496	1	57.42	1.8e-06	K	AAEPAATEPLKDEL	-			File36595 Spectrum7042 scans: 8889	C1	---	C4	---	C6	---	H1	---	H8	---	H10	---	H/C	---	126		127		128
2	TRIAE_CS42_4AL_TGACv1_290681_AA0988180.1	11345	66194	282	282	19	19	36.1	5.07	155270	1	0	0	957.033	1912.05	2	1912.06	-0.0054	483	496	1	36.25	0.00024	K	AAEPAATEPLKDEL	-			File36610 Spectrum183193 scans: 14787	C1	---	C4	---	C6	---	H1	---	H8	---	H10	---	H/C	---	126		127		128
2	TRIAE_CS42_4AL_TGACv1_290681_AA0988180.1	11345	66194	282	282	19	19	36.1	5.07	155272	1	0	0	957.033	1912.05	2	1912.06	-0.005	483	496	1	51.1	7.8e-06	K	AAEPAATEPLKDEL	-			File36610 Spectrum178366 scans: 9031	C1	---	C4	---	C6	---	H1	---	H8	---	H10	---	H/C	---	126		127		128
2	TRIAE_CS42_4AL_TGACv1_290681_AA0988180.1	11345	66194	282	282	19	19	36.1	5.07	155275	1	0	0	957.034	1912.05	2	1912.06	-0.0034	483	496	1	93.9	4.1e-10	K	AAEPAATEPLKDEL	-			File36610 Spectrum183343 scans: 15137	C1	---	C4	---	C6	---	H1	---	H8	---	H10	---	H/C	---	126		127		128
2	TRIAE_CS42_4AL_TGACv1_290681_AA0988180.1	11345	66194	282	282	19	19	36.1	5.07	155276	1	0	0	957.034	1912.05	2	1912.06	-0.0033	483	496	1	88.64	1.4e-09	K	AAEPAATEPLKDEL	-			File36610 Spectrum178545 scans: 9239	C1	---	C4	---	C6	---	H1	---	H8	---	H10	---	H/C	---	126		127		128
2	TRIAE_CS42_4AL_TGACv1_290681_AA0988180.1	11345	66194	282	282	19	19	36.1	5.07	155277	1	0	0	957.034	1912.05	2	1912.06	-0.0033	483	496	1	58.55	1.4e-06	K	AAEPAATEPLKDEL	-			File36609 Spectrum165600 scans: 9029	C1	---	C4	---	C6	---	H1	---	H8	---	H10	---	H/C	---	126		127		128
2	TRIAE_CS42_4AL_TGACv1_290681_AA0988180.1	11345	66194	282	282	19	19	36.1	5.07	155278	1	0	0	957.034	1912.05	2	1912.06	-0.003	483	496	1	36.62	0.00022	K	AAEPAATEPLKDEL	-			File36610 Spectrum183240 scans: 14903	C1	---	C4	---	C6	---	H1	---	H8	---	H10	---	H/C	---	126		127		128
2	TRIAE_CS42_4AL_TGACv1_290681_AA0988180.1	11345	66194	282	282	19	19	36.1	5.07	155279	1	0	0	957.034	1912.05	2	1912.06	-0.0028	483	496	1	20.17	0.0096	K	AAEPAATEPLKDEL	-			File36610 Spectrum183170 scans: 14682	C1	---	C4	---	C6	---	H1	---	H8	---	H10	---	H/C	---	126		127		128
2	TRIAE_CS42_4AL_TGACv1_290681_AA0988180.1	11345	66194	282	282	19	19	36.1	5.07	155283	1	0	0	957.034	1912.05	2	1912.06	-0.0017	483	496	1	55.42	2.9e-06	K	AAEPAATEPLKDEL	-			File36610 Spectrum183293 scans: 15020	C1	---	C4	---	C6	---	H1	---	H8	---	H10	---	H/C	---	126		127		128
2	TRIAE_CS42_4AL_TGACv1_290681_AA0988180.1	11345	66194	282	282	19	19	36.1	5.07	155288	1	0	0	638.359	1912.05	3	1912.06	-0.001	483	496	1	35.43	0.00029	K	AAEPAATEPLKDEL	-			File36610 Spectrum178535 scans: 9227	C1	---	C4	---	C6	---	H1	---	H8	---	H10	---	H/C	---	126		127		128
2	TRIAE_CS42_4AL_TGACv1_290681_AA0988180.1	11345	66194	282	282	19	19	36.1	5.07	155289	1	0	0	957.035	1912.06	2	1912.06	-0.0007	483	496	1	70.69	8.5e-08	K	AAEPAATEPLKDEL	-			File36611 Spectrum190559 scans: 8891	C1	---	C4	---	C6	---	H1	---	H8	---	H10	---	H/C	---	126		127		128
2	TRIAE_CS42_4AL_TGACv1_290681_AA0988180.1	11345	66194	282	282	19	19	36.1	5.07	155291	1	0	0	638.359	1912.06	3	1912.06	-0.0001	483	496	1	40.22	9.5e-05	K	AAEPAATEPLKDEL	-			File36610 Spectrum178354 scans: 9017	C1	---	C4	---	C6	---	H1	---	H8	---	H10	---	H/C	---	126		127		128
2	TRIAE_CS42_4AL_TGACv1_290681_AA0988180.1	11345	66194	282	282	19	19	36.1	5.07	155292	1	0	0	638.359	1912.06	3	1912.06	0.0001	483	496	1	36.81	0.00021	K	AAEPAATEPLKDEL	-			File36611 Spectrum190601 scans: 8939	C1	---	C4	---	C6	---	H1	---	H8	---	H10	---	H/C	---	126		127		128
2	TRIAE_CS42_4AL_TGACv1_290681_AA0988180.1	11345	66194	282	282	19	19	36.1	5.07	155293	1	0	0	957.035	1912.06	2	1912.06	0.0003	483	496	1	30.41	0.00091	K	AAEPAATEPLKDEL	-			File36609 Spectrum165381 scans: 8773	C1	---	C4	---	C6	---	H1	---	H8	---	H10	---	H/C	---	126		127		128
2	TRIAE_CS42_4AL_TGACv1_290681_AA0988180.1	11345	66194	282	282	19	19	36.1	5.07	155294	1	0	0	638.359	1912.06	3	1912.06	0.0004	483	496	1	29.52	0.0011	K	AAEPAATEPLKDEL	-			File36610 Spectrum183295 scans: 15022	C1	---	C4	---	C6	---	H1	---	H8	---	H10	---	H/C	---	126		127		128
2	TRIAE_CS42_4AL_TGACv1_290681_AA0988180.1	11345	66194	282	282	19	19	36.1	5.07	155295	1	0	0	638.359	1912.06	3	1912.06	0.0006	483	496	1	31.32	0.00074	K	AAEPAATEPLKDEL	-			File36610 Spectrum183342 scans: 15136	C1	---	C4	---	C6	---	H1	---	H8	---	H10	---	H/C	---	126		127		128
2	TRIAE_CS42_4AL_TGACv1_290681_AA0988180.1	11345	66194	282	282	19	19	36.1	5.07	155296	1	0	0	638.36	1912.06	3	1912.06	0.0012	483	496	1	30.91	0.00081	K	AAEPAATEPLKDEL	-			File36609 Spectrum165379 scans: 8771	C1	---	C4	---	C6	---	H1	---	H8	---	H10	---	H/C	---	126		127		128
2	TRIAE_CS42_4AL_TGACv1_290681_AA0988180.1	11345	66194	282	282	19	19	36.1	5.07	155298	1	0	0	957.037	1912.06	2	1912.06	0.0029	483	496	1	26.22	0.0024	K	AAEPAATEPLKDEL	-			File36596 Spectrum17138 scans: 8916	C1	---	C4	---	C6	---	H1	---	H8	---	H10	---	H/C	---	126		127		128
2	TRIAE_CS42_4AL_TGACv1_290681_AA0988180.1	11345	66194	282	282	19	19	36.1	5.07	163095	1	0	0	998.543	1995.07	2	1995.08	-0.0063	139	150	0	27.06	0.002	K	APEDATYLEDGK	I	TMT6plex (Y)	0.000000300000.0	File36607 Spectrum138843 scans: 7023	C1	---	C4	---	C6	---	H1	---	H8	---	H10	---	H/C	---	126		127		128
2	TRIAE_CS42_4AL_TGACv1_290681_AA0988180.1	11345	66194	282	282	19	19	36.1	5.07	163097	1	0	0	499.775	1995.07	4	1995.08	-0.0052	139	150	0	28.99	0.0013	K	APEDATYLEDGK	I	TMT6plex (Y)	0.000000300000.0	File36606 Spectrum126604 scans: 7147	C1	---	C4	---	C6	---	H1	---	H8	---	H10	---	H/C	---	126		127		128
2	TRIAE_CS42_4AL_TGACv1_290681_AA0988180.1	11345	66194	282	282	19	19	36.1	5.07	163098	1	0	0	998.543	1995.07	2	1995.08	-0.0049	139	150	0	49.19	1.2e-05	K	APEDATYLEDGK	I	TMT6plex (Y)	0.000000300000.0	File36606 Spectrum126588 scans: 7126	C1	---	C4	---	C6	---	H1	---	H8	---	H10	---	H/C	---	126		127		128
2	TRIAE_CS42_4AL_TGACv1_290681_AA0988180.1	11345	66194	282	282	19	19	36.1	5.07	170586	1	0	0	524.512	2094.02	4	2094.02	-0.0047	177	192	0	97.14	1.9e-10	R	SDYDFGHTVHANHLPR	G			File36602 Spectrum79878 scans: 4752	C1	---	C4	---	C6	---	H1	---	H8	---	H10	---	H/C	---	126		127		128
2	TRIAE_CS42_4AL_TGACv1_290681_AA0988180.1	11345	66194	282	282	19	19	36.1	5.07	170587	1	0	0	419.811	2094.02	5	2094.02	-0.0042	177	192	0	62.76	5.3e-07	R	SDYDFGHTVHANHLPR	G			File36607 Spectrum136528 scans: 4294	C1	---	C4	---	C6	---	H1	---	H8	---	H10	---	H/C	---	126		127		128
2	TRIAE_CS42_4AL_TGACv1_290681_AA0988180.1	11345	66194	282	282	19	19	36.1	5.07	170589	1	0	0	419.811	2094.02	5	2094.02	-0.0034	177	192	0	85.16	3e-09	R	SDYDFGHTVHANHLPR	G			File36602 Spectrum79869 scans: 4742	C1	---	C4	---	C6	---	H1	---	H8	---	H10	---	H/C	---	126		127		128
2	TRIAE_CS42_4AL_TGACv1_290681_AA0988180.1	11345	66194	282	282	19	19	36.1	5.07	170590	1	0	0	1048.02	2094.02	2	2094.02	-0.0028	177	192	0	131.58	7e-14	R	SDYDFGHTVHANHLPR	G			File36607 Spectrum136563 scans: 4333	C1	---	C4	---	C6	---	H1	---	H8	---	H10	---	H/C	---	126		127		128
2	TRIAE_CS42_4AL_TGACv1_290681_AA0988180.1	11345	66194	282	282	19	19	36.1	5.07	170591	1	0	0	524.512	2094.02	4	2094.02	-0.0027	177	192	0	55.88	2.6e-06	R	SDYDFGHTVHANHLPR	G			File36607 Spectrum136525 scans: 4290	C1	---	C4	---	C6	---	H1	---	H8	---	H10	---	H/C	---	126		127		128
2	TRIAE_CS42_4AL_TGACv1_290681_AA0988180.1	11345	66194	282	282	19	19	36.1	5.07	170592	1	0	0	1048.02	2094.02	2	2094.02	-0.0021	177	192	0	97.17	1.9e-10	R	SDYDFGHTVHANHLPR	G			File36606 Spectrum124364 scans: 4498	C1	---	C4	---	C6	---	H1	---	H8	---	H10	---	H/C	---	126		127		128
2	TRIAE_CS42_4AL_TGACv1_290681_AA0988180.1	11345	66194	282	282	19	19	36.1	5.07	170593	1	0	0	699.014	2094.02	3	2094.02	-0.0017	177	192	0	59.17	1.2e-06	R	SDYDFGHTVHANHLPR	G			File36601 Spectrum68349 scans: 4607	C1	---	C4	---	C6	---	H1	---	H8	---	H10	---	H/C	---	126		127		128
2	TRIAE_CS42_4AL_TGACv1_290681_AA0988180.1	11345	66194	282	282	19	19	36.1	5.07	170594	1	0	0	419.812	2094.02	5	2094.02	-0.001	177	192	0	32.93	0.00051	R	SDYDFGHTVHANHLPR	G			File36606 Spectrum123897 scans: 3961	C1	---	C4	---	C6	---	H1	---	H8	---	H10	---	H/C	---	126		127		128
2	TRIAE_CS42_4AL_TGACv1_290681_AA0988180.1	11345	66194	282	282	19	19	36.1	5.07	170595	1	0	0	699.015	2094.02	3	2094.02	-0.001	177	192	0	34.35	0.00037	R	SDYDFGHTVHANHLPR	G			File36605 Spectrum111791 scans: 3922	C1	---	C4	---	C6	---	H1	---	H8	---	H10	---	H/C	---	126		127		128
2	TRIAE_CS42_4AL_TGACv1_290681_AA0988180.1	11345	66194	282	282	19	19	36.1	5.07	170598	1	0	0	524.513	2094.02	4	2094.02	-0.0005	177	192	0	39.39	0.00012	R	SDYDFGHTVHANHLPR	G			File36606 Spectrum124346 scans: 4476	C1	---	C4	---	C6	---	H1	---	H8	---	H10	---	H/C	---	126		127		128
2	TRIAE_CS42_4AL_TGACv1_290681_AA0988180.1	11345	66194	282	282	19	19	36.1	5.07	170600	1	0	0	1048.02	2094.02	2	2094.02	-0.0004	177	192	0	59.7	1.1e-06	R	SDYDFGHTVHANHLPR	G			File36605 Spectrum111799 scans: 3930	C1	---	C4	---	C6	---	H1	---	H8	---	H10	---	H/C	---	126		127		128
2	TRIAE_CS42_4AL_TGACv1_290681_AA0988180.1	11345	66194	282	282	19	19	36.1	5.07	170603	1	0	0	1048.02	2094.02	2	2094.02	-0.0001	177	192	0	109.28	1.2e-11	R	SDYDFGHTVHANHLPR	G			File36601 Spectrum68300 scans: 4548	C1	---	C4	---	C6	---	H1	---	H8	---	H10	---	H/C	---	126		127		128
2	TRIAE_CS42_4AL_TGACv1_290681_AA0988180.1	11345	66194	282	282	19	19	36.1	5.07	170605	1	0	0	524.513	2094.02	4	2094.02	0.0004	177	192	0	23.77	0.0042	R	SDYDFGHTVHANHLPR	G			File36605 Spectrum111727 scans: 3843	C1	---	C4	---	C6	---	H1	---	H8	---	H10	---	H/C	---	126		127		128
2	TRIAE_CS42_4AL_TGACv1_290681_AA0988180.1	11345	66194	282	282	19	19	36.1	5.07	170606	1	0	0	419.812	2094.02	5	2094.02	0.0008	177	192	0	22.13	0.0061	R	SDYDFGHTVHANHLPR	G			File36605 Spectrum111894 scans: 4049	C1	---	C4	---	C6	---	H1	---	H8	---	H10	---	H/C	---	126		127		128
2	TRIAE_CS42_4AL_TGACv1_290681_AA0988180.1	11345	66194	282	282	19	19	36.1	5.07	170608	1	0	0	524.513	2094.02	4	2094.02	0.0009	177	192	0	20.39	0.0091	R	SDYDFGHTVHANHLPR	G			File36606 Spectrum123906 scans: 3971	C1	---	C4	---	C6	---	H1	---	H8	---	H10	---	H/C	---	126		127		128
2	TRIAE_CS42_4AL_TGACv1_290681_AA0988180.1	11345	66194	282	282	19	19	36.1	5.07	170610	1	0	0	524.514	2094.03	4	2094.02	0.0017	177	192	0	37.78	0.00017	R	SDYDFGHTVHANHLPR	G			File36601 Spectrum68281 scans: 4526	C1	---	C4	---	C6	---	H1	---	H8	---	H10	---	H/C	---	126		127		128
2	TRIAE_CS42_4AL_TGACv1_290681_AA0988180.1	11345	66194	282	282	19	19	36.1	5.07	173019	1	0	0	1065.58	2129.15	2	2129.16	-0.0073	310	324	0	69.91	1e-07	K	EDQAPLILIQDSDSK	K			File36600 Spectrum64807 scans: 14139	C1	---	C4	---	C6	---	H1	---	H8	---	H10	---	H/C	---	126		127		128
2	TRIAE_CS42_4AL_TGACv1_290681_AA0988180.1	11345	66194	282	282	19	19	36.1	5.07	173023	1	0	0	533.296	2129.16	4	2129.16	-0.0064	310	324	0	49.13	1.2e-05	K	EDQAPLILIQDSDSK	K			File36600 Spectrum62135 scans: 10706	C1	---	C4	---	C6	---	H1	---	H8	---	H10	---	H/C	---	126		127		128
2	TRIAE_CS42_4AL_TGACv1_290681_AA0988180.1	11345	66194	282	282	19	19	36.1	5.07	173024	1	0	0	1065.59	2129.16	2	2129.16	-0.006	310	324	0	20.58	0.0087	K	EDQAPLILIQDSDSK	K			File36600 Spectrum64759 scans: 13927	C1	---	C4	---	C6	---	H1	---	H8	---	H10	---	H/C	---	126		127		128
2	TRIAE_CS42_4AL_TGACv1_290681_AA0988180.1	11345	66194	282	282	19	19	36.1	5.07	173026	1	0	0	1065.59	2129.16	2	2129.16	-0.0051	310	324	0	142.65	5.4e-15	K	EDQAPLILIQDSDSK	K			File36600 Spectrum62260 scans: 10856	C1	---	C4	---	C6	---	H1	---	H8	---	H10	---	H/C	---	126		127		128
2	TRIAE_CS42_4AL_TGACv1_290681_AA0988180.1	11345	66194	282	282	19	19	36.1	5.07	173027	1	0	0	1065.59	2129.16	2	2129.16	-0.0046	310	324	0	94.27	3.7e-10	K	EDQAPLILIQDSDSK	K			File36600 Spectrum64968 scans: 14593	C1	---	C4	---	C6	---	H1	---	H8	---	H10	---	H/C	---	126		127		128
2	TRIAE_CS42_4AL_TGACv1_290681_AA0988180.1	11345	66194	282	282	19	19	36.1	5.07	173028	1	0	0	1065.59	2129.16	2	2129.16	-0.0038	310	324	0	34.93	0.00032	K	EDQAPLILIQDSDSK	K			File36600 Spectrum64782 scans: 14036	C1	---	C4	---	C6	---	H1	---	H8	---	H10	---	H/C	---	126		127		128
2	TRIAE_CS42_4AL_TGACv1_290681_AA0988180.1	11345	66194	282	282	19	19	36.1	5.07	173029	1	0	0	1065.59	2129.16	2	2129.16	-0.0036	310	324	0	76.62	2.2e-08	K	EDQAPLILIQDSDSK	K			File36600 Spectrum64823 scans: 14243	C1	---	C4	---	C6	---	H1	---	H8	---	H10	---	H/C	---	126		127		128
2	TRIAE_CS42_4AL_TGACv1_290681_AA0988180.1	11345	66194	282	282	19	19	36.1	5.07	173030	1	0	0	1065.59	2129.16	2	2129.16	-0.0034	310	324	0	25.99	0.0025	K	EDQAPLILIQDSDSK	K			File36600 Spectrum62655 scans: 11282	C1	---	C4	---	C6	---	H1	---	H8	---	H10	---	H/C	---	126		127		128
2	TRIAE_CS42_4AL_TGACv1_290681_AA0988180.1	11345	66194	282	282	19	19	36.1	5.07	173031	1	0	0	710.727	2129.16	3	2129.16	-0.0032	310	324	0	33.84	0.00041	K	EDQAPLILIQDSDSK	K			File36600 Spectrum64643 scans: 13600	C1	---	C4	---	C6	---	H1	---	H8	---	H10	---	H/C	---	126		127		128
2	TRIAE_CS42_4AL_TGACv1_290681_AA0988180.1	11345	66194	282	282	19	19	36.1	5.07	173032	1	0	0	710.727	2129.16	3	2129.16	-0.003	310	324	0	32.68	0.00054	K	EDQAPLILIQDSDSK	K			File36600 Spectrum63791 scans: 12553	C1	---	C4	---	C6	---	H1	---	H8	---	H10	---	H/C	---	126		127		128
2	TRIAE_CS42_4AL_TGACv1_290681_AA0988180.1	11345	66194	282	282	19	19	36.1	5.07	173033	1	0	0	1065.59	2129.16	2	2129.16	-0.0026	310	324	0	133.22	4.8e-14	K	EDQAPLILIQDSDSK	K			File36600 Spectrum62110 scans: 10679	C1	---	C4	---	C6	---	H1	---	H8	---	H10	---	H/C	---	126		127		128
2	TRIAE_CS42_4AL_TGACv1_290681_AA0988180.1	11345	66194	282	282	19	19	36.1	5.07	173034	1	0	0	710.727	2129.16	3	2129.16	-0.0023	310	324	0	51.32	7.4e-06	K	EDQAPLILIQDSDSK	K			File36600 Spectrum62259 scans: 10855	C1	---	C4	---	C6	---	H1	---	H8	---	H10	---	H/C	---	126		127		128
2	TRIAE_CS42_4AL_TGACv1_290681_AA0988180.1	11345	66194	282	282	19	19	36.1	5.07	173035	1	0	0	1065.59	2129.16	2	2129.16	-0.0021	310	324	0	135.14	3.1e-14	K	EDQAPLILIQDSDSK	K			File36600 Spectrum64862 scans: 14355	C1	---	C4	---	C6	---	H1	---	H8	---	H10	---	H/C	---	126		127		128
2	TRIAE_CS42_4AL_TGACv1_290681_AA0988180.1	11345	66194	282	282	19	19	36.1	5.07	173036	1	0	0	1065.59	2129.16	2	2129.16	-0.0021	310	324	0	149.48	1.1e-15	K	EDQAPLILIQDSDSK	K			File36600 Spectrum64907 scans: 14470	C1	---	C4	---	C6	---	H1	---	H8	---	H10	---	H/C	---	126		127		128
2	TRIAE_CS42_4AL_TGACv1_290681_AA0988180.1	11345	66194	282	282	19	19	36.1	5.07	173037	1	0	0	1065.59	2129.16	2	2129.16	-0.0021	310	324	0	90.84	8.2e-10	K	EDQAPLILIQDSDSK	K			File36602 Spectrum85056 scans: 10708	C1	---	C4	---	C6	---	H1	---	H8	---	H10	---	H/C	---	126		127		128
2	TRIAE_CS42_4AL_TGACv1_290681_AA0988180.1	11345	66194	282	282	19	19	36.1	5.07	173038	1	0	0	710.727	2129.16	3	2129.16	-0.0021	310	324	0	51.01	7.9e-06	K	EDQAPLILIQDSDSK	K			File36600 Spectrum64766 scans: 13970	C1	---	C4	---	C6	---	H1	---	H8	---	H10	---	H/C	---	126		127		128
2	TRIAE_CS42_4AL_TGACv1_290681_AA0988180.1	11345	66194	282	282	19	19	36.1	5.07	173039	1	0	0	710.727	2129.16	3	2129.16	-0.0019	310	324	0	85.7	2.7e-09	K	EDQAPLILIQDSDSK	K			File36600 Spectrum64788 scans: 14071	C1	---	C4	---	C6	---	H1	---	H8	---	H10	---	H/C	---	126		127		128
2	TRIAE_CS42_4AL_TGACv1_290681_AA0988180.1	11345	66194	282	282	19	19	36.1	5.07	173040	1	0	0	710.727	2129.16	3	2129.16	-0.0019	310	324	0	80.59	8.7e-09	K	EDQAPLILIQDSDSK	K			File36600 Spectrum64748 scans: 13868	C1	---	C4	---	C6	---	H1	---	H8	---	H10	---	H/C	---	126		127		128
2	TRIAE_CS42_4AL_TGACv1_290681_AA0988180.1	11345	66194	282	282	19	19	36.1	5.07	173042	1	0	0	710.727	2129.16	3	2129.16	-0.0015	310	324	0	63.62	4.3e-07	K	EDQAPLILIQDSDSK	K			File36600 Spectrum64831 scans: 14274	C1	---	C4	---	C6	---	H1	---	H8	---	H10	---	H/C	---	126		127		128
2	TRIAE_CS42_4AL_TGACv1_290681_AA0988180.1	11345	66194	282	282	19	19	36.1	5.07	173043	1	0	0	710.727	2129.16	3	2129.16	-0.0013	310	324	0	45.21	3e-05	K	EDQAPLILIQDSDSK	K			File36602 Spectrum85050 scans: 10702	C1	---	C4	---	C6	---	H1	---	H8	---	H10	---	H/C	---	126		127		128
2	TRIAE_CS42_4AL_TGACv1_290681_AA0988180.1	11345	66194	282	282	19	19	36.1	5.07	173046	1	0	0	710.728	2129.16	3	2129.16	-0.0012	310	324	0	65.94	2.5e-07	K	EDQAPLILIQDSDSK	K			File36600 Spectrum64817 scans: 14173	C1	---	C4	---	C6	---	H1	---	H8	---	H10	---	H/C	---	126		127		128
2	TRIAE_CS42_4AL_TGACv1_290681_AA0988180.1	11345	66194	282	282	19	19	36.1	5.07	173047	1	0	0	710.728	2129.16	3	2129.16	-0.001	310	324	0	58.07	1.6e-06	K	EDQAPLILIQDSDSK	K			File36600 Spectrum62814 scans: 11463	C1	---	C4	---	C6	---	H1	---	H8	---	H10	---	H/C	---	126		127		128
2	TRIAE_CS42_4AL_TGACv1_290681_AA0988180.1	11345	66194	282	282	19	19	36.1	5.07	173048	1	0	0	710.728	2129.16	3	2129.16	-0.0008	310	324	0	36.07	0.00025	K	EDQAPLILIQDSDSK	K			File36600 Spectrum64020 scans: 12827	C1	---	C4	---	C6	---	H1	---	H8	---	H10	---	H/C	---	126		127		128
2	TRIAE_CS42_4AL_TGACv1_290681_AA0988180.1	11345	66194	282	282	19	19	36.1	5.07	173049	1	0	0	710.728	2129.16	3	2129.16	-0.0008	310	324	0	43.68	4.3e-05	K	EDQAPLILIQDSDSK	K			File36600 Spectrum62155 scans: 10730	C1	---	C4	---	C6	---	H1	---	H8	---	H10	---	H/C	---	126		127		128
2	TRIAE_CS42_4AL_TGACv1_290681_AA0988180.1	11345	66194	282	282	19	19	36.1	5.07	173050	1	0	0	1065.59	2129.16	2	2129.16	-0.0007	310	324	0	154.7	3.4e-16	K	EDQAPLILIQDSDSK	K			File36601 Spectrum73696 scans: 10749	C1	---	C4	---	C6	---	H1	---	H8	---	H10	---	H/C	---	126		127		128
2	TRIAE_CS42_4AL_TGACv1_290681_AA0988180.1	11345	66194	282	282	19	19	36.1	5.07	173051	1	0	0	710.728	2129.16	3	2129.16	-0.0006	310	324	0	57.53	1.8e-06	K	EDQAPLILIQDSDSK	K			File36600 Spectrum64987 scans: 14630	C1	---	C4	---	C6	---	H1	---	H8	---	H10	---	H/C	---	126		127		128
2	TRIAE_CS42_4AL_TGACv1_290681_AA0988180.1	11345	66194	282	282	19	19	36.1	5.07	173052	1	0	0	710.728	2129.16	3	2129.16	-0.0004	310	324	0	37.6	0.00017	K	EDQAPLILIQDSDSK	K			File36600 Spectrum63502 scans: 12217	C1	---	C4	---	C6	---	H1	---	H8	---	H10	---	H/C	---	126		127		128
2	TRIAE_CS42_4AL_TGACv1_290681_AA0988180.1	11345	66194	282	282	19	19	36.1	5.07	173053	1	0	0	710.728	2129.16	3	2129.16	-0.0004	310	324	0	58.86	1.3e-06	K	EDQAPLILIQDSDSK	K			File36600 Spectrum64927 scans: 14507	C1	---	C4	---	C6	---	H1	---	H8	---	H10	---	H/C	---	126		127		128
2	TRIAE_CS42_4AL_TGACv1_290681_AA0988180.1	11345	66194	282	282	19	19	36.1	5.07	173054	1	0	0	710.728	2129.16	3	2129.16	-0.0002	310	324	0	30.41	0.00091	K	EDQAPLILIQDSDSK	K			File36600 Spectrum64298 scans: 13200	C1	---	C4	---	C6	---	H1	---	H8	---	H10	---	H/C	---	126		127		128
2	TRIAE_CS42_4AL_TGACv1_290681_AA0988180.1	11345	66194	282	282	19	19	36.1	5.07	173055	1	0	0	710.728	2129.16	3	2129.16	-0.0001	310	324	0	69.48	1.1e-07	K	EDQAPLILIQDSDSK	K			File36600 Spectrum64875 scans: 14389	C1	---	C4	---	C6	---	H1	---	H8	---	H10	---	H/C	---	126		127		128
2	TRIAE_CS42_4AL_TGACv1_290681_AA0988180.1	11345	66194	282	282	19	19	36.1	5.07	173056	1	0	0	1065.59	2129.16	2	2129.16	0.0001	310	324	0	119.21	1.2e-12	K	EDQAPLILIQDSDSK	K			File36600 Spectrum61881 scans: 10424	C1	---	C4	---	C6	---	H1	---	H8	---	H10	---	H/C	---	126		127		128
2	TRIAE_CS42_4AL_TGACv1_290681_AA0988180.1	11345	66194	282	282	19	19	36.1	5.07	173057	1	0	0	710.728	2129.16	3	2129.16	0.0001	310	324	0	53.71	4.3e-06	K	EDQAPLILIQDSDSK	K			File36600 Spectrum64144 scans: 12978	C1	---	C4	---	C6	---	H1	---	H8	---	H10	---	H/C	---	126		127		128
2	TRIAE_CS42_4AL_TGACv1_290681_AA0988180.1	11345	66194	282	282	19	19	36.1	5.07	173058	1	0	0	710.728	2129.16	3	2129.16	0.0003	310	324	0	40.64	8.6e-05	K	EDQAPLILIQDSDSK	K			File36600 Spectrum63229 scans: 11919	C1	---	C4	---	C6	---	H1	---	H8	---	H10	---	H/C	---	126		127		128
2	TRIAE_CS42_4AL_TGACv1_290681_AA0988180.1	11345	66194	282	282	19	19	36.1	5.07	173061	1	0	0	710.728	2129.16	3	2129.16	0.0012	310	324	0	51.49	7.1e-06	K	EDQAPLILIQDSDSK	K			File36601 Spectrum73734 scans: 10790	C1	---	C4	---	C6	---	H1	---	H8	---	H10	---	H/C	---	126		127		128
2	TRIAE_CS42_4AL_TGACv1_290681_AA0988180.1	11345	66194	282	282	19	19	36.1	5.07	173062	1	0	0	710.728	2129.16	3	2129.16	0.0014	310	324	0	53.93	4e-06	K	EDQAPLILIQDSDSK	K			File36600 Spectrum64722 scans: 13733	C1	---	C4	---	C6	---	H1	---	H8	---	H10	---	H/C	---	126		127		128
2	TRIAE_CS42_4AL_TGACv1_290681_AA0988180.1	11345	66194	282	282	19	19	36.1	5.07	173063	1	0	0	710.729	2129.16	3	2129.16	0.0016	310	324	0	50.78	8.4e-06	K	EDQAPLILIQDSDSK	K			File36600 Spectrum62602 scans: 11223	C1	---	C4	---	C6	---	H1	---	H8	---	H10	---	H/C	---	126		127		128
2	TRIAE_CS42_4AL_TGACv1_290681_AA0988180.1	11345	66194	282	282	19	19	36.1	5.07	173064	1	0	0	710.729	2129.16	3	2129.16	0.0018	310	324	0	21.09	0.0078	K	EDQAPLILIQDSDSK	K			File36601 Spectrum73571 scans: 10612	C1	---	C4	---	C6	---	H1	---	H8	---	H10	---	H/C	---	126		127		128
2	TRIAE_CS42_4AL_TGACv1_290681_AA0988180.1	11345	66194	282	282	19	19	36.1	5.07	173065	1	0	0	710.729	2129.16	3	2129.16	0.0018	310	324	0	52.95	5.1e-06	K	EDQAPLILIQDSDSK	K			File36600 Spectrum61856 scans: 10397	C1	---	C4	---	C6	---	H1	---	H8	---	H10	---	H/C	---	126		127		128
2	TRIAE_CS42_4AL_TGACv1_290681_AA0988180.1	11345	66194	282	282	19	19	36.1	5.07	173066	1	0	0	710.729	2129.16	3	2129.16	0.0018	310	324	0	66.82	2.1e-07	K	EDQAPLILIQDSDSK	K			File36600 Spectrum62109 scans: 10678	C1	---	C4	---	C6	---	H1	---	H8	---	H10	---	H/C	---	126		127		128
2	TRIAE_CS42_4AL_TGACv1_290681_AA0988180.1	11345	66194	282	282	19	19	36.1	5.07	173067	1	0	0	710.729	2129.16	3	2129.16	0.0023	310	324	0	35.77	0.00026	K	EDQAPLILIQDSDSK	K			File36604 Spectrum105659 scans: 10966	C1	---	C4	---	C6	---	H1	---	H8	---	H10	---	H/C	---	126		127		128
2	TRIAE_CS42_4AL_TGACv1_290681_AA0988180.1	11345	66194	282	282	19	19	36.1	5.07	174080	1	1	1	716.745	2147.21	3	2147.22	-0.0034	468	482	1	46.76	2.1e-05	K	NKETAGQAAAAATEK	A			File36610 Spectrum175004 scans: 5087	C1	1.059	C4	1.21	C6	0.776	H1	1.065	H8	1.181	H10	0.792	H/C	1.202	126	1097000	127	1768000	128	2682000
2	TRIAE_CS42_4AL_TGACv1_290681_AA0988180.1	11345	66194	282	282	19	19	36.1	5.07	174081	1	1	1	716.747	2147.22	3	2147.22	0.0034	468	482	1	40.02	9.9e-05	K	NKETAGQAAAAATEK	A			File36611 Spectrum187177 scans: 4961	C1	1.162	C4	1.189	C6	0.84	H1	0.992	H8	1.058	H10	0.966	H/C	1.059	126	865300	127	1249000	128	2088000
2	TRIAE_CS42_4AL_TGACv1_290681_AA0988180.1	11345	66194	282	282	19	19	36.1	5.07	178347	1	0	0	1120.14	2238.27	2	2238.28	-0.008	353	366	1	64.95	3.2e-07	R	KSEPIPEANNEPVK	V			File36607 Spectrum137384 scans: 5268	C1	---	C4	---	C6	---	H1	---	H8	---	H10	---	H/C	---	126		127		128
2	TRIAE_CS42_4AL_TGACv1_290681_AA0988180.1	11345	66194	282	282	19	19	36.1	5.07	178348	1	0	0	747.099	2238.28	3	2238.28	-0.0078	353	366	1	43.85	4.1e-05	R	KSEPIPEANNEPVK	V			File36607 Spectrum137291 scans: 5160	C1	---	C4	---	C6	---	H1	---	H8	---	H10	---	H/C	---	126		127		128
2	TRIAE_CS42_4AL_TGACv1_290681_AA0988180.1	11345	66194	282	282	19	19	36.1	5.07	178349	1	0	0	747.1	2238.28	3	2238.28	-0.0061	353	366	1	41.39	7.3e-05	R	KSEPIPEANNEPVK	V			File36607 Spectrum137511 scans: 5417	C1	---	C4	---	C6	---	H1	---	H8	---	H10	---	H/C	---	126		127		128
2	TRIAE_CS42_4AL_TGACv1_290681_AA0988180.1	11345	66194	282	282	19	19	36.1	5.07	178350	1	0	0	1120.15	2238.28	2	2238.28	-0.0049	353	366	1	66.98	2e-07	R	KSEPIPEANNEPVK	V			File36608 Spectrum150089 scans: 5581	C1	---	C4	---	C6	---	H1	---	H8	---	H10	---	H/C	---	126		127		128
2	TRIAE_CS42_4AL_TGACv1_290681_AA0988180.1	11345	66194	282	282	19	19	36.1	5.07	178351	1	0	0	747.101	2238.28	3	2238.28	-0.0021	353	366	1	31	0.0008	R	KSEPIPEANNEPVK	V			File36608 Spectrum150024 scans: 5505	C1	---	C4	---	C6	---	H1	---	H8	---	H10	---	H/C	---	126		127		128
2	TRIAE_CS42_4AL_TGACv1_290681_AA0988180.1	11345	66194	282	282	19	19	36.1	5.07	178354	1	0	0	560.578	2238.28	4	2238.28	-0.0009	353	366	1	32.97	0.0005	R	KSEPIPEANNEPVK	V			File36607 Spectrum137420 scans: 5309	C1	---	C4	---	C6	---	H1	---	H8	---	H10	---	H/C	---	126		127		128
2	TRIAE_CS42_4AL_TGACv1_290681_AA0988180.1	11345	66194	282	282	19	19	36.1	5.07	183027	1	0	0	789.439	2365.3	3	2365.3	-0.0023	136	150	1	41.92	6.4e-05	K	EIKAPEDATYLEDGK	I			File36603 Spectrum95113 scans: 9086	C1	---	C4	---	C6	---	H1	---	H8	---	H10	---	H/C	---	126		127		128
2	TRIAE_CS42_4AL_TGACv1_290681_AA0988180.1	11345	66194	282	282	19	19	36.1	5.07	185933	1	0	0	829.812	2486.41	3	2486.42	-0.0062	310	325	1	62.99	5e-07	K	EDQAPLILIQDSDSKK	F			File36608 Spectrum153941 scans: 10089	C1	---	C4	---	C6	---	H1	---	H8	---	H10	---	H/C	---	126		127		128
2	TRIAE_CS42_4AL_TGACv1_290681_AA0988180.1	11345	66194	282	282	19	19	36.1	5.07	185934	1	0	0	829.813	2486.42	3	2486.42	-0.0014	310	325	1	33.19	0.00048	K	EDQAPLILIQDSDSKK	F			File36607 Spectrum141280 scans: 9814	C1	---	C4	---	C6	---	H1	---	H8	---	H10	---	H/C	---	126		127		128
2	TRIAE_CS42_4AL_TGACv1_290681_AA0988180.1	11345	66194	282	282	19	19	36.1	5.07	185936	1	0	0	622.613	2486.42	4	2486.42	0.0018	310	325	1	35.16	0.0003	K	EDQAPLILIQDSDSKK	F			File36609 Spectrum166393 scans: 9913	C1	---	C4	---	C6	---	H1	---	H8	---	H10	---	H/C	---	126		127		128
2	TRIAE_CS42_4AL_TGACv1_290681_AA0988180.1	11345	66194	282	282	19	19	36.1	5.07	190107	1	0	0	1377.77	2753.53	2	2753.55	-0.0154	399	420	0	105.64	2.7e-11	K	LAPILDEAAATLQSEEDVVIAK	I			File36611 Spectrum194966 scans: 14018	C1	---	C4	---	C6	---	H1	---	H8	---	H10	---	H/C	---	126		127		128
2	TRIAE_CS42_4AL_TGACv1_290681_AA0988180.1	11345	66194	282	282	19	19	36.1	5.07	190108	1	0	0	918.852	2753.53	3	2753.55	-0.0119	399	420	0	141.18	7.6e-15	K	LAPILDEAAATLQSEEDVVIAK	I			File36611 Spectrum194943 scans: 13994	C1	---	C4	---	C6	---	H1	---	H8	---	H10	---	H/C	---	126		127		128
3	TRIAE_CS42_1AS_TGACv1_019074_AA0059770.2	9035	69039	184	184	11	11	31	6.64	72472	1	1	0	672.868	1343.72	2	1343.72	-0.0031	383	392	0	28.5	0.0014	K	LSVNIDDPSR	A			File36606 Spectrum126895 scans: 7487	C1	---	C4	---	C6	---	H1	---	H8	---	H10	---	H/C	---	126		127		128
3	TRIAE_CS42_1AS_TGACv1_019074_AA0059770.2	9035	69039	184	184	11	11	31	6.64	72476	1	1	0	672.869	1343.72	2	1343.72	-0.0012	383	392	0	28.02	0.0016	K	LSVNIDDPSR	A			File36611 Spectrum189375 scans: 7536	C1	---	C4	---	C6	---	H1	---	H8	---	H10	---	H/C	---	126		127		128
3	TRIAE_CS42_1AS_TGACv1_019074_AA0059770.2	9035	69039	184	184	11	11	31	6.64	72478	1	1	0	672.869	1343.72	2	1343.72	-0.0006	383	392	0	28.06	0.0016	K	LSVNIDDPSR	A			File36605 Spectrum121013 scans: 15162	C1	---	C4	---	C6	---	H1	---	H8	---	H10	---	H/C	---	126		127		128
3	TRIAE_CS42_1AS_TGACv1_019074_AA0059770.2	9035	69039	184	184	11	11	31	6.64	72480	1	1	0	672.87	1343.73	2	1343.72	0.0003	383	392	0	31.82	0.00066	K	LSVNIDDPSR	A			File36607 Spectrum139153 scans: 7388	C1	---	C4	---	C6	---	H1	---	H8	---	H10	---	H/C	---	126		127		128
3	TRIAE_CS42_1AS_TGACv1_019074_AA0059770.2	9035	69039	184	184	11	11	31	6.64	72486	1	1	0	672.87	1343.73	2	1343.72	0.0008	383	392	0	32.96	0.00051	K	LSVNIDDPSR	A			File36605 Spectrum114768 scans: 7435	C1	---	C4	---	C6	---	H1	---	H8	---	H10	---	H/C	---	126		127		128
3	TRIAE_CS42_1AS_TGACv1_019074_AA0059770.2	9035	69039	184	184	11	11	31	6.64	72488	1	1	0	672.87	1343.73	2	1343.72	0.001	383	392	0	24.92	0.0032	K	LSVNIDDPSR	A			File36603 Spectrum93234 scans: 6911	C1	---	C4	---	C6	---	H1	---	H8	---	H10	---	H/C	---	126		127		128
3	TRIAE_CS42_1AS_TGACv1_019074_AA0059770.2	9035	69039	184	184	11	11	31	6.64	72491	1	1	0	672.871	1343.73	2	1343.72	0.0023	383	392	0	28.13	0.0015	K	LSVNIDDPSR	A			File36605 Spectrum114968 scans: 7672	C1	---	C4	---	C6	---	H1	---	H8	---	H10	---	H/C	---	126		127		128
3	TRIAE_CS42_1AS_TGACv1_019074_AA0059770.2	9035	69039	184	184	11	11	31	6.64	101126	1	1	0	759.469	1516.92	2	1516.92	0.0007	228	238	0	83.2	4.8e-09	R	LLAEALGTSGK	I			File36611 Spectrum191766 scans: 10259	C1	---	C4	---	C6	---	H1	---	H8	---	H10	---	H/C	---	126		127		128
3	TRIAE_CS42_1AS_TGACv1_019074_AA0059770.2	9035	69039	184	184	11	11	31	6.64	101127	1	1	0	506.649	1516.92	3	1516.92	0.0017	228	238	0	24.42	0.0036	R	LLAEALGTSGK	I			File36611 Spectrum191768 scans: 10262	C1	---	C4	---	C6	---	H1	---	H8	---	H10	---	H/C	---	126		127		128
3	TRIAE_CS42_1AS_TGACv1_019074_AA0059770.2	9035	69039	184	184	11	11	31	6.64	110584	1	1	0	788.95	1575.88	2	1575.89	-0.0068	541	550	0	27.53	0.0018	R	EEELGVFAPK	F			File36604 Spectrum108695 scans: 14535	C1	---	C4	---	C6	---	H1	---	H8	---	H10	---	H/C	---	126		127		128
3	TRIAE_CS42_1AS_TGACv1_019074_AA0059770.2	9035	69039	184	184	11	11	31	6.64	110586	1	1	0	788.951	1575.89	2	1575.89	-0.0043	541	550	0	80.39	9.1e-09	R	EEELGVFAPK	F			File36604 Spectrum104526 scans: 9646	C1	---	C4	---	C6	---	H1	---	H8	---	H10	---	H/C	---	126		127		128
3	TRIAE_CS42_1AS_TGACv1_019074_AA0059770.2	9035	69039	184	184	11	11	31	6.64	110587	1	1	0	526.303	1575.89	3	1575.89	-0.0036	541	550	0	24.37	0.0037	R	EEELGVFAPK	F			File36604 Spectrum104445 scans: 9534	C1	---	C4	---	C6	---	H1	---	H8	---	H10	---	H/C	---	126		127		128
3	TRIAE_CS42_1AS_TGACv1_019074_AA0059770.2	9035	69039	184	184	11	11	31	6.64	110588	1	1	0	788.952	1575.89	2	1575.89	-0.0027	541	550	0	37.69	0.00017	R	EEELGVFAPK	F			File36605 Spectrum116983 scans: 9974	C1	---	C4	---	C6	---	H1	---	H8	---	H10	---	H/C	---	126		127		128
3	TRIAE_CS42_1AS_TGACv1_019074_AA0059770.2	9035	69039	184	184	11	11	31	6.64	110592	1	1	0	526.304	1575.89	3	1575.89	-0.0019	541	550	0	30.17	0.00096	R	EEELGVFAPK	F			File36604 Spectrum104575 scans: 9716	C1	---	C4	---	C6	---	H1	---	H8	---	H10	---	H/C	---	126		127		128
3	TRIAE_CS42_1AS_TGACv1_019074_AA0059770.2	9035	69039	184	184	11	11	31	6.64	110593	1	1	0	788.952	1575.89	2	1575.89	-0.0019	541	550	0	44.9	3.2e-05	R	EEELGVFAPK	F			File36604 Spectrum108738 scans: 14745	C1	---	C4	---	C6	---	H1	---	H8	---	H10	---	H/C	---	126		127		128
3	TRIAE_CS42_1AS_TGACv1_019074_AA0059770.2	9035	69039	184	184	11	11	31	6.64	110594	1	1	0	788.952	1575.89	2	1575.89	-0.0018	541	550	0	31.03	0.00079	R	EEELGVFAPK	F			File36604 Spectrum105279 scans: 10504	C1	---	C4	---	C6	---	H1	---	H8	---	H10	---	H/C	---	126		127		128
3	TRIAE_CS42_1AS_TGACv1_019074_AA0059770.2	9035	69039	184	184	11	11	31	6.64	110595	1	1	0	788.952	1575.89	2	1575.89	-0.0016	541	550	0	56.23	2.4e-06	R	EEELGVFAPK	F			File36604 Spectrum104693 scans: 9849	C1	---	C4	---	C6	---	H1	---	H8	---	H10	---	H/C	---	126		127		128
3	TRIAE_CS42_1AS_TGACv1_019074_AA0059770.2	9035	69039	184	184	11	11	31	6.64	110596	1	1	0	788.952	1575.89	2	1575.89	-0.0012	541	550	0	26.75	0.0021	R	EEELGVFAPK	F			File36604 Spectrum105014 scans: 10208	C1	---	C4	---	C6	---	H1	---	H8	---	H10	---	H/C	---	126		127		128
3	TRIAE_CS42_1AS_TGACv1_019074_AA0059770.2	9035	69039	184	184	11	11	31	6.64	110597	1	1	0	788.952	1575.89	2	1575.89	-0.001	541	550	0	46.42	2.3e-05	R	EEELGVFAPK	F			File36603 Spectrum95853 scans: 9917	C1	---	C4	---	C6	---	H1	---	H8	---	H10	---	H/C	---	126		127		128
3	TRIAE_CS42_1AS_TGACv1_019074_AA0059770.2	9035	69039	184	184	11	11	31	6.64	110598	1	1	0	788.953	1575.89	2	1575.89	-0.0007	541	550	0	27.03	0.002	R	EEELGVFAPK	F			File36604 Spectrum105577 scans: 10876	C1	---	C4	---	C6	---	H1	---	H8	---	H10	---	H/C	---	126		127		128
3	TRIAE_CS42_1AS_TGACv1_019074_AA0059770.2	9035	69039	184	184	11	11	31	6.64	110600	1	1	0	788.953	1575.89	2	1575.89	-0.0005	541	550	0	64.12	3.9e-07	R	EEELGVFAPK	F			File36604 Spectrum108961 scans: 15336	C1	---	C4	---	C6	---	H1	---	H8	---	H10	---	H/C	---	126		127		128
3	TRIAE_CS42_1AS_TGACv1_019074_AA0059770.2	9035	69039	184	184	11	11	31	6.64	110601	1	1	0	788.953	1575.89	2	1575.89	-0.0005	541	550	0	42.84	5.2e-05	R	EEELGVFAPK	F			File36604 Spectrum108715 scans: 14640	C1	---	C4	---	C6	---	H1	---	H8	---	H10	---	H/C	---	126		127		128
3	TRIAE_CS42_1AS_TGACv1_019074_AA0059770.2	9035	69039	184	184	11	11	31	6.64	110602	1	1	0	788.953	1575.89	2	1575.89	-0.0003	541	550	0	32.87	0.00052	R	EEELGVFAPK	F			File36604 Spectrum108798 scans: 14971	C1	---	C4	---	C6	---	H1	---	H8	---	H10	---	H/C	---	126		127		128
3	TRIAE_CS42_1AS_TGACv1_019074_AA0059770.2	9035	69039	184	184	11	11	31	6.64	110605	1	1	0	788.953	1575.89	2	1575.89	-0.0001	541	550	0	40.9	8.1e-05	R	EEELGVFAPK	F			File36604 Spectrum108756 scans: 14857	C1	---	C4	---	C6	---	H1	---	H8	---	H10	---	H/C	---	126		127		128
3	TRIAE_CS42_1AS_TGACv1_019074_AA0059770.2	9035	69039	184	184	11	11	31	6.64	110607	1	1	0	788.953	1575.89	2	1575.89	0.0001	541	550	0	55.84	2.6e-06	R	EEELGVFAPK	F			File36604 Spectrum108908 scans: 15214	C1	---	C4	---	C6	---	H1	---	H8	---	H10	---	H/C	---	126		127		128
3	TRIAE_CS42_1AS_TGACv1_019074_AA0059770.2	9035	69039	184	184	11	11	31	6.64	110608	1	1	0	526.304	1575.89	3	1575.89	0.0001	541	550	0	21.67	0.0068	R	EEELGVFAPK	F			File36603 Spectrum95860 scans: 9924	C1	---	C4	---	C6	---	H1	---	H8	---	H10	---	H/C	---	126		127		128
3	TRIAE_CS42_1AS_TGACv1_019074_AA0059770.2	9035	69039	184	184	11	11	31	6.64	110610	1	1	0	788.953	1575.89	2	1575.89	0.0007	541	550	0	28.15	0.0015	R	EEELGVFAPK	F			File36604 Spectrum106853 scans: 12283	C1	---	C4	---	C6	---	H1	---	H8	---	H10	---	H/C	---	126		127		128
3	TRIAE_CS42_1AS_TGACv1_019074_AA0059770.2	9035	69039	184	184	11	11	31	6.64	110612	1	1	0	788.953	1575.89	2	1575.89	0.001	541	550	0	46.52	2.2e-05	R	EEELGVFAPK	F			File36604 Spectrum108669 scans: 14422	C1	---	C4	---	C6	---	H1	---	H8	---	H10	---	H/C	---	126		127		128
3	TRIAE_CS42_1AS_TGACv1_019074_AA0059770.2	9035	69039	184	184	11	11	31	6.64	110619	1	1	0	788.955	1575.9	2	1575.89	0.0045	541	550	0	24.78	0.0033	R	EEELGVFAPK	F			File36606 Spectrum128917 scans: 9792	C1	---	C4	---	C6	---	H1	---	H8	---	H10	---	H/C	---	126		127		128
3	TRIAE_CS42_1AS_TGACv1_019074_AA0059770.2	9035	69039	184	184	11	11	31	6.64	142533	1	1	0	902.492	1802.97	2	1802.97	-0.001	498	510	0	68.11	1.5e-07	K	TNANSMVSHIAGK	S	Oxidation (M)	0.0000020000000.0	File36611 Spectrum185907 scans: 3503	C1	---	C4	---	C6	---	H1	---	H8	---	H10	---	H/C	---	126		127		128
3	TRIAE_CS42_1AS_TGACv1_019074_AA0059770.2	9035	69039	184	184	11	11	31	6.64	142535	1	1	0	601.998	1802.97	3	1802.97	0.0018	498	510	0	27.49	0.0018	K	TNANSMVSHIAGK	S	Oxidation (M)	0.0000020000000.0	File36611 Spectrum185891 scans: 3484	C1	---	C4	---	C6	---	H1	---	H8	---	H10	---	H/C	---	126		127		128
3	TRIAE_CS42_1AS_TGACv1_019074_AA0059770.2	9035	69039	184	184	11	11	31	6.64	142536	1	1	0	601.999	1802.97	3	1802.97	0.0029	498	510	0	29.04	0.0012	K	TNANSMVSHIAGK	S	Oxidation (M)	0.0000020000000.0	File36608 Spectrum146846 scans: 1796	C1	---	C4	---	C6	---	H1	---	H8	---	H10	---	H/C	---	126		127		128
3	TRIAE_CS42_1AS_TGACv1_019074_AA0059770.2	9035	69039	184	184	11	11	31	6.64	153037	1	1	1	947.441	1892.87	2	1892.87	-0.0066	269	281	0	26.92	0.002	R	EPESYPHTQYEER	Q			File36599 Spectrum44764 scans: 3722	C1	0.931	C4	1.094	C6	0.646	H1	1.329	H8	1.235	H10	1.603	H/C	1.643	126	164800	127	273300	128	381600
3	TRIAE_CS42_1AS_TGACv1_019074_AA0059770.2	9035	69039	184	184	11	11	31	6.64	153038	1	1	1	947.442	1892.87	2	1892.87	-0.0055	269	281	0	71.96	6.4e-08	R	EPESYPHTQYEER	Q			File36604 Spectrum99248 scans: 3439	C1	1.146	C4	0.933	C6	0.807	H1	1.494	H8	0.913	H10	1.009	H/C	1.312	126	105300	127	120900	128	247500
3	TRIAE_CS42_1AS_TGACv1_019074_AA0059770.2	9035	69039	184	184	11	11	31	6.64	153039	1	1	1	631.965	1892.87	3	1892.87	-0.0025	269	281	0	45.95	2.5e-05	R	EPESYPHTQYEER	Q			File36604 Spectrum99249 scans: 3440	C1	1.163	C4	1.034	C6	0.83	H1	1.181	H8	0.998	H10	1.252	H/C	1.183	126	686900	127	861100	128	1636000
3	TRIAE_CS42_1AS_TGACv1_019074_AA0059770.2	9035	69039	184	184	11	11	31	6.64	153041	1	1	1	631.965	1892.87	3	1892.87	-0.0011	269	281	0	31.03	0.00079	R	EPESYPHTQYEER	Q			File36600 Spectrum56103 scans: 3796	C1	1.743	C4	0.929	C6	0.475	H1	1.409	H8	0.956	H10	2.962	H/C	1.637	126	722500	127	543300	128	656600
3	TRIAE_CS42_1AS_TGACv1_019074_AA0059770.2	9035	69039	184	184	11	11	31	6.64	153042	1	1	1	631.965	1892.87	3	1892.87	-0.0011	269	281	0	29.19	0.0012	R	EPESYPHTQYEER	Q			File36599 Spectrum44737 scans: 3690	C1	0.803	C4	1.198	C6	0.849	H1	1.092	H8	1.224	H10	0.487	H/C	1.219	126	535900	127	1128000	128	1890000
3	TRIAE_CS42_1AS_TGACv1_019074_AA0059770.2	9035	69039	184	184	11	11	31	6.64	153043	1	1	1	631.965	1892.87	3	1892.87	-0.0011	269	281	0	37.04	0.0002	R	EPESYPHTQYEER	Q			File36609 Spectrum160839 scans: 3488	C1	1.287	C4	0.986	C6	0.79	H1	1.111	H8	1.032	H10	1.662	H/C	1.224	126	448900	127	485000	128	920100
3	TRIAE_CS42_1AS_TGACv1_019074_AA0059770.2	9035	69039	184	184	11	11	31	6.64	153044	1	1	1	947.444	1892.87	2	1892.87	-0.0008	269	281	0	50.49	8.9e-06	R	EPESYPHTQYEER	Q			File36597 Spectrum23177 scans: 3751	C1	1.04	C4	1.233	C6	0.65	H1	1.347	H8	1.109	H10	1.217	H/C	1.433	126	216800	127	362800	128	452400
3	TRIAE_CS42_1AS_TGACv1_019074_AA0059770.2	9035	69039	184	184	11	11	31	6.64	153045	1	1	1	631.965	1892.87	3	1892.87	-0.0007	269	281	0	31.62	0.00069	R	EPESYPHTQYEER	Q			File36601 Spectrum67701 scans: 3818	C1	0.924	C4	0.945	C6	0.842	H1	1.48	H8	0.886	H10	1.554	H/C	1.362	126	208700	127	301100	128	634600
3	TRIAE_CS42_1AS_TGACv1_019074_AA0059770.2	9035	69039	184	184	11	11	31	6.64	153046	1	1	1	631.965	1892.87	3	1892.87	-0.0007	269	281	0	24.75	0.0034	R	EPESYPHTQYEER	Q			File36598 Spectrum33705 scans: 3758	C1	0.663	C4	0.855	C6	1.092	H1	1.064	H8	1.053	H10	1.077	H/C	1.122	126	262600	127	477700	128	1443000
3	TRIAE_CS42_1AS_TGACv1_019074_AA0059770.2	9035	69039	184	184	11	11	31	6.64	153047	1	1	1	631.966	1892.87	3	1892.87	0.0004	269	281	0	21.02	0.0079	R	EPESYPHTQYEER	Q			File36595 Spectrum2685 scans: 3782	C1	0.888	C4	1.075	C6	0.853	H1	1.105	H8	1.203	H10	0.809	H/C	1.259	126	171300	127	292500	128	548600
3	TRIAE_CS42_1AS_TGACv1_019074_AA0059770.2	9035	69039	184	184	11	11	31	6.64	153048	1	1	1	631.966	1892.88	3	1892.87	0.0009	269	281	0	23.37	0.0046	R	EPESYPHTQYEER	Q			File36597 Spectrum23161 scans: 3732	C1	0.825	C4	0.778	C6	1.145	H1	0.969	H8	1.025	H10	0.951	H/C	1.013	126	675600	127	898800	128	3127000
3	TRIAE_CS42_1AS_TGACv1_019074_AA0059770.2	9035	69039	184	184	11	11	31	6.64	153049	1	1	1	947.445	1892.88	2	1892.87	0.001	269	281	0	40.83	8.3e-05	R	EPESYPHTQYEER	Q			File36611 Spectrum185933 scans: 3533	C1	1.037	C4	1.221	C6	0.592	H1	1.192	H8	1.229	H10	1.974	H/C	1.57	126	270000	127	448500	128	514400
3	TRIAE_CS42_1AS_TGACv1_019074_AA0059770.2	9035	69039	184	184	11	11	31	6.64	153050	1	1	1	631.966	1892.88	3	1892.87	0.0018	269	281	0	22.04	0.0063	R	EPESYPHTQYEER	Q			File36611 Spectrum185904 scans: 3500	C1	0.783	C4	1.138	C6	0.816	H1	1.248	H8	1.089	H10	1.296	H/C	1.337	126	513900	127	1054000	128	1787000
3	TRIAE_CS42_1AS_TGACv1_019074_AA0059770.2	9035	69039	184	184	11	11	31	6.64	169747	1	1	1	694.7	2081.08	3	2081.09	-0.0112	132	146	0	49.81	1e-05	K	YGQAQSVQGQSQSQK	F			File36607 Spectrum135628 scans: 3244	C1	1.149	C4	1.117	C6	0.794	H1	1.253	H8	0.948	H10	1.265	H/C	1.192	126	211000	127	289400	128	486800
3	TRIAE_CS42_1AS_TGACv1_019074_AA0059770.2	9035	69039	184	184	11	11	31	6.64	169749	1	1	1	1041.55	2081.08	2	2081.09	-0.0098	132	146	0	31.61	0.00069	K	YGQAQSVQGQSQSQK	F			File36607 Spectrum135644 scans: 3262	C1	0	C4	1.621	C6	0.665	H1	1.651	H8	1.114	H10	1.146	H/C	1.732	126	0	127	107600	128	104400
3	TRIAE_CS42_1AS_TGACv1_019074_AA0059770.2	9035	69039	184	184	11	11	31	6.64	169751	1	1	1	694.702	2081.08	3	2081.09	-0.0078	132	146	0	27.64	0.0017	K	YGQAQSVQGQSQSQK	F			File36609 Spectrum159046 scans: 1380	C1	1.693	C4	1.124	C6	0.569	H1	1.244	H8	1.157	H10	0.645	H/C	1.299	126	226300	127	212000	128	253800
3	TRIAE_CS42_1AS_TGACv1_019074_AA0059770.2	9035	69039	184	184	11	11	31	6.64	169752	1	1	1	1041.55	2081.08	2	2081.09	-0.0062	132	146	0	138.59	1.4e-14	K	YGQAQSVQGQSQSQK	F			File36607 Spectrum135861 scans: 3521	C1	0.835	C4	1.671	C6	0.528	H1	1.522	H8	0.953	H10	1.294	H/C	1.429	126	311000	127	878000	128	656200
3	TRIAE_CS42_1AS_TGACv1_019074_AA0059770.2	9035	69039	184	184	11	11	31	6.64	169753	1	1	1	694.702	2081.09	3	2081.09	-0.0054	132	146	0	65.36	2.9e-07	K	YGQAQSVQGQSQSQK	F			File36607 Spectrum135847 scans: 3504	C1	1.233	C4	1.835	C6	0.761	H1	0	H8	1.186	H10	2.775	H/C	0.759	126	1371000	127	2878000	128	2821000
3	TRIAE_CS42_1AS_TGACv1_019074_AA0059770.2	9035	69039	184	184	11	11	31	6.64	169756	1	1	1	694.703	2081.09	3	2081.09	-0.0041	132	146	0	81.59	6.9e-09	K	YGQAQSVQGQSQSQK	F			File36608 Spectrum148425 scans: 3635	C1	0.919	C4	1.465	C6	0.541	H1	1.697	H8	0.888	H10	1.388	H/C	1.534	126	664000	127	1493000	128	1303000
3	TRIAE_CS42_1AS_TGACv1_019074_AA0059770.2	9035	69039	184	184	11	11	31	6.64	169758	1	1	1	1041.55	2081.09	2	2081.09	-0.0037	132	146	0	132.62	5.5e-14	K	YGQAQSVQGQSQSQK	F			File36608 Spectrum148418 scans: 3627	C1	0.927	C4	1.662	C6	0.539	H1	1.474	H8	0.97	H10	1.035	H/C	1.36	126	274300	127	693700	128	532600
3	TRIAE_CS42_1AS_TGACv1_019074_AA0059770.2	9035	69039	184	184	11	11	31	6.64	169763	1	1	1	1041.55	2081.09	2	2081.09	-0.0027	132	146	0	36.33	0.00023	K	YGQAQSVQGQSQSQK	F			File36607 Spectrum133975 scans: 1318	C1	1.321	C4	1.266	C6	0.651	H1	1.304	H8	0.981	H10	1.122	H/C	1.244	126	106200	127	143500	128	174500
3	TRIAE_CS42_1AS_TGACv1_019074_AA0059770.2	9035	69039	184	184	11	11	31	6.64	169767	1	1	1	694.704	2081.09	3	2081.09	-0.0012	132	146	0	35.61	0.00027	K	YGQAQSVQGQSQSQK	F			File36607 Spectrum133971 scans: 1311	C1	1.279	C4	1.141	C6	0.579	H1	1.657	H8	0.963	H10	1.003	H/C	1.514	126	354900	127	446400	128	535600
3	TRIAE_CS42_1AS_TGACv1_019074_AA0059770.2	9035	69039	184	184	11	11	31	6.64	169768	1	1	1	694.704	2081.09	3	2081.09	-0.001	132	146	0	39.21	0.00012	K	YGQAQSVQGQSQSQK	F			File36608 Spectrum146530 scans: 1431	C1	1.14	C4	1.107	C6	0.589	H1	1.445	H8	1.189	H10	1.169	H/C	1.616	126	205800	127	282100	128	354900
3	TRIAE_CS42_1AS_TGACv1_019074_AA0059770.2	9035	69039	184	184	11	11	31	6.64	169771	1	1	1	1041.55	2081.09	2	2081.09	0.0009	132	146	0	82.9	5.1e-09	K	YGQAQSVQGQSQSQK	F			File36606 Spectrum123580 scans: 3596	C1	1.169	C4	1.511	C6	0.677	H1	1.217	H8	0.856	H10	1.41	H/C	1.1	126	144300	127	263000	128	278600
3	TRIAE_CS42_1AS_TGACv1_019074_AA0059770.2	9035	69039	184	184	11	11	31	6.64	169772	1	1	1	694.705	2081.09	3	2081.09	0.001	132	146	0	43.32	4.7e-05	K	YGQAQSVQGQSQSQK	F			File36611 Spectrum184044 scans: 1357	C1	0.958	C4	0.868	C6	0.601	H1	1.614	H8	1.238	H10	1.634	H/C	1.984	126	183200	127	234300	128	383800
3	TRIAE_CS42_1AS_TGACv1_019074_AA0059770.2	9035	69039	184	184	11	11	31	6.64	169775	1	1	1	521.28	2081.09	4	2081.09	0.0015	132	146	0	25.16	0.003	K	YGQAQSVQGQSQSQK	F			File36611 Spectrum184310 scans: 1672	C1	1.068	C4	1.096	C6	0.939	H1	0	H8	1.608	H10	2.175	H/C	1.012	126	277200	127	401300	128	813600
3	TRIAE_CS42_1AS_TGACv1_019074_AA0059770.2	9035	69039	184	184	11	11	31	6.64	169777	1	1	1	694.705	2081.09	3	2081.09	0.0017	132	146	0	32.32	0.00059	K	YGQAQSVQGQSQSQK	F			File36607 Spectrum136120 scans: 3822	C1	0.986	C4	1.017	C6	0.874	H1	1.151	H8	1.068	H10	1.141	H/C	1.212	126	152500	127	221900	128	451000
3	TRIAE_CS42_1AS_TGACv1_019074_AA0059770.2	9035	69039	184	184	11	11	31	6.64	169778	1	1	1	694.705	2081.09	3	2081.09	0.0023	132	146	0	34.12	0.00039	K	YGQAQSVQGQSQSQK	F			File36606 Spectrum121751 scans: 1444	C1	0.789	C4	1.129	C6	0.689	H1	1.517	H8	1.177	H10	0.822	H/C	1.606	126	396400	127	799800	128	1155000
3	TRIAE_CS42_1AS_TGACv1_019074_AA0059770.2	9035	69039	184	184	11	11	31	6.64	172557	1	1	1	1062.02	2122.03	2	2122.04	-0.0025	269	281	0	20.82	0.0083	R	EPESYPHTQYEER	Q	TMT6plex (Y)	0.0000300000000.0	File36609 Spectrum160614 scans: 3229	C1	1.318	C4	1.58	C6	0.422	H1	1.347	H8	1.129	H10	1.07	H/C	1.43	126	290500	127	491000	128	310000
3	TRIAE_CS42_1AS_TGACv1_019074_AA0059770.2	9035	69039	184	184	11	11	31	6.64	172563	1	1	1	1062.03	2122.04	2	2122.04	-0.0013	269	281	0	22.76	0.0053	R	EPESYPHTQYEER	Q	TMT6plex (Y)	0.0000300000000.0	File36597 Spectrum23173 scans: 3747	C1	1.01	C4	1.081	C6	0.845	H1	1.232	H8	1.005	H10	1.077	H/C	1.204	126	194400	127	293700	128	542600
3	TRIAE_CS42_1AS_TGACv1_019074_AA0059770.2	9035	69039	184	184	11	11	31	6.64	172573	1	1	1	531.517	2122.04	4	2122.04	0.0003	269	281	0	32.44	0.00057	R	EPESYPHTQYEER	Q	TMT6plex (Y)	0.0000300000000.0	File36599 Spectrum44786 scans: 3749	C1	0.465	C4	1.232	C6	0.824	H1	1.391	H8	1.259	H10	0	H/C	1.43	126	548900	127	2053000	128	3248000
3	TRIAE_CS42_1AS_TGACv1_019074_AA0059770.2	9035	69039	184	184	11	11	31	6.64	172576	1	1	1	531.517	2122.04	4	2122.04	0.001	269	281	0	29.67	0.0011	R	EPESYPHTQYEER	Q	TMT6plex (Y)	0.0000300000000.0	File36609 Spectrum160564 scans: 3168	C1	1.377	C4	1.679	C6	0.67	H1	1.052	H8	0.911	H10	0.438	H/C	0.909	126	1489000	127	2562000	128	2418000
3	TRIAE_CS42_1AS_TGACv1_019074_AA0059770.2	9035	69039	184	184	11	11	31	6.64	172578	1	1	1	531.517	2122.04	4	2122.04	0.0015	269	281	0	20.38	0.0092	R	EPESYPHTQYEER	Q	TMT6plex (Y)	0.0000000003000.0	File36599 Spectrum45005 scans: 4004	C1	0.726	C4	1.277	C6	0.695	H1	1.373	H8	1.008	H10	2.081	H/C	1.497	126	261000	127	647300	128	833400
3	TRIAE_CS42_1AS_TGACv1_019074_AA0059770.2	9035	69039	184	184	11	11	31	6.64	172742	1	1	1	709.045	2124.11	3	2124.12	-0.0033	312	326	0	105.41	2.9e-11	K	HIQGEQPQMGQSQAK	H			File36605 Spectrum111287 scans: 3333	C1	1.448	C4	1.513	C6	0.362	H1	1.575	H8	1.035	H10	1.067	H/C	1.535	126	1494000	127	2202000	128	1246000
3	TRIAE_CS42_1AS_TGACv1_019074_AA0059770.2	9035	69039	184	184	11	11	31	6.64	172745	1	1	1	532.035	2124.11	4	2124.12	-0.0024	312	326	0	53.41	4.6e-06	K	HIQGEQPQMGQSQAK	H			File36605 Spectrum111301 scans: 3349	C1	1.165	C4	1.401	C6	0.454	H1	1.803	H8	0.911	H10	1.155	H/C	1.623	126	1481000	127	2512000	128	1927000
3	TRIAE_CS42_1AS_TGACv1_019074_AA0059770.2	9035	69039	184	184	11	11	31	6.64	172746	1	1	1	709.045	2124.11	3	2124.12	-0.0022	312	326	0	74.74	3.4e-08	K	HIQGEQPQMGQSQAK	H			File36604 Spectrum99072 scans: 3238	C1	1.324	C4	1.493	C6	0.435	H1	1.483	H8	1.038	H10	1.204	H/C	1.474	126	1183000	127	1882000	128	1298000
3	TRIAE_CS42_1AS_TGACv1_019074_AA0059770.2	9035	69039	184	184	11	11	31	6.64	172747	1	1	1	1063.06	2124.11	2	2124.12	-0.002	312	326	0	126.06	2.5e-13	K	HIQGEQPQMGQSQAK	H			File36605 Spectrum111302 scans: 3350	C1	1.396	C4	1.636	C6	0.325	H1	1.506	H8	1.1	H10	1.002	H/C	1.534	126	1324000	127	2189000	128	1030000
3	TRIAE_CS42_1AS_TGACv1_019074_AA0059770.2	9035	69039	184	184	11	11	31	6.64	172749	1	1	1	1063.06	2124.11	2	2124.12	-0.0015	312	326	0	90.69	8.5e-10	K	HIQGEQPQMGQSQAK	H			File36604 Spectrum99090 scans: 3259	C1	1.468	C4	1.605	C6	0.345	H1	1.568	H8	0.998	H10	1.022	H/C	1.474	126	1227000	127	1892000	128	962500
3	TRIAE_CS42_1AS_TGACv1_019074_AA0059770.2	9035	69039	184	184	11	11	31	6.64	172750	1	1	1	532.036	2124.11	4	2124.12	-0.0012	312	326	0	45	3.2e-05	K	HIQGEQPQMGQSQAK	H			File36604 Spectrum99089 scans: 3258	C1	1.191	C4	1.5	C6	0.377	H1	1.811	H8	0.925	H10	1.335	H/C	1.688	126	1787000	127	3174000	128	1889000
3	TRIAE_CS42_1AS_TGACv1_019074_AA0059770.2	9035	69039	184	184	11	11	31	6.64	172752	1	1	1	709.046	2124.11	3	2124.12	-0.0002	312	326	0	67.27	1.9e-07	K	HIQGEQPQMGQSQAK	H			File36606 Spectrum123337 scans: 3313	C1	1.285	C4	1.38	C6	0.54	H1	1.45	H8	1.011	H10	1.022	H/C	1.382	126	480600	127	727800	128	674100
3	TRIAE_CS42_1AS_TGACv1_019074_AA0059770.2	9035	69039	184	184	11	11	31	6.64	173738	1	1	1	1071.06	2140.1	2	2140.11	-0.0098	312	326	0	57.96	1.6e-06	K	HIQGEQPQMGQSQAK	H	Oxidation (M)	0.000000002000000.0	File36609 Spectrum159480 scans: 1869	C1	0.257	C4	2.281	C6	0.446	H1	2.107	H8	0.487	H10	1.26	H/C	1.424	126	14140	127	177300	128	82090
3	TRIAE_CS42_1AS_TGACv1_019074_AA0059770.2	9035	69039	184	184	11	11	31	6.64	173741	1	1	1	1071.06	2140.1	2	2140.11	-0.0052	312	326	0	74.54	3.5e-08	K	HIQGEQPQMGQSQAK	H	Oxidation (M)	0.000000002000000.0	File36602 Spectrum77844 scans: 2334	C1	0.667	C4	1.721	C6	0.523	H1	1.343	H8	1.158	H10	1.302	H/C	1.502	126	90790	127	330300	128	237300
3	TRIAE_CS42_1AS_TGACv1_019074_AA0059770.2	9035	69039	184	184	11	11	31	6.64	173742	1	1	1	536.034	2140.1	4	2140.11	-0.0051	312	326	0	36.94	0.0002	K	HIQGEQPQMGQSQAK	H	Oxidation (M)	0.000000002000000.0	File36602 Spectrum77845 scans: 2335	C1	0.838	C4	1.641	C6	0.618	H1	1.21	H8	1.081	H10	1.18	H/C	1.278	126	420100	127	1160000	128	1033000
3	TRIAE_CS42_1AS_TGACv1_019074_AA0059770.2	9035	69039	184	184	11	11	31	6.64	173745	1	1	1	714.376	2140.11	3	2140.11	-0.004	312	326	0	49.3	1.2e-05	K	HIQGEQPQMGQSQAK	H	Oxidation (M)	0.000000002000000.0	File36605 Spectrum110121 scans: 1970	C1	1.197	C4	1.253	C6	0.656	H1	1.394	H8	1.019	H10	0.838	H/C	1.312	126	304400	127	449200	128	556700
3	TRIAE_CS42_1AS_TGACv1_019074_AA0059770.2	9035	69039	184	184	11	11	31	6.64	173748	1	1	1	429.029	2140.11	5	2140.11	-0.0029	312	326	0	23.13	0.0049	K	HIQGEQPQMGQSQAK	H	Oxidation (M)	0.000000002000000.0	File36602 Spectrum77880 scans: 2378	C1	0.723	C4	1.91	C6	0.843	H1	0	H8	1.402	H10	1.83	H/C	0.809	126	177100	127	660200	128	689700
3	TRIAE_CS42_1AS_TGACv1_019074_AA0059770.2	9035	69039	184	184	11	11	31	6.64	173749	1	1	1	714.376	2140.11	3	2140.11	-0.0027	312	326	0	64.57	3.5e-07	K	HIQGEQPQMGQSQAK	H	Oxidation (M)	0.000000002000000.0	File36604 Spectrum97961 scans: 1927	C1	1.34	C4	1.557	C6	0.454	H1	1.457	H8	0.998	H10	1.004	H/C	1.371	126	230600	127	377800	128	260800
3	TRIAE_CS42_1AS_TGACv1_019074_AA0059770.2	9035	69039	184	184	11	11	31	6.64	173753	1	1	1	714.376	2140.11	3	2140.11	-0.0025	312	326	0	47.98	1.6e-05	K	HIQGEQPQMGQSQAK	H	Oxidation (M)	0.000000002000000.0	File36602 Spectrum78013 scans: 2545	C1	0.844	C4	1.376	C6	0.603	H1	1.267	H8	1.319	H10	0.795	H/C	1.53	126	538500	127	1238000	128	1282000
3	TRIAE_CS42_1AS_TGACv1_019074_AA0059770.2	9035	69039	184	184	11	11	31	6.64	173755	1	1	1	714.377	2140.11	3	2140.11	-0.0018	312	326	0	57.41	1.8e-06	K	HIQGEQPQMGQSQAK	H	Oxidation (M)	0.000000002000000.0	File36606 Spectrum122259 scans: 2037	C1	0.587	C4	0.732	C6	0.523	H1	0.917	H8	2.394	H10	0.616	H/C	2.861	126	74270	127	130700	128	220900
3	TRIAE_CS42_1AS_TGACv1_019074_AA0059770.2	9035	69039	184	184	11	11	31	6.64	173759	1	1	1	1071.06	2140.11	2	2140.11	-0.0004	312	326	0	68.81	1.3e-07	K	HIQGEQPQMGQSQAK	H	Oxidation (M)	0.000000002000000.0	File36602 Spectrum78052 scans: 2589	C1	1.127	C4	1.317	C6	0.625	H1	1.211	H8	1.159	H10	1.18	H/C	1.362	126	52680	127	86850	128	97450
3	TRIAE_CS42_1AS_TGACv1_019074_AA0059770.2	9035	69039	184	184	11	11	31	6.64	173760	1	1	1	714.377	2140.11	3	2140.11	-0.0003	312	326	0	93.18	4.8e-10	K	HIQGEQPQMGQSQAK	H	Oxidation (M)	0.000000002000000.0	File36602 Spectrum77819 scans: 2304	C1	0.924	C4	1.535	C6	0.664	H1	1.29	H8	1	H10	0.982	H/C	1.23	126	101500	127	237800	128	243200
3	TRIAE_CS42_1AS_TGACv1_019074_AA0059770.2	9035	69039	184	184	11	11	31	6.64	173761	1	1	1	714.377	2140.11	3	2140.11	-0.0003	312	326	0	72.38	5.8e-08	K	HIQGEQPQMGQSQAK	H	Oxidation (M)	0.000000002000000.0	File36603 Spectrum89691 scans: 2693	C1	0.823	C4	1.542	C6	0.483	H1	1.351	H8	1.19	H10	1.846	H/C	1.656	126	237600	127	627500	128	465200
3	TRIAE_CS42_1AS_TGACv1_019074_AA0059770.2	9035	69039	184	184	11	11	31	6.64	173763	1	1	1	1071.06	2140.11	2	2140.11	0.0006	312	326	0	62.49	5.6e-07	K	HIQGEQPQMGQSQAK	H	Oxidation (M)	0.000000002000000.0	File36603 Spectrum89708 scans: 2712	C1	0.736	C4	1.56	C6	0.559	H1	1.259	H8	1.211	H10	1.516	H/C	1.525	126	55220	127	165000	128	140000
3	TRIAE_CS42_1AS_TGACv1_019074_AA0059770.2	9035	69039	184	184	11	11	31	6.64	173764	1	1	1	714.378	2140.11	3	2140.11	0.0021	312	326	0	34.68	0.00034	K	HIQGEQPQMGQSQAK	H	Oxidation (M)	0.000000002000000.0	File36611 Spectrum184415 scans: 1788	C1	0.824	C4	1.449	C6	0.581	H1	1.595	H8	0.936	H10	1.549	H/C	1.524	126	89610	127	222400	128	210700
3	TRIAE_CS42_1AS_TGACv1_019074_AA0059770.2	9035	69039	184	184	11	11	31	6.64	173769	1	1	1	714.38	2140.12	3	2140.11	0.0074	312	326	0	40.18	9.6e-05	K	HIQGEQPQMGQSQAK	H	Oxidation (M)	0.000000002000000.0	File36607 Spectrum134496 scans: 1912	C1	0.914	C4	1.385	C6	0.697	H1	1.241	H8	1.032	H10	1.41	H/C	1.29	126	51070	127	109200	128	130000
3	TRIAE_CS42_1AS_TGACv1_019074_AA0059770.2	9035	69039	184	184	11	11	31	6.64	180483	1	1	0	1146.53	2291.04	2	2291.05	-0.0144	61	77	0	61.96	6.4e-07	R	SQAGLTEYFDEENEQFR	C			File36605 Spectrum118173 scans: 11312	C1	---	C4	---	C6	---	H1	---	H8	---	H10	---	H/C	---	126		127		128
3	TRIAE_CS42_1AS_TGACv1_019074_AA0059770.2	9035	69039	184	184	11	11	31	6.64	180484	1	1	0	1146.53	2291.04	2	2291.05	-0.0104	61	77	0	91.66	6.8e-10	R	SQAGLTEYFDEENEQFR	C			File36608 Spectrum154827 scans: 11095	C1	---	C4	---	C6	---	H1	---	H8	---	H10	---	H/C	---	126		127		128
3	TRIAE_CS42_1AS_TGACv1_019074_AA0059770.2	9035	69039	184	184	11	11	31	6.64	180486	1	1	0	1146.53	2291.05	2	2291.05	-0.0078	61	77	0	86.1	2.5e-09	R	SQAGLTEYFDEENEQFR	C			File36605 Spectrum117662 scans: 10716	C1	---	C4	---	C6	---	H1	---	H8	---	H10	---	H/C	---	126		127		128
3	TRIAE_CS42_1AS_TGACv1_019074_AA0059770.2	9035	69039	184	184	11	11	31	6.64	180488	1	1	0	1146.53	2291.05	2	2291.05	-0.0073	61	77	0	45.01	3.2e-05	R	SQAGLTEYFDEENEQFR	C			File36604 Spectrum105564 scans: 10862	C1	---	C4	---	C6	---	H1	---	H8	---	H10	---	H/C	---	126		127		128
3	TRIAE_CS42_1AS_TGACv1_019074_AA0059770.2	9035	69039	184	184	11	11	31	6.64	180489	1	1	0	764.69	2291.05	3	2291.05	-0.0065	61	77	0	44.06	3.9e-05	R	SQAGLTEYFDEENEQFR	C			File36605 Spectrum120803 scans: 14455	C1	---	C4	---	C6	---	H1	---	H8	---	H10	---	H/C	---	126		127		128
3	TRIAE_CS42_1AS_TGACv1_019074_AA0059770.2	9035	69039	184	184	11	11	31	6.64	180490	1	1	0	764.69	2291.05	3	2291.05	-0.006	61	77	0	41.06	7.8e-05	R	SQAGLTEYFDEENEQFR	C			File36606 Spectrum133146 scans: 14808	C1	---	C4	---	C6	---	H1	---	H8	---	H10	---	H/C	---	126		127		128
3	TRIAE_CS42_1AS_TGACv1_019074_AA0059770.2	9035	69039	184	184	11	11	31	6.64	180491	1	1	0	1146.53	2291.05	2	2291.05	-0.0053	61	77	0	37.92	0.00016	R	SQAGLTEYFDEENEQFR	C			File36606 Spectrum133180 scans: 14936	C1	---	C4	---	C6	---	H1	---	H8	---	H10	---	H/C	---	126		127		128
3	TRIAE_CS42_1AS_TGACv1_019074_AA0059770.2	9035	69039	184	184	11	11	31	6.64	180492	1	1	0	1146.53	2291.05	2	2291.05	-0.0053	61	77	0	119.81	1e-12	R	SQAGLTEYFDEENEQFR	C			File36609 Spectrum167249 scans: 10879	C1	---	C4	---	C6	---	H1	---	H8	---	H10	---	H/C	---	126		127		128
3	TRIAE_CS42_1AS_TGACv1_019074_AA0059770.2	9035	69039	184	184	11	11	31	6.64	180493	1	1	0	1146.53	2291.05	2	2291.05	-0.0051	61	77	0	96.13	2.4e-10	R	SQAGLTEYFDEENEQFR	C			File36606 Spectrum133337 scans: 15361	C1	---	C4	---	C6	---	H1	---	H8	---	H10	---	H/C	---	126		127		128
3	TRIAE_CS42_1AS_TGACv1_019074_AA0059770.2	9035	69039	184	184	11	11	31	6.64	180494	1	1	0	764.691	2291.05	3	2291.05	-0.0048	61	77	0	83.1	4.9e-09	R	SQAGLTEYFDEENEQFR	C			File36605 Spectrum117666 scans: 10722	C1	---	C4	---	C6	---	H1	---	H8	---	H10	---	H/C	---	126		127		128
3	TRIAE_CS42_1AS_TGACv1_019074_AA0059770.2	9035	69039	184	184	11	11	31	6.64	180495	1	1	0	1146.53	2291.05	2	2291.05	-0.0046	61	77	0	121.9	6.5e-13	R	SQAGLTEYFDEENEQFR	C			File36606 Spectrum133395 scans: 15486	C1	---	C4	---	C6	---	H1	---	H8	---	H10	---	H/C	---	126		127		128
3	TRIAE_CS42_1AS_TGACv1_019074_AA0059770.2	9035	69039	184	184	11	11	31	6.64	180497	1	1	0	1146.53	2291.05	2	2291.05	-0.0043	61	77	0	72.85	5.2e-08	R	SQAGLTEYFDEENEQFR	C			File36605 Spectrum120602 scans: 14103	C1	---	C4	---	C6	---	H1	---	H8	---	H10	---	H/C	---	126		127		128
3	TRIAE_CS42_1AS_TGACv1_019074_AA0059770.2	9035	69039	184	184	11	11	31	6.64	180498	1	1	0	764.691	2291.05	3	2291.05	-0.0043	61	77	0	73.07	4.9e-08	R	SQAGLTEYFDEENEQFR	C			File36605 Spectrum120821 scans: 14558	C1	---	C4	---	C6	---	H1	---	H8	---	H10	---	H/C	---	126		127		128
3	TRIAE_CS42_1AS_TGACv1_019074_AA0059770.2	9035	69039	184	184	11	11	31	6.64	180499	1	1	0	764.691	2291.05	3	2291.05	-0.0043	61	77	0	61.86	6.5e-07	R	SQAGLTEYFDEENEQFR	C			File36605 Spectrum118047 scans: 11176	C1	---	C4	---	C6	---	H1	---	H8	---	H10	---	H/C	---	126		127		128
3	TRIAE_CS42_1AS_TGACv1_019074_AA0059770.2	9035	69039	184	184	11	11	31	6.64	180500	1	1	0	764.691	2291.05	3	2291.05	-0.0041	61	77	0	92.93	5.1e-10	R	SQAGLTEYFDEENEQFR	C			File36609 Spectrum167285 scans: 10917	C1	---	C4	---	C6	---	H1	---	H8	---	H10	---	H/C	---	126		127		128
3	TRIAE_CS42_1AS_TGACv1_019074_AA0059770.2	9035	69039	184	184	11	11	31	6.64	180501	1	1	0	764.691	2291.05	3	2291.05	-0.0034	61	77	0	64.59	3.5e-07	R	SQAGLTEYFDEENEQFR	C			File36605 Spectrum120461 scans: 13946	C1	---	C4	---	C6	---	H1	---	H8	---	H10	---	H/C	---	126		127		128
3	TRIAE_CS42_1AS_TGACv1_019074_AA0059770.2	9035	69039	184	184	11	11	31	6.64	180502	1	1	0	1146.53	2291.05	2	2291.05	-0.0034	61	77	0	116.74	2.1e-12	R	SQAGLTEYFDEENEQFR	C			File36605 Spectrum120973 scans: 15070	C1	---	C4	---	C6	---	H1	---	H8	---	H10	---	H/C	---	126		127		128
3	TRIAE_CS42_1AS_TGACv1_019074_AA0059770.2	9035	69039	184	184	11	11	31	6.64	180503	1	1	0	1146.53	2291.05	2	2291.05	-0.0034	61	77	0	145.43	2.9e-15	R	SQAGLTEYFDEENEQFR	C			File36606 Spectrum129812 scans: 10808	C1	---	C4	---	C6	---	H1	---	H8	---	H10	---	H/C	---	126		127		128
3	TRIAE_CS42_1AS_TGACv1_019074_AA0059770.2	9035	69039	184	184	11	11	31	6.64	180504	1	1	0	764.691	2291.05	3	2291.05	-0.0032	61	77	0	107.86	1.6e-11	R	SQAGLTEYFDEENEQFR	C			File36606 Spectrum129811 scans: 10807	C1	---	C4	---	C6	---	H1	---	H8	---	H10	---	H/C	---	126		127		128
3	TRIAE_CS42_1AS_TGACv1_019074_AA0059770.2	9035	69039	184	184	11	11	31	6.64	180506	1	1	0	1146.53	2291.05	2	2291.05	-0.0031	61	77	0	95.52	2.8e-10	R	SQAGLTEYFDEENEQFR	C			File36606 Spectrum133263 scans: 15224	C1	---	C4	---	C6	---	H1	---	H8	---	H10	---	H/C	---	126		127		128
3	TRIAE_CS42_1AS_TGACv1_019074_AA0059770.2	9035	69039	184	184	11	11	31	6.64	180507	1	1	0	1146.53	2291.05	2	2291.05	-0.0031	61	77	0	122.75	5.3e-13	R	SQAGLTEYFDEENEQFR	C			File36605 Spectrum121023 scans: 15190	C1	---	C4	---	C6	---	H1	---	H8	---	H10	---	H/C	---	126		127		128
3	TRIAE_CS42_1AS_TGACv1_019074_AA0059770.2	9035	69039	184	184	11	11	31	6.64	180508	1	1	0	764.691	2291.05	3	2291.05	-0.003	61	77	0	68.55	1.4e-07	R	SQAGLTEYFDEENEQFR	C			File36605 Spectrum120840 scans: 14658	C1	---	C4	---	C6	---	H1	---	H8	---	H10	---	H/C	---	126		127		128
3	TRIAE_CS42_1AS_TGACv1_019074_AA0059770.2	9035	69039	184	184	11	11	31	6.64	180509	1	1	0	764.691	2291.05	3	2291.05	-0.003	61	77	0	29.58	0.0011	R	SQAGLTEYFDEENEQFR	C			File36606 Spectrum133120 scans: 14702	C1	---	C4	---	C6	---	H1	---	H8	---	H10	---	H/C	---	126		127		128
3	TRIAE_CS42_1AS_TGACv1_019074_AA0059770.2	9035	69039	184	184	11	11	31	6.64	180510	1	1	0	764.691	2291.05	3	2291.05	-0.0028	61	77	0	98.09	1.6e-10	R	SQAGLTEYFDEENEQFR	C			File36605 Spectrum120909 scans: 14903	C1	---	C4	---	C6	---	H1	---	H8	---	H10	---	H/C	---	126		127		128
3	TRIAE_CS42_1AS_TGACv1_019074_AA0059770.2	9035	69039	184	184	11	11	31	6.64	180511	1	1	0	1146.53	2291.05	2	2291.05	-0.0026	61	77	0	123.7	4.3e-13	R	SQAGLTEYFDEENEQFR	C			File36610 Spectrum179856 scans: 10734	C1	---	C4	---	C6	---	H1	---	H8	---	H10	---	H/C	---	126		127		128
3	TRIAE_CS42_1AS_TGACv1_019074_AA0059770.2	9035	69039	184	184	11	11	31	6.64	180512	1	1	0	1146.53	2291.05	2	2291.05	-0.0022	61	77	0	105.22	3e-11	R	SQAGLTEYFDEENEQFR	C			File36605 Spectrum120877 scans: 14832	C1	---	C4	---	C6	---	H1	---	H8	---	H10	---	H/C	---	126		127		128
3	TRIAE_CS42_1AS_TGACv1_019074_AA0059770.2	9035	69039	184	184	11	11	31	6.64	180513	1	1	0	764.691	2291.05	3	2291.05	-0.0021	61	77	0	87.49	1.8e-09	R	SQAGLTEYFDEENEQFR	C			File36608 Spectrum154618 scans: 10853	C1	---	C4	---	C6	---	H1	---	H8	---	H10	---	H/C	---	126		127		128
3	TRIAE_CS42_1AS_TGACv1_019074_AA0059770.2	9035	69039	184	184	11	11	31	6.64	180514	1	1	0	764.692	2291.05	3	2291.05	-0.0017	61	77	0	81.81	6.6e-09	R	SQAGLTEYFDEENEQFR	C			File36605 Spectrum120862 scans: 14783	C1	---	C4	---	C6	---	H1	---	H8	---	H10	---	H/C	---	126		127		128
3	TRIAE_CS42_1AS_TGACv1_019074_AA0059770.2	9035	69039	184	184	11	11	31	6.64	180515	1	1	0	764.692	2291.05	3	2291.05	-0.0017	61	77	0	109.21	1.2e-11	R	SQAGLTEYFDEENEQFR	C			File36605 Spectrum121003 scans: 15141	C1	---	C4	---	C6	---	H1	---	H8	---	H10	---	H/C	---	126		127		128
3	TRIAE_CS42_1AS_TGACv1_019074_AA0059770.2	9035	69039	184	184	11	11	31	6.64	180516	1	1	0	1146.53	2291.05	2	2291.05	-0.0017	61	77	0	34.36	0.00037	R	SQAGLTEYFDEENEQFR	C			File36605 Spectrum120748 scans: 14287	C1	---	C4	---	C6	---	H1	---	H8	---	H10	---	H/C	---	126		127		128
3	TRIAE_CS42_1AS_TGACv1_019074_AA0059770.2	9035	69039	184	184	11	11	31	6.64	180517	1	1	0	1146.53	2291.05	2	2291.05	-0.0017	61	77	0	103.06	4.9e-11	R	SQAGLTEYFDEENEQFR	C			File36605 Spectrum120924 scans: 14950	C1	---	C4	---	C6	---	H1	---	H8	---	H10	---	H/C	---	126		127		128
3	TRIAE_CS42_1AS_TGACv1_019074_AA0059770.2	9035	69039	184	184	11	11	31	6.64	180518	1	1	0	764.692	2291.05	3	2291.05	-0.0015	61	77	0	59.15	1.2e-06	R	SQAGLTEYFDEENEQFR	C			File36605 Spectrum120776 scans: 14343	C1	---	C4	---	C6	---	H1	---	H8	---	H10	---	H/C	---	126		127		128
3	TRIAE_CS42_1AS_TGACv1_019074_AA0059770.2	9035	69039	184	184	11	11	31	6.64	180519	1	1	0	764.692	2291.05	3	2291.05	-0.0014	61	77	0	88.14	1.5e-09	R	SQAGLTEYFDEENEQFR	C			File36606 Spectrum133384 scans: 15470	C1	---	C4	---	C6	---	H1	---	H8	---	H10	---	H/C	---	126		127		128
3	TRIAE_CS42_1AS_TGACv1_019074_AA0059770.2	9035	69039	184	184	11	11	31	6.64	180520	1	1	0	764.692	2291.05	3	2291.05	-0.0012	61	77	0	32.33	0.00058	R	SQAGLTEYFDEENEQFR	C			File36606 Spectrum133186 scans: 14948	C1	---	C4	---	C6	---	H1	---	H8	---	H10	---	H/C	---	126		127		128
3	TRIAE_CS42_1AS_TGACv1_019074_AA0059770.2	9035	69039	184	184	11	11	31	6.64	180521	1	1	0	764.692	2291.05	3	2291.05	-0.0012	61	77	0	88.39	1.4e-09	R	SQAGLTEYFDEENEQFR	C			File36606 Spectrum133329 scans: 15348	C1	---	C4	---	C6	---	H1	---	H8	---	H10	---	H/C	---	126		127		128
3	TRIAE_CS42_1AS_TGACv1_019074_AA0059770.2	9035	69039	184	184	11	11	31	6.64	180522	1	1	0	764.692	2291.05	3	2291.05	-0.001	61	77	0	48.99	1.3e-05	R	SQAGLTEYFDEENEQFR	C			File36606 Spectrum133069 scans: 14531	C1	---	C4	---	C6	---	H1	---	H8	---	H10	---	H/C	---	126		127		128
3	TRIAE_CS42_1AS_TGACv1_019074_AA0059770.2	9035	69039	184	184	11	11	31	6.64	180523	1	1	0	764.692	2291.05	3	2291.05	-0.001	61	77	0	71.54	7e-08	R	SQAGLTEYFDEENEQFR	C			File36605 Spectrum120946 scans: 15017	C1	---	C4	---	C6	---	H1	---	H8	---	H10	---	H/C	---	126		127		128
3	TRIAE_CS42_1AS_TGACv1_019074_AA0059770.2	9035	69039	184	184	11	11	31	6.64	180524	1	1	0	1146.53	2291.05	2	2291.05	-0.0004	61	77	0	136.97	2e-14	R	SQAGLTEYFDEENEQFR	C			File36607 Spectrum142030 scans: 10691	C1	---	C4	---	C6	---	H1	---	H8	---	H10	---	H/C	---	126		127		128
3	TRIAE_CS42_1AS_TGACv1_019074_AA0059770.2	9035	69039	184	184	11	11	31	6.64	180525	1	1	0	1146.53	2291.05	2	2291.05	-0.0002	61	77	0	89.95	1e-09	R	SQAGLTEYFDEENEQFR	C			File36605 Spectrum120827 scans: 14584	C1	---	C4	---	C6	---	H1	---	H8	---	H10	---	H/C	---	126		127		128
3	TRIAE_CS42_1AS_TGACv1_019074_AA0059770.2	9035	69039	184	184	11	11	31	6.64	180526	1	1	0	764.692	2291.05	3	2291.05	0.0003	61	77	0	83.94	4e-09	R	SQAGLTEYFDEENEQFR	C			File36605 Spectrum120691 scans: 14211	C1	---	C4	---	C6	---	H1	---	H8	---	H10	---	H/C	---	126		127		128
3	TRIAE_CS42_1AS_TGACv1_019074_AA0059770.2	9035	69039	184	184	11	11	31	6.64	180527	1	1	0	1146.53	2291.05	2	2291.05	0.0003	61	77	0	139.27	1.2e-14	R	SQAGLTEYFDEENEQFR	C			File36605 Spectrum117812 scans: 10909	C1	---	C4	---	C6	---	H1	---	H8	---	H10	---	H/C	---	126		127		128
3	TRIAE_CS42_1AS_TGACv1_019074_AA0059770.2	9035	69039	184	184	11	11	31	6.64	180528	1	1	0	764.692	2291.05	3	2291.05	0.0005	61	77	0	72.67	5.4e-08	R	SQAGLTEYFDEENEQFR	C			File36606 Spectrum133224 scans: 15105	C1	---	C4	---	C6	---	H1	---	H8	---	H10	---	H/C	---	126		127		128
3	TRIAE_CS42_1AS_TGACv1_019074_AA0059770.2	9035	69039	184	184	11	11	31	6.64	180529	1	1	0	764.692	2291.05	3	2291.05	0.0005	61	77	0	85.04	3.1e-09	R	SQAGLTEYFDEENEQFR	C			File36606 Spectrum133261 scans: 15221	C1	---	C4	---	C6	---	H1	---	H8	---	H10	---	H/C	---	126		127		128
3	TRIAE_CS42_1AS_TGACv1_019074_AA0059770.2	9035	69039	184	184	11	11	31	6.64	180530	1	1	0	1146.53	2291.05	2	2291.05	0.0005	61	77	0	54.59	3.5e-06	R	SQAGLTEYFDEENEQFR	C			File36605 Spectrum120851 scans: 14688	C1	---	C4	---	C6	---	H1	---	H8	---	H10	---	H/C	---	126		127		128
3	TRIAE_CS42_1AS_TGACv1_019074_AA0059770.2	9035	69039	184	184	11	11	31	6.64	180531	1	1	0	764.692	2291.06	3	2291.05	0.0006	61	77	0	95.38	2.9e-10	R	SQAGLTEYFDEENEQFR	C			File36605 Spectrum117816 scans: 10914	C1	---	C4	---	C6	---	H1	---	H8	---	H10	---	H/C	---	126		127		128
3	TRIAE_CS42_1AS_TGACv1_019074_AA0059770.2	9035	69039	184	184	11	11	31	6.64	180533	1	1	0	764.692	2291.06	3	2291.05	0.0008	61	77	0	26.92	0.002	R	SQAGLTEYFDEENEQFR	C			File36610 Spectrum179910 scans: 10792	C1	---	C4	---	C6	---	H1	---	H8	---	H10	---	H/C	---	126		127		128
3	TRIAE_CS42_1AS_TGACv1_019074_AA0059770.2	9035	69039	184	184	11	11	31	6.64	180534	1	1	0	1146.54	2291.06	2	2291.05	0.0013	61	77	0	135.15	3.1e-14	R	SQAGLTEYFDEENEQFR	C			File36606 Spectrum129987 scans: 11016	C1	---	C4	---	C6	---	H1	---	H8	---	H10	---	H/C	---	126		127		128
3	TRIAE_CS42_1AS_TGACv1_019074_AA0059770.2	9035	69039	184	184	11	11	31	6.64	180535	1	1	0	1146.54	2291.06	2	2291.05	0.0013	61	77	0	117.01	2e-12	R	SQAGLTEYFDEENEQFR	C			File36611 Spectrum192146 scans: 10697	C1	---	C4	---	C6	---	H1	---	H8	---	H10	---	H/C	---	126		127		128
3	TRIAE_CS42_1AS_TGACv1_019074_AA0059770.2	9035	69039	184	184	11	11	31	6.64	180536	1	1	0	1146.54	2291.06	2	2291.05	0.0027	61	77	0	113.14	4.9e-12	R	SQAGLTEYFDEENEQFR	C			File36608 Spectrum154620 scans: 10855	C1	---	C4	---	C6	---	H1	---	H8	---	H10	---	H/C	---	126		127		128
3	TRIAE_CS42_1AS_TGACv1_019074_AA0059770.2	9035	69039	184	184	11	11	31	6.64	180537	1	1	0	1146.54	2291.06	2	2291.05	0.003	61	77	0	52.12	6.1e-06	R	SQAGLTEYFDEENEQFR	C			File36605 Spectrum120806 scans: 14470	C1	---	C4	---	C6	---	H1	---	H8	---	H10	---	H/C	---	126		127		128
3	TRIAE_CS42_1AS_TGACv1_019074_AA0059770.2	9035	69039	184	184	11	11	31	6.64	180538	1	1	0	1146.54	2291.06	2	2291.05	0.003	61	77	0	76.3	2.3e-08	R	SQAGLTEYFDEENEQFR	C			File36606 Spectrum133227 scans: 15112	C1	---	C4	---	C6	---	H1	---	H8	---	H10	---	H/C	---	126		127		128
3	TRIAE_CS42_1AS_TGACv1_019074_AA0059770.2	9035	69039	184	184	11	11	31	6.64	180539	1	1	0	764.693	2291.06	3	2291.05	0.003	61	77	0	81.45	7.2e-09	R	SQAGLTEYFDEENEQFR	C			File36607 Spectrum142026 scans: 10687	C1	---	C4	---	C6	---	H1	---	H8	---	H10	---	H/C	---	126		127		128
3	TRIAE_CS42_1AS_TGACv1_019074_AA0059770.2	9035	69039	184	184	11	11	31	6.64	181961	1	1	0	778.435	2332.28	3	2332.29	-0.0075	243	258	0	46.31	2.3e-05	R	LQSQNDDIIHVNHTLK	F			File36610 Spectrum175058 scans: 5150	C1	---	C4	---	C6	---	H1	---	H8	---	H10	---	H/C	---	126		127		128
3	TRIAE_CS42_1AS_TGACv1_019074_AA0059770.2	9035	69039	184	184	11	11	31	6.64	181962	1	1	0	778.435	2332.28	3	2332.29	-0.0071	243	258	0	60.44	9e-07	R	LQSQNDDIIHVNHTLK	F			File36610 Spectrum176556 scans: 6903	C1	---	C4	---	C6	---	H1	---	H8	---	H10	---	H/C	---	126		127		128
3	TRIAE_CS42_1AS_TGACv1_019074_AA0059770.2	9035	69039	184	184	11	11	31	6.64	181964	1	1	0	584.079	2332.29	4	2332.29	-0.0025	243	258	0	64.18	3.8e-07	R	LQSQNDDIIHVNHTLK	F			File36610 Spectrum176558 scans: 6906	C1	---	C4	---	C6	---	H1	---	H8	---	H10	---	H/C	---	126		127		128
3	TRIAE_CS42_1AS_TGACv1_019074_AA0059770.2	9035	69039	184	184	11	11	31	6.64	186595	1	1	0	1261.11	2520.21	2	2520.22	-0.0059	61	77	0	21.29	0.0074	R	SQAGLTEYFDEENEQFR	C	TMT6plex (Y)	0.00000003000000000.0	File36607 Spectrum141010 scans: 9513	C1	---	C4	---	C6	---	H1	---	H8	---	H10	---	H/C	---	126		127		128
3	TRIAE_CS42_1AS_TGACv1_019074_AA0059770.2	9035	69039	184	184	11	11	31	6.64	186600	1	1	0	841.079	2520.21	3	2520.22	-0.0032	61	77	0	33.14	0.00049	R	SQAGLTEYFDEENEQFR	C	TMT6plex (Y)	0.00000003000000000.0	File36607 Spectrum141288 scans: 9823	C1	---	C4	---	C6	---	H1	---	H8	---	H10	---	H/C	---	126		127		128
3	TRIAE_CS42_1AS_TGACv1_019074_AA0059770.2	9035	69039	184	184	11	11	31	6.64	186602	1	1	0	841.079	2520.21	3	2520.22	-0.003	61	77	0	53.51	4.5e-06	R	SQAGLTEYFDEENEQFR	C	TMT6plex (Y)	0.00000003000000000.0	File36606 Spectrum129100 scans: 9996	C1	---	C4	---	C6	---	H1	---	H8	---	H10	---	H/C	---	126		127		128
3	TRIAE_CS42_1AS_TGACv1_019074_AA0059770.2	9035	69039	184	184	11	11	31	6.64	186603	1	1	0	1261.11	2520.22	2	2520.22	-0.0022	61	77	0	89.04	1.2e-09	R	SQAGLTEYFDEENEQFR	C	TMT6plex (Y)	0.00000003000000000.0	File36607 Spectrum141310 scans: 9848	C1	---	C4	---	C6	---	H1	---	H8	---	H10	---	H/C	---	126		127		128
3	TRIAE_CS42_1AS_TGACv1_019074_AA0059770.2	9035	69039	184	184	11	11	31	6.64	186604	1	1	0	631.061	2520.22	4	2520.22	-0.0021	61	77	0	24.15	0.0038	R	SQAGLTEYFDEENEQFR	C	TMT6plex (Y)	0.00000003000000000.0	File36607 Spectrum141000 scans: 9501	C1	---	C4	---	C6	---	H1	---	H8	---	H10	---	H/C	---	126		127		128
3	TRIAE_CS42_1AS_TGACv1_019074_AA0059770.2	9035	69039	184	184	11	11	31	6.64	186605	1	1	0	1261.12	2520.22	2	2520.22	-0.002	61	77	0	98.78	1.3e-10	R	SQAGLTEYFDEENEQFR	C	TMT6plex (Y)	0.00000003000000000.0	File36606 Spectrum129113 scans: 10011	C1	---	C4	---	C6	---	H1	---	H8	---	H10	---	H/C	---	126		127		128
3	TRIAE_CS42_1AS_TGACv1_019074_AA0059770.2	9035	69039	184	184	11	11	31	6.64	186606	1	1	0	631.061	2520.22	4	2520.22	-0.0014	61	77	0	45.83	2.6e-05	R	SQAGLTEYFDEENEQFR	C	TMT6plex (Y)	0.00000003000000000.0	File36607 Spectrum141337 scans: 9877	C1	---	C4	---	C6	---	H1	---	H8	---	H10	---	H/C	---	126		127		128
3	TRIAE_CS42_1AS_TGACv1_019074_AA0059770.2	9035	69039	184	184	11	11	31	6.64	186608	1	1	0	841.079	2520.22	3	2520.22	-0.001	61	77	0	35.78	0.00026	R	SQAGLTEYFDEENEQFR	C	TMT6plex (Y)	0.00000003000000000.0	File36609 Spectrum166502 scans: 10040	C1	---	C4	---	C6	---	H1	---	H8	---	H10	---	H/C	---	126		127		128
3	TRIAE_CS42_1AS_TGACv1_019074_AA0059770.2	9035	69039	184	184	11	11	31	6.64	186609	1	1	0	631.062	2520.22	4	2520.22	0.0001	61	77	0	64.15	3.8e-07	R	SQAGLTEYFDEENEQFR	C	TMT6plex (Y)	0.00000003000000000.0	File36606 Spectrum129202 scans: 10109	C1	---	C4	---	C6	---	H1	---	H8	---	H10	---	H/C	---	126		127		128
3	TRIAE_CS42_1AS_TGACv1_019074_AA0059770.2	9035	69039	184	184	11	11	31	6.64	192555	1	1	1	800.135	3196.51	4	3196.52	-0.0093	287	311	0	74.45	3.6e-08	K	HSQEEQPQMGQSQGEQPQTGQSQGK	H			File36602 Spectrum78555 scans: 3196	C1	1.466	C4	1.557	C6	0.307	H1	1.647	H8	1.061	H10	0.881	H/C	1.602	126	303900	127	455200	128	212600
3	TRIAE_CS42_1AS_TGACv1_019074_AA0059770.2	9035	69039	184	184	11	11	31	6.64	192556	1	1	1	800.135	3196.51	4	3196.52	-0.009	287	311	0	82.11	6.2e-09	K	HSQEEQPQMGQSQGEQPQTGQSQGK	H			File36604 Spectrum98772 scans: 2899	C1	1.312	C4	1.419	C6	0.37	H1	1.665	H8	0.986	H10	1.758	H/C	1.701	126	1123000	127	1713000	128	1055000
3	TRIAE_CS42_1AS_TGACv1_019074_AA0059770.2	9035	69039	184	184	11	11	31	6.64	192558	1	1	1	640.31	3196.51	5	3196.52	-0.0079	287	311	0	54.6	3.5e-06	K	HSQEEQPQMGQSQGEQPQTGQSQGK	H			File36604 Spectrum98789 scans: 2921	C1	1.736	C4	1.762	C6	0.56	H1	0	H8	1.65	H10	0.719	H/C	0.865	126	828900	127	1187000	128	891900
3	TRIAE_CS42_1AS_TGACv1_019074_AA0059770.2	9035	69039	184	184	11	11	31	6.64	192559	1	1	1	1066.51	3196.51	3	3196.52	-0.0069	287	311	0	119.45	1.1e-12	K	HSQEEQPQMGQSQGEQPQTGQSQGK	H			File36604 Spectrum98841 scans: 2980	C1	1.269	C4	1.478	C6	0.32	H1	1.722	H8	1.083	H10	1.274	H/C	1.796	126	148600	127	244200	128	124900
3	TRIAE_CS42_1AS_TGACv1_019074_AA0059770.2	9035	69039	184	184	11	11	31	6.64	192561	1	1	1	640.31	3196.51	5	3196.52	-0.0064	287	311	0	43.28	4.7e-05	K	HSQEEQPQMGQSQGEQPQTGQSQGK	H			File36605 Spectrum110434 scans: 2348	C1	1.841	C4	0.973	C6	0.885	H1	0	H8	1.322	H10	2.573	H/C	0.834	126	73730	127	54940	128	118200
3	TRIAE_CS42_1AS_TGACv1_019074_AA0059770.2	9035	69039	184	184	11	11	31	6.64	192562	1	1	1	800.137	3196.52	4	3196.52	-0.0034	287	311	0	97.88	1.6e-10	K	HSQEEQPQMGQSQGEQPQTGQSQGK	H			File36605 Spectrum110384 scans: 2289	C1	2.069	C4	0.66	C6	0.762	H1	0	H8	1.917	H10	0.883	H/C	1.108	126	354000	127	159300	128	435200
3	TRIAE_CS42_1AS_TGACv1_019074_AA0059770.2	9035	69039	184	184	11	11	31	6.64	192563	1	1	1	1066.51	3196.52	3	3196.52	-0.0028	287	311	0	25.47	0.0028	K	HSQEEQPQMGQSQGEQPQTGQSQGK	H			File36607 Spectrum134883 scans: 2349	C1	1.612	C4	0.503	C6	0.56	H1	1.567	H8	1.241	H10	1.851	H/C	1.983	126	194000	127	85420	128	224900
3	TRIAE_CS42_1AS_TGACv1_019074_AA0059770.2	9035	69039	184	184	11	11	31	6.64	192564	1	1	1	800.137	3196.52	4	3196.52	-0.0019	287	311	0	92.36	5.8e-10	K	HSQEEQPQMGQSQGEQPQTGQSQGK	H			File36600 Spectrum55559 scans: 3147	C1	1.402	C4	1.4	C6	0.418	H1	1.683	H8	0.957	H10	1.076	H/C	1.546	126	247800	127	349200	128	246500
3	TRIAE_CS42_1AS_TGACv1_019074_AA0059770.2	9035	69039	184	184	11	11	31	6.64	192567	1	1	1	800.137	3196.52	4	3196.52	-0.0014	287	311	0	34.02	0.0004	K	HSQEEQPQMGQSQGEQPQTGQSQGK	H			File36607 Spectrum134925 scans: 2395	C1	1.148	C4	0.45	C6	0.44	H1	1.892	H8	1.468	H10	1.97	H/C	3.02	126	349200	127	193200	128	446200
3	TRIAE_CS42_1AS_TGACv1_019074_AA0059770.2	9035	69039	184	184	11	11	31	6.64	192568	1	1	1	800.137	3196.52	4	3196.52	-0.0002	287	311	0	79.41	1.1e-08	K	HSQEEQPQMGQSQGEQPQTGQSQGK	H			File36597 Spectrum22682 scans: 3156	C1	0.604	C4	1.74	C6	0.357	H1	2.561	H8	0.502	H10	1.292	H/C	1.932	126	68740	127	279100	128	135500
3	TRIAE_CS42_1AS_TGACv1_019074_AA0059770.2	9035	69039	184	184	11	11	31	6.64	192569	1	1	1	800.138	3196.52	4	3196.52	0	287	311	0	20.08	0.0098	K	HSQEEQPQMGQSQGEQPQTGQSQGK	H			File36603 Spectrum89983 scans: 3033	C1	1.624	C4	0.627	C6	0.492	H1	1.758	H8	1.149	H10	1.598	H/C	2.017	126	585600	127	319100	128	591700
3	TRIAE_CS42_1AS_TGACv1_019074_AA0059770.2	9035	69039	184	184	11	11	31	6.64	192606	1	1	1	1071.84	3212.5	3	3212.52	-0.02	287	311	0	83.54	4.4e-09	K	HSQEEQPQMGQSQGEQPQTGQSQGK	H	Oxidation (M)	0.0000000020000000000000000.0	File36596 Spectrum11637 scans: 2399	C1	0.799	C4	1.625	C6	0.549	H1	1.157	H8	1.275	H10	1.203	H/C	1.449	126	20940	127	60130	128	48050
3	TRIAE_CS42_1AS_TGACv1_019074_AA0059770.2	9035	69039	184	184	11	11	31	6.64	192609	1	1	1	804.134	3212.51	4	3212.52	-0.0083	287	311	0	62.22	6e-07	K	HSQEEQPQMGQSQGEQPQTGQSQGK	H	Oxidation (M)	0.0000000020000000000000000.0	File36602 Spectrum77721 scans: 2183	C1	1.37	C4	1.566	C6	0.66	H1	0	H8	1.583	H10	2.218	H/C	0.996	126	52310	127	84340	128	84090
3	TRIAE_CS42_1AS_TGACv1_019074_AA0059770.2	9035	69039	184	184	11	11	31	6.64	192612	1	1	1	643.509	3212.51	5	3212.52	-0.0064	287	311	0	49.32	1.2e-05	K	HSQEEQPQMGQSQGEQPQTGQSQGK	H	Oxidation (M)	0.0000000020000000000000000.0	File36607 Spectrum133838 scans: 1149	C1	2.667	C4	1.35	C6	1.062	H1	0	H8	0	H10	4.36	H/C	0.248	126	62480	127	44600	128	83010
3	TRIAE_CS42_1AS_TGACv1_019074_AA0059770.2	9035	69039	184	184	11	11	31	6.64	192615	1	1	1	804.135	3212.51	4	3212.52	-0.0059	287	311	0	27.41	0.0018	K	HSQEEQPQMGQSQGEQPQTGQSQGK	H	Oxidation (M)	0.0000000020000000000000000.0	File36598 Spectrum31818 scans: 1497	C1	1.054	C4	0.993	C6	0.777	H1	0	H8	1.87	H10	2.91	H/C	1.375	126	24670	127	32790	128	60650
3	TRIAE_CS42_1AS_TGACv1_019074_AA0059770.2	9035	69039	184	184	11	11	31	6.64	192617	1	1	1	1071.84	3212.51	3	3212.52	-0.0049	287	311	0	66.85	2.1e-07	K	HSQEEQPQMGQSQGEQPQTGQSQGK	H	Oxidation (M)	0.0000000020000000000000000.0	File36604 Spectrum97841 scans: 1783	C1	1.307	C4	1.177	C6	0.515	H1	1.681	H8	1.172	H10	0	H/C	1.605	126	26110	127	33150	128	34290
3	TRIAE_CS42_1AS_TGACv1_019074_AA0059770.2	9035	69039	184	184	11	11	31	6.64	192618	1	1	1	643.51	3212.51	5	3212.52	-0.0049	287	311	0	97.82	1.7e-10	K	HSQEEQPQMGQSQGEQPQTGQSQGK	H	Oxidation (M)	0.0000000020000000000000000.0	File36601 Spectrum65680 scans: 1394	C1	1.311	C4	0.847	C6	0.831	H1	0	H8	1.832	H10	2.35	H/C	1.243	126	147100	127	134000	128	311000
3	TRIAE_CS42_1AS_TGACv1_019074_AA0059770.2	9035	69039	184	184	11	11	31	6.64	192619	1	1	1	1071.84	3212.51	3	3212.52	-0.0046	287	311	0	23.57	0.0044	K	HSQEEQPQMGQSQGEQPQTGQSQGK	H	Oxidation (M)	0.0000000020000000000000000.0	File36601 Spectrum65774 scans: 1502	C1	0.834	C4	0.527	C6	0.712	H1	1.389	H8	1.496	H10	1.953	H/C	2.199	126	66310	127	59130	128	188800
3	TRIAE_CS42_1AS_TGACv1_019074_AA0059770.2	9035	69039	184	184	11	11	31	6.64	192620	1	1	1	804.135	3212.51	4	3212.52	-0.0044	287	311	0	26.74	0.0021	K	HSQEEQPQMGQSQGEQPQTGQSQGK	H	Oxidation (M)	0.0000000020000000000000000.0	File36608 Spectrum146337 scans: 1216	C1	1.343	C4	0.504	C6	0.63	H1	1.59	H8	1.247	H10	1.809	H/C	2.011	126	29060	127	15390	128	45500
3	TRIAE_CS42_1AS_TGACv1_019074_AA0059770.2	9035	69039	184	184	11	11	31	6.64	192622	1	1	1	804.135	3212.51	4	3212.52	-0.0034	287	311	0	73.62	4.3e-08	K	HSQEEQPQMGQSQGEQPQTGQSQGK	H	Oxidation (M)	0.0000000020000000000000000.0	File36596 Spectrum11306 scans: 1987	C1	0	C4	1.96	C6	0.45	H1	2.643	H8	0.378	H10	1.615	H/C	1.919	126	0	127	232800	128	126400
3	TRIAE_CS42_1AS_TGACv1_019074_AA0059770.2	9035	69039	184	184	11	11	31	6.64	192623	1	1	1	804.135	3212.51	4	3212.52	-0.0029	287	311	0	68.72	1.3e-07	K	HSQEEQPQMGQSQGEQPQTGQSQGK	H	Oxidation (M)	0.0000000020000000000000000.0	File36600 Spectrum54645 scans: 2052	C1	0.973	C4	1.999	C6	0.723	H1	0	H8	1.426	H10	1.764	H/C	0.819	126	133100	127	385800	128	330000
3	TRIAE_CS42_1AS_TGACv1_019074_AA0059770.2	9035	69039	184	184	11	11	31	6.64	192624	1	1	1	643.51	3212.51	5	3212.52	-0.0028	287	311	0	68.25	1.5e-07	K	HSQEEQPQMGQSQGEQPQTGQSQGK	H	Oxidation (M)	0.0000000020000000000000000.0	File36600 Spectrum54774 scans: 2210	C1	0.669	C4	1.781	C6	0.628	H1	0	H8	1.773	H10	2.739	H/C	1.244	126	85310	127	320200	128	267200
3	TRIAE_CS42_1AS_TGACv1_019074_AA0059770.2	9035	69039	184	184	11	11	31	6.64	192625	1	1	1	804.135	3212.51	4	3212.52	-0.0027	287	311	0	86.07	2.5e-09	K	HSQEEQPQMGQSQGEQPQTGQSQGK	H	Oxidation (M)	0.0000000020000000000000000.0	File36597 Spectrum21904 scans: 2212	C1	1.011	C4	2.209	C6	0.559	H1	0	H8	1.509	H10	1.956	H/C	0.904	126	79510	127	245100	128	146800
3	TRIAE_CS42_1AS_TGACv1_019074_AA0059770.2	9035	69039	184	184	11	11	31	6.64	192626	1	1	1	643.51	3212.51	5	3212.52	-0.0025	287	311	0	61.9	6.5e-07	K	HSQEEQPQMGQSQGEQPQTGQSQGK	H	Oxidation (M)	0.0000000020000000000000000.0	File36601 Spectrum66243 scans: 2068	C1	1.284	C4	1.638	C6	0.839	H1	0	H8	1.482	H10	0.747	H/C	0.747	126	69600	127	125300	128	151800
3	TRIAE_CS42_1AS_TGACv1_019074_AA0059770.2	9035	69039	184	184	11	11	31	6.64	192627	1	1	1	1071.85	3212.51	3	3212.52	-0.0024	287	311	0	96.82	2.1e-10	K	HSQEEQPQMGQSQGEQPQTGQSQGK	H	Oxidation (M)	0.0000000020000000000000000.0	File36603 Spectrum89595 scans: 2575	C1	0.699	C4	1.925	C6	0.585	H1	1.34	H8	0.976	H10	0.662	H/C	1.197	126	11510	127	44720	128	32150
3	TRIAE_CS42_1AS_TGACv1_019074_AA0059770.2	9035	69039	184	184	11	11	31	6.64	192629	1	1	1	804.136	3212.51	4	3212.52	-0.0017	287	311	0	77.1	2e-08	K	HSQEEQPQMGQSQGEQPQTGQSQGK	H	Oxidation (M)	0.0000000020000000000000000.0	File36601 Spectrum66168 scans: 1967	C1	0.896	C4	2.475	C6	0.645	H1	0	H8	1.519	H10	0	H/C	0.694	126	75470	127	294000	128	181200
3	TRIAE_CS42_1AS_TGACv1_019074_AA0059770.2	9035	69039	184	184	11	11	31	6.64	192631	1	1	1	1071.85	3212.51	3	3212.52	-0.0009	287	311	0	139.86	1e-14	K	HSQEEQPQMGQSQGEQPQTGQSQGK	H	Oxidation (M)	0.0000000020000000000000000.0	File36601 Spectrum66195 scans: 2003	C1	0.805	C4	1.634	C6	0.382	H1	1.365	H8	1.301	H10	1.831	H/C	1.824	126	64590	127	185000	128	102300
3	TRIAE_CS42_1AS_TGACv1_019074_AA0059770.2	9035	69039	184	184	11	11	31	6.64	192632	1	1	1	804.136	3212.52	4	3212.52	-0.0003	287	311	0	26.45	0.0023	K	HSQEEQPQMGQSQGEQPQTGQSQGK	H	Oxidation (M)	0.0000000020000000000000000.0	File36600 Spectrum54260 scans: 1583	C1	0.743	C4	0.55	C6	0.71	H1	1.534	H8	1.369	H10	2.25	H/C	2.262	126	33690	127	35190	128	107300
3	TRIAE_CS42_1AS_TGACv1_019074_AA0059770.2	9035	69039	184	184	11	11	31	6.64	192634	1	1	1	1071.85	3212.52	3	3212.52	-0.0002	287	311	0	121.54	7e-13	K	HSQEEQPQMGQSQGEQPQTGQSQGK	H	Oxidation (M)	0.0000000020000000000000000.0	File36600 Spectrum54660 scans: 2069	C1	0.519	C4	1.688	C6	0.527	H1	1.49	H8	1.138	H10	1.298	H/C	1.623	126	87930	127	403200	128	297500
3	TRIAE_CS42_1AS_TGACv1_019074_AA0059770.2	9035	69039	184	184	11	11	31	6.64	192635	1	1	1	1071.85	3212.52	3	3212.52	0.0009	287	311	0	29.23	0.0012	K	HSQEEQPQMGQSQGEQPQTGQSQGK	H	Oxidation (M)	0.0000000020000000000000000.0	File36600 Spectrum54168 scans: 1477	C1	0.613	C4	0.52	C6	0.76	H1	1.352	H8	1.598	H10	1.731	H/C	2.269	126	36720	127	43960	128	151900
3	TRIAE_CS42_1AS_TGACv1_019074_AA0059770.2	9035	69039	184	184	11	11	31	6.64	192639	1	1	1	804.139	3212.53	4	3212.52	0.0132	287	311	0	27.19	0.0019	K	HSQEEQPQMGQSQGEQPQTGQSQGK	H	Oxidation (M)	0.0000000020000000000000000.0	File36602 Spectrum77171 scans: 1543	C1	0.98	C4	0.586	C6	0.667	H1	1.638	H8	1.399	H10	1.009	H/C	2.121	126	27090	127	22860	128	61530
3	TRIAE_CS42_1AS_TGACv1_019074_AA0059770.2	9035	69039	184	184	11	11	31	6.64	193549	1	1	1	990.702	3958.78	4	3958.78	-0.005	327	357	0	146.47	2.3e-15	K	HYQGDQPEEGQEGQSQEEQSQAGPYPGCQPR	A	TMT6plex (Y)	0.0300000000000000000000000000000.0	File36599 Spectrum45455 scans: 4537	C1	0	C4	0	C6	1.135	H1	0	H8	2.857	H10	0.895	H/C	2.365	126	0	127	0	128	417100
3	TRIAE_CS42_1AS_TGACv1_019074_AA0059770.2	9035	69039	184	184	11	11	31	6.64	193550	1	1	1	792.764	3958.78	5	3958.78	0.0017	327	357	0	75.34	2.9e-08	K	HYQGDQPEEGQEGQSQEEQSQAGPYPGCQPR	A	TMT6plex (Y)	0.0300000000000000000000000000000.0	File36599 Spectrum45496 scans: 4582	C1	1.436	C4	0	C6	1.211	H1	0	H8	1.806	H10	1.836	H/C	1.141	126	135200	127	0	128	380400
3	TRIAE_CS42_1AS_TGACv1_019074_AA0059770.2	9035	69039	184	184	11	11	31	6.64	193551	1	1	1	990.703	3958.78	4	3958.78	0.0028	327	357	0	136.53	2.2e-14	K	HYQGDQPEEGQEGQSQEEQSQAGPYPGCQPR	A	TMT6plex (Y)	0.0300000000000000000000000000000.0	File36598 Spectrum34462 scans: 4676	C1	0.309	C4	0	C6	1.164	H1	0	H8	2.777	H10	0	H/C	1.98	126	10500	127	0	128	131900
4	TRIAE_CS42_1DS_TGACv1_080328_AA0246030.1	8616	67458	186	186	10	10	28.9	6.5	72472	1	0	0	672.868	1343.72	2	1343.72	-0.0031	393	402	0	28.5	0.0014	K	LSVNIDDPSR	A			File36606 Spectrum126895 scans: 7487	C1	---	C4	---	C6	---	H1	---	H8	---	H10	---	H/C	---	126		127		128
4	TRIAE_CS42_1DS_TGACv1_080328_AA0246030.1	8616	67458	186	186	10	10	28.9	6.5	72476	1	0	0	672.869	1343.72	2	1343.72	-0.0012	393	402	0	28.02	0.0016	K	LSVNIDDPSR	A			File36611 Spectrum189375 scans: 7536	C1	---	C4	---	C6	---	H1	---	H8	---	H10	---	H/C	---	126		127		128
4	TRIAE_CS42_1DS_TGACv1_080328_AA0246030.1	8616	67458	186	186	10	10	28.9	6.5	72478	1	0	0	672.869	1343.72	2	1343.72	-0.0006	393	402	0	28.06	0.0016	K	LSVNIDDPSR	A			File36605 Spectrum121013 scans: 15162	C1	---	C4	---	C6	---	H1	---	H8	---	H10	---	H/C	---	126		127		128
4	TRIAE_CS42_1DS_TGACv1_080328_AA0246030.1	8616	67458	186	186	10	10	28.9	6.5	72480	1	0	0	672.87	1343.73	2	1343.72	0.0003	393	402	0	31.82	0.00066	K	LSVNIDDPSR	A			File36607 Spectrum139153 scans: 7388	C1	---	C4	---	C6	---	H1	---	H8	---	H10	---	H/C	---	126		127		128
4	TRIAE_CS42_1DS_TGACv1_080328_AA0246030.1	8616	67458	186	186	10	10	28.9	6.5	72486	1	0	0	672.87	1343.73	2	1343.72	0.0008	393	402	0	32.96	0.00051	K	LSVNIDDPSR	A			File36605 Spectrum114768 scans: 7435	C1	---	C4	---	C6	---	H1	---	H8	---	H10	---	H/C	---	126		127		128
4	TRIAE_CS42_1DS_TGACv1_080328_AA0246030.1	8616	67458	186	186	10	10	28.9	6.5	72488	1	0	0	672.87	1343.73	2	1343.72	0.001	393	402	0	24.92	0.0032	K	LSVNIDDPSR	A			File36603 Spectrum93234 scans: 6911	C1	---	C4	---	C6	---	H1	---	H8	---	H10	---	H/C	---	126		127		128
4	TRIAE_CS42_1DS_TGACv1_080328_AA0246030.1	8616	67458	186	186	10	10	28.9	6.5	72491	1	0	0	672.871	1343.73	2	1343.72	0.0023	393	402	0	28.13	0.0015	K	LSVNIDDPSR	A			File36605 Spectrum114968 scans: 7672	C1	---	C4	---	C6	---	H1	---	H8	---	H10	---	H/C	---	126		127		128
4	TRIAE_CS42_1DS_TGACv1_080328_AA0246030.1	8616	67458	186	186	10	10	28.9	6.5	101126	1	0	0	759.469	1516.92	2	1516.92	0.0007	228	238	0	83.2	4.8e-09	R	LLAEALGTSGK	I			File36611 Spectrum191766 scans: 10259	C1	---	C4	---	C6	---	H1	---	H8	---	H10	---	H/C	---	126		127		128
4	TRIAE_CS42_1DS_TGACv1_080328_AA0246030.1	8616	67458	186	186	10	10	28.9	6.5	101127	1	0	0	506.649	1516.92	3	1516.92	0.0017	228	238	0	24.42	0.0036	R	LLAEALGTSGK	I			File36611 Spectrum191768 scans: 10262	C1	---	C4	---	C6	---	H1	---	H8	---	H10	---	H/C	---	126		127		128
4	TRIAE_CS42_1DS_TGACv1_080328_AA0246030.1	8616	67458	186	186	10	10	28.9	6.5	110584	1	0	0	788.95	1575.88	2	1575.89	-0.0068	527	536	0	27.53	0.0018	R	EEELGVFAPK	F			File36604 Spectrum108695 scans: 14535	C1	---	C4	---	C6	---	H1	---	H8	---	H10	---	H/C	---	126		127		128
4	TRIAE_CS42_1DS_TGACv1_080328_AA0246030.1	8616	67458	186	186	10	10	28.9	6.5	110586	1	0	0	788.951	1575.89	2	1575.89	-0.0043	527	536	0	80.39	9.1e-09	R	EEELGVFAPK	F			File36604 Spectrum104526 scans: 9646	C1	---	C4	---	C6	---	H1	---	H8	---	H10	---	H/C	---	126		127		128
4	TRIAE_CS42_1DS_TGACv1_080328_AA0246030.1	8616	67458	186	186	10	10	28.9	6.5	110587	1	0	0	526.303	1575.89	3	1575.89	-0.0036	527	536	0	24.37	0.0037	R	EEELGVFAPK	F			File36604 Spectrum104445 scans: 9534	C1	---	C4	---	C6	---	H1	---	H8	---	H10	---	H/C	---	126		127		128
4	TRIAE_CS42_1DS_TGACv1_080328_AA0246030.1	8616	67458	186	186	10	10	28.9	6.5	110588	1	0	0	788.952	1575.89	2	1575.89	-0.0027	527	536	0	37.69	0.00017	R	EEELGVFAPK	F			File36605 Spectrum116983 scans: 9974	C1	---	C4	---	C6	---	H1	---	H8	---	H10	---	H/C	---	126		127		128
4	TRIAE_CS42_1DS_TGACv1_080328_AA0246030.1	8616	67458	186	186	10	10	28.9	6.5	110592	1	0	0	526.304	1575.89	3	1575.89	-0.0019	527	536	0	30.17	0.00096	R	EEELGVFAPK	F			File36604 Spectrum104575 scans: 9716	C1	---	C4	---	C6	---	H1	---	H8	---	H10	---	H/C	---	126		127		128
4	TRIAE_CS42_1DS_TGACv1_080328_AA0246030.1	8616	67458	186	186	10	10	28.9	6.5	110593	1	0	0	788.952	1575.89	2	1575.89	-0.0019	527	536	0	44.9	3.2e-05	R	EEELGVFAPK	F			File36604 Spectrum108738 scans: 14745	C1	---	C4	---	C6	---	H1	---	H8	---	H10	---	H/C	---	126		127		128
4	TRIAE_CS42_1DS_TGACv1_080328_AA0246030.1	8616	67458	186	186	10	10	28.9	6.5	110594	1	0	0	788.952	1575.89	2	1575.89	-0.0018	527	536	0	31.03	0.00079	R	EEELGVFAPK	F			File36604 Spectrum105279 scans: 10504	C1	---	C4	---	C6	---	H1	---	H8	---	H10	---	H/C	---	126		127		128
4	TRIAE_CS42_1DS_TGACv1_080328_AA0246030.1	8616	67458	186	186	10	10	28.9	6.5	110595	1	0	0	788.952	1575.89	2	1575.89	-0.0016	527	536	0	56.23	2.4e-06	R	EEELGVFAPK	F			File36604 Spectrum104693 scans: 9849	C1	---	C4	---	C6	---	H1	---	H8	---	H10	---	H/C	---	126		127		128
4	TRIAE_CS42_1DS_TGACv1_080328_AA0246030.1	8616	67458	186	186	10	10	28.9	6.5	110596	1	0	0	788.952	1575.89	2	1575.89	-0.0012	527	536	0	26.75	0.0021	R	EEELGVFAPK	F			File36604 Spectrum105014 scans: 10208	C1	---	C4	---	C6	---	H1	---	H8	---	H10	---	H/C	---	126		127		128
4	TRIAE_CS42_1DS_TGACv1_080328_AA0246030.1	8616	67458	186	186	10	10	28.9	6.5	110597	1	0	0	788.952	1575.89	2	1575.89	-0.001	527	536	0	46.42	2.3e-05	R	EEELGVFAPK	F			File36603 Spectrum95853 scans: 9917	C1	---	C4	---	C6	---	H1	---	H8	---	H10	---	H/C	---	126		127		128
4	TRIAE_CS42_1DS_TGACv1_080328_AA0246030.1	8616	67458	186	186	10	10	28.9	6.5	110598	1	0	0	788.953	1575.89	2	1575.89	-0.0007	527	536	0	27.03	0.002	R	EEELGVFAPK	F			File36604 Spectrum105577 scans: 10876	C1	---	C4	---	C6	---	H1	---	H8	---	H10	---	H/C	---	126		127		128
4	TRIAE_CS42_1DS_TGACv1_080328_AA0246030.1	8616	67458	186	186	10	10	28.9	6.5	110600	1	0	0	788.953	1575.89	2	1575.89	-0.0005	527	536	0	64.12	3.9e-07	R	EEELGVFAPK	F			File36604 Spectrum108961 scans: 15336	C1	---	C4	---	C6	---	H1	---	H8	---	H10	---	H/C	---	126		127		128
4	TRIAE_CS42_1DS_TGACv1_080328_AA0246030.1	8616	67458	186	186	10	10	28.9	6.5	110601	1	0	0	788.953	1575.89	2	1575.89	-0.0005	527	536	0	42.84	5.2e-05	R	EEELGVFAPK	F			File36604 Spectrum108715 scans: 14640	C1	---	C4	---	C6	---	H1	---	H8	---	H10	---	H/C	---	126		127		128
4	TRIAE_CS42_1DS_TGACv1_080328_AA0246030.1	8616	67458	186	186	10	10	28.9	6.5	110602	1	0	0	788.953	1575.89	2	1575.89	-0.0003	527	536	0	32.87	0.00052	R	EEELGVFAPK	F			File36604 Spectrum108798 scans: 14971	C1	---	C4	---	C6	---	H1	---	H8	---	H10	---	H/C	---	126		127		128
4	TRIAE_CS42_1DS_TGACv1_080328_AA0246030.1	8616	67458	186	186	10	10	28.9	6.5	110605	1	0	0	788.953	1575.89	2	1575.89	-0.0001	527	536	0	40.9	8.1e-05	R	EEELGVFAPK	F			File36604 Spectrum108756 scans: 14857	C1	---	C4	---	C6	---	H1	---	H8	---	H10	---	H/C	---	126		127		128
4	TRIAE_CS42_1DS_TGACv1_080328_AA0246030.1	8616	67458	186	186	10	10	28.9	6.5	110607	1	0	0	788.953	1575.89	2	1575.89	0.0001	527	536	0	55.84	2.6e-06	R	EEELGVFAPK	F			File36604 Spectrum108908 scans: 15214	C1	---	C4	---	C6	---	H1	---	H8	---	H10	---	H/C	---	126		127		128
4	TRIAE_CS42_1DS_TGACv1_080328_AA0246030.1	8616	67458	186	186	10	10	28.9	6.5	110608	1	0	0	526.304	1575.89	3	1575.89	0.0001	527	536	0	21.67	0.0068	R	EEELGVFAPK	F			File36603 Spectrum95860 scans: 9924	C1	---	C4	---	C6	---	H1	---	H8	---	H10	---	H/C	---	126		127		128
4	TRIAE_CS42_1DS_TGACv1_080328_AA0246030.1	8616	67458	186	186	10	10	28.9	6.5	110610	1	0	0	788.953	1575.89	2	1575.89	0.0007	527	536	0	28.15	0.0015	R	EEELGVFAPK	F			File36604 Spectrum106853 scans: 12283	C1	---	C4	---	C6	---	H1	---	H8	---	H10	---	H/C	---	126		127		128
4	TRIAE_CS42_1DS_TGACv1_080328_AA0246030.1	8616	67458	186	186	10	10	28.9	6.5	110612	1	0	0	788.953	1575.89	2	1575.89	0.001	527	536	0	46.52	2.2e-05	R	EEELGVFAPK	F			File36604 Spectrum108669 scans: 14422	C1	---	C4	---	C6	---	H1	---	H8	---	H10	---	H/C	---	126		127		128
4	TRIAE_CS42_1DS_TGACv1_080328_AA0246030.1	8616	67458	186	186	10	10	28.9	6.5	110619	1	0	0	788.955	1575.9	2	1575.89	0.0045	527	536	0	24.78	0.0033	R	EEELGVFAPK	F			File36606 Spectrum128917 scans: 9792	C1	---	C4	---	C6	---	H1	---	H8	---	H10	---	H/C	---	126		127		128
4	TRIAE_CS42_1DS_TGACv1_080328_AA0246030.1	8616	67458	186	186	10	10	28.9	6.5	142533	1	0	0	902.492	1802.97	2	1802.97	-0.001	484	496	0	68.11	1.5e-07	K	TNANSMVSHIAGK	N	Oxidation (M)	0.0000020000000.0	File36611 Spectrum185907 scans: 3503	C1	---	C4	---	C6	---	H1	---	H8	---	H10	---	H/C	---	126		127		128
4	TRIAE_CS42_1DS_TGACv1_080328_AA0246030.1	8616	67458	186	186	10	10	28.9	6.5	142535	1	0	0	601.998	1802.97	3	1802.97	0.0018	484	496	0	27.49	0.0018	K	TNANSMVSHIAGK	N	Oxidation (M)	0.0000020000000.0	File36611 Spectrum185891 scans: 3484	C1	---	C4	---	C6	---	H1	---	H8	---	H10	---	H/C	---	126		127		128
4	TRIAE_CS42_1DS_TGACv1_080328_AA0246030.1	8616	67458	186	186	10	10	28.9	6.5	142536	1	0	0	601.999	1802.97	3	1802.97	0.0029	484	496	0	29.04	0.0012	K	TNANSMVSHIAGK	N	Oxidation (M)	0.0000020000000.0	File36608 Spectrum146846 scans: 1796	C1	---	C4	---	C6	---	H1	---	H8	---	H10	---	H/C	---	126		127		128
4	TRIAE_CS42_1DS_TGACv1_080328_AA0246030.1	8616	67458	186	186	10	10	28.9	6.5	170902	1	1	1	700.032	2097.07	3	2097.09	-0.011	132	146	0	82.88	5.2e-09	K	YGQSQSVQGQSQSQK	F			File36607 Spectrum135474 scans: 3047	C1	1.452	C4	1.85	C6	0.786	H1	0	H8	1.165	H10	1.788	H/C	0.645	126	217800	127	391500	128	393300
4	TRIAE_CS42_1DS_TGACv1_080328_AA0246030.1	8616	67458	186	186	10	10	28.9	6.5	170906	1	1	1	700.033	2097.08	3	2097.09	-0.0073	132	146	0	72.97	5e-08	K	YGQSQSVQGQSQSQK	F			File36608 Spectrum148065 scans: 3214	C1	0.912	C4	1.349	C6	0.622	H1	1.53	H8	0.967	H10	1.389	H/C	1.47	126	103100	127	215100	128	234500
4	TRIAE_CS42_1DS_TGACv1_080328_AA0246030.1	8616	67458	186	186	10	10	28.9	6.5	170907	1	1	1	700.034	2097.08	3	2097.09	-0.0057	132	146	0	26.49	0.0022	K	YGQSQSVQGQSQSQK	F			File36601 Spectrum65801 scans: 1533	C1	1.068	C4	1.033	C6	0.616	H1	1.633	H8	1.065	H10	1.303	H/C	1.679	126	132400	127	180600	128	254700
4	TRIAE_CS42_1DS_TGACv1_080328_AA0246030.1	8616	67458	186	186	10	10	28.9	6.5	170908	1	1	1	700.034	2097.08	3	2097.09	-0.0057	132	146	0	26.89	0.002	K	YGQSQSVQGQSQSQK	F			File36605 Spectrum109467 scans: 1206	C1	1.287	C4	0.918	C6	0.574	H1	1.513	H8	1.212	H10	1.253	H/C	1.738	126	134400	127	135200	128	200000
4	TRIAE_CS42_1DS_TGACv1_080328_AA0246030.1	8616	67458	186	186	10	10	28.9	6.5	170912	1	1	1	700.034	2097.08	3	2097.09	-0.0044	132	146	0	34.46	0.00036	K	YGQSQSVQGQSQSQK	F			File36611 Spectrum183916 scans: 1199	C1	0.94	C4	0.888	C6	0.504	H1	1.708	H8	1.31	H10	1.775	H/C	2.276	126	111600	127	148700	128	199600
4	TRIAE_CS42_1DS_TGACv1_080328_AA0246030.1	8616	67458	186	186	10	10	28.9	6.5	170913	1	1	1	700.034	2097.08	3	2097.09	-0.0042	132	146	0	48.5	1.4e-05	K	YGQSQSVQGQSQSQK	F			File36607 Spectrum135106 scans: 2603	C1	1.106	C4	1.089	C6	0.794	H1	1.404	H8	0.861	H10	1.334	H/C	1.237	126	188300	127	261500	128	451000
4	TRIAE_CS42_1DS_TGACv1_080328_AA0246030.1	8616	67458	186	186	10	10	28.9	6.5	170914	1	1	1	700.035	2097.08	3	2097.09	-0.0029	132	146	0	37.85	0.00016	K	YGQSQSVQGQSQSQK	F			File36608 Spectrum146344 scans: 1224	C1	1.177	C4	1.271	C6	0.484	H1	1.47	H8	1.162	H10	1.498	H/C	1.675	126	146300	127	222800	128	200500
4	TRIAE_CS42_1DS_TGACv1_080328_AA0246030.1	8616	67458	186	186	10	10	28.9	6.5	170916	1	1	1	1049.55	2097.08	2	2097.09	-0.0025	132	146	0	138.66	1.4e-14	K	YGQSQSVQGQSQSQK	F			File36606 Spectrum123214 scans: 3171	C1	1.05	C4	1.73	C6	0.506	H1	1.518	H8	0.863	H10	1.124	H/C	1.299	126	10910000	127	25350000	128	17520000
4	TRIAE_CS42_1DS_TGACv1_080328_AA0246030.1	8616	67458	186	186	10	10	28.9	6.5	170917	1	1	1	700.035	2097.08	3	2097.09	-0.0024	132	146	0	39.67	0.00011	K	YGQSQSVQGQSQSQK	F			File36609 Spectrum158935 scans: 1252	C1	1.673	C4	1.186	C6	0.365	H1	1.227	H8	1.486	H10	0.734	H/C	1.69	126	304900	127	305000	128	221800
4	TRIAE_CS42_1DS_TGACv1_080328_AA0246030.1	8616	67458	186	186	10	10	28.9	6.5	170920	1	1	1	1049.55	2097.08	2	2097.09	-0.0021	132	146	0	46.99	2e-05	K	YGQSQSVQGQSQSQK	F			File36606 Spectrum121544 scans: 1212	C1	1.272	C4	1.123	C6	0.623	H1	1.444	H8	1.052	H10	1.132	H/C	1.441	126	251200	127	312800	128	410500
4	TRIAE_CS42_1DS_TGACv1_080328_AA0246030.1	8616	67458	186	186	10	10	28.9	6.5	170921	1	1	1	700.035	2097.08	3	2097.09	-0.002	132	146	0	40.74	8.4e-05	K	YGQSQSVQGQSQSQK	F			File36604 Spectrum97340 scans: 1232	C1	1.084	C4	1.036	C6	0.636	H1	1.55	H8	1.095	H10	1.229	H/C	1.616	126	61000	127	82230	128	119400
4	TRIAE_CS42_1DS_TGACv1_080328_AA0246030.1	8616	67458	186	186	10	10	28.9	6.5	170922	1	1	1	1049.55	2097.08	2	2097.09	-0.0018	132	146	0	28.49	0.0014	K	YGQSQSVQGQSQSQK	F			File36607 Spectrum133850 scans: 1165	C1	1.038	C4	1.032	C6	0.57	H1	1.581	H8	1.178	H10	1.478	H/C	1.816	126	69970	127	98170	128	128100
4	TRIAE_CS42_1DS_TGACv1_080328_AA0246030.1	8616	67458	186	186	10	10	28.9	6.5	170925	1	1	1	700.035	2097.08	3	2097.09	-0.0016	132	146	0	85.64	2.7e-09	K	YGQSQSVQGQSQSQK	F			File36606 Spectrum123197 scans: 3152	C1	0.897	C4	1.69	C6	0.52	H1	1.582	H8	0.88	H10	1.245	H/C	1.392	126	2586000	127	6869000	128	5003000
4	TRIAE_CS42_1DS_TGACv1_080328_AA0246030.1	8616	67458	186	186	10	10	28.9	6.5	170928	1	1	1	700.035	2097.08	3	2097.09	-0.0011	132	146	0	42.73	5.3e-05	K	YGQSQSVQGQSQSQK	F			File36607 Spectrum133832 scans: 1142	C1	1.235	C4	1.031	C6	0.593	H1	1.524	H8	1.112	H10	1.251	H/C	1.616	126	68100	127	80180	128	109200
4	TRIAE_CS42_1DS_TGACv1_080328_AA0246030.1	8616	67458	186	186	10	10	28.9	6.5	170930	1	1	1	700.035	2097.08	3	2097.09	-0.0009	132	146	0	56.78	2.1e-06	K	YGQSQSVQGQSQSQK	F			File36611 Spectrum185603 scans: 3137	C1	1.071	C4	1.204	C6	0.674	H1	1.364	H8	0.986	H10	1.678	H/C	1.391	126	209800	127	332500	128	440500
4	TRIAE_CS42_1DS_TGACv1_080328_AA0246030.1	8616	67458	186	186	10	10	28.9	6.5	170932	1	1	1	700.036	2097.09	3	2097.09	0	132	146	0	39.1	0.00012	K	YGQSQSVQGQSQSQK	F			File36603 Spectrum88969 scans: 1803	C1	0.936	C4	0.978	C6	0.688	H1	1.477	H8	1.181	H10	1.249	H/C	1.656	126	211000	127	311000	128	517200
4	TRIAE_CS42_1DS_TGACv1_080328_AA0246030.1	8616	67458	186	186	10	10	28.9	6.5	170935	1	1	1	1049.55	2097.09	2	2097.09	0.0006	132	146	0	54.05	3.9e-06	K	YGQSQSVQGQSQSQK	F			File36609 Spectrum158987 scans: 1315	C1	1.69	C4	1.337	C6	0.387	H1	1.253	H8	1.361	H10	0.354	H/C	1.484	126	50400	127	56240	128	38500
4	TRIAE_CS42_1DS_TGACv1_080328_AA0246030.1	8616	67458	186	186	10	10	28.9	6.5	170936	1	1	1	1049.55	2097.09	2	2097.09	0.0006	132	146	0	92.91	5.1e-10	K	YGQSQSVQGQSQSQK	F			File36611 Spectrum184172 scans: 1512	C1	1.157	C4	0.931	C6	0.585	H1	1.428	H8	1.278	H10	1.518	H/C	1.794	126	159900	127	181500	128	270000
4	TRIAE_CS42_1DS_TGACv1_080328_AA0246030.1	8616	67458	186	186	10	10	28.9	6.5	170938	1	1	1	700.036	2097.09	3	2097.09	0.0015	132	146	0	60.72	8.5e-07	K	YGQSQSVQGQSQSQK	F			File36602 Spectrum77272 scans: 1651	C1	1.061	C4	1.046	C6	0.666	H1	1.606	H8	1.017	H10	1.138	H/C	1.555	126	195700	127	272100	128	409800
4	TRIAE_CS42_1DS_TGACv1_080328_AA0246030.1	8616	67458	186	186	10	10	28.9	6.5	170939	1	1	1	1049.55	2097.09	2	2097.09	0.0016	132	146	0	75.11	3.1e-08	K	YGQSQSVQGQSQSQK	F			File36611 Spectrum183982 scans: 1276	C1	1.095	C4	0.857	C6	0.535	H1	1.553	H8	1.329	H10	1.701	H/C	2.07	126	90130	127	99530	128	147000
4	TRIAE_CS42_1DS_TGACv1_080328_AA0246030.1	8616	67458	186	186	10	10	28.9	6.5	175264	1	1	1	1086.05	2170.09	2	2170.1	-0.0089	322	336	0	57.99	1.6e-06	K	HTQGEQPQMGWSQAK	H			File36608 Spectrum149634 scans: 5054	C1	3.601	C4	1.237	C6	0.211	H1	1.263	H8	0.615	H10	1.031	H/C	0.881	126	849700	127	411600	128	165900
4	TRIAE_CS42_1DS_TGACv1_080328_AA0246030.1	8616	67458	186	186	10	10	28.9	6.5	175265	1	1	1	724.372	2170.09	3	2170.1	-0.0051	322	336	0	69.53	1.1e-07	K	HTQGEQPQMGWSQAK	H			File36607 Spectrum136939 scans: 4763	C1	3.795	C4	1.395	C6	0.276	H1	1.545	H8	0	H10	1.348	H/C	0.645	126	13620000	127	7060000	128	3305000
4	TRIAE_CS42_1DS_TGACv1_080328_AA0246030.1	8616	67458	186	186	10	10	28.9	6.5	175266	1	1	1	1086.05	2170.1	2	2170.1	-0.0042	322	336	0	92.22	6e-10	K	HTQGEQPQMGWSQAK	H			File36607 Spectrum136943 scans: 4768	C1	3.781	C4	1.273	C6	0.189	H1	1.221	H8	0.559	H10	1.057	H/C	0.818	126	2612000	127	1240000	128	435300
4	TRIAE_CS42_1DS_TGACv1_080328_AA0246030.1	8616	67458	186	186	10	10	28.9	6.5	175267	1	1	1	724.374	2170.1	3	2170.1	0.0009	322	336	0	72.56	5.5e-08	K	HTQGEQPQMGWSQAK	H			File36608 Spectrum149526 scans: 4929	C1	1.82	C4	1.044	C6	0.7	H1	1.096	H8	0.965	H10	1.082	H/C	1.067	126	389200	127	314800	128	499500
4	TRIAE_CS42_1DS_TGACv1_080328_AA0246030.1	8616	67458	186	186	10	10	28.9	6.5	176024	1	1	1	729.702	2186.09	3	2186.09	-0.0091	322	336	0	34.7	0.00034	K	HTQGEQPQMGWSQAK	H	Oxidation (M)	0.000000002000000.0	File36607 Spectrum135642 scans: 3260	C1	2.141	C4	1.036	C6	0.668	H1	1.071	H8	0.906	H10	0.882	H/C	0.973	126	546900	127	373500	128	569800
4	TRIAE_CS42_1DS_TGACv1_080328_AA0246030.1	8616	67458	186	186	10	10	28.9	6.5	176032	1	1	1	729.704	2186.09	3	2186.09	-0.0047	322	336	0	25.02	0.0031	K	HTQGEQPQMGWSQAK	H	Oxidation (M)	0.000000002000000.0	File36610 Spectrum173698 scans: 3551	C1	1.114	C4	1.23	C6	0.588	H1	1.353	H8	1.139	H10	1.474	H/C	1.521	126	363100	127	565200	128	638900
4	TRIAE_CS42_1DS_TGACv1_080328_AA0246030.1	8616	67458	186	186	10	10	28.9	6.5	176033	1	1	1	1094.05	2186.09	2	2186.09	-0.0045	322	336	0	49.21	1.2e-05	K	HTQGEQPQMGWSQAK	H	Oxidation (M)	0.000000002000000.0	File36603 Spectrum90348 scans: 3434	C1	0.993	C4	1.931	C6	0.345	H1	1.381	H8	1.163	H10	0.971	H/C	1.483	126	245400	127	672800	128	284300
4	TRIAE_CS42_1DS_TGACv1_080328_AA0246030.1	8616	67458	186	186	10	10	28.9	6.5	176034	1	1	1	729.704	2186.09	3	2186.09	-0.0038	322	336	0	30.97	0.0008	K	HTQGEQPQMGWSQAK	H	Oxidation (M)	0.000000002000000.0	File36603 Spectrum90324 scans: 3407	C1	0.988	C4	1.739	C6	0.415	H1	1.336	H8	1.223	H10	0.957	H/C	1.51	126	650500	127	1615000	128	912100
4	TRIAE_CS42_1DS_TGACv1_080328_AA0246030.1	8616	67458	186	186	10	10	28.9	6.5	176035	1	1	1	729.704	2186.09	3	2186.09	-0.0038	322	336	0	39.27	0.00012	K	HTQGEQPQMGWSQAK	H	Oxidation (M)	0.000000002000000.0	File36605 Spectrum112005 scans: 4182	C1	0.721	C4	1.71	C6	0.498	H1	1.511	H8	1.1	H10	0.957	H/C	1.53	126	495500	127	1658000	128	1142000
4	TRIAE_CS42_1DS_TGACv1_080328_AA0246030.1	8616	67458	186	186	10	10	28.9	6.5	176039	1	1	1	729.705	2186.09	3	2186.09	-0.0021	322	336	0	52.18	6.1e-06	K	HTQGEQPQMGWSQAK	H	Oxidation (M)	0.000000002000000.0	File36604 Spectrum99131 scans: 3305	C1	2.194	C4	1.403	C6	0.393	H1	1.182	H8	0.895	H10	1.588	H/C	1.136	126	997100	127	899200	128	596200
4	TRIAE_CS42_1DS_TGACv1_080328_AA0246030.1	8616	67458	186	186	10	10	28.9	6.5	176042	1	1	1	1094.05	2186.09	2	2186.09	-0.0013	322	336	0	85.26	3e-09	K	HTQGEQPQMGWSQAK	H	Oxidation (M)	0.000000002000000.0	File36604 Spectrum99175 scans: 3355	C1	2.588	C4	1.559	C6	0.301	H1	1.165	H8	0.759	H10	1.503	H/C	0.992	126	1043000	127	886200	128	404200
4	TRIAE_CS42_1DS_TGACv1_080328_AA0246030.1	8616	67458	186	186	10	10	28.9	6.5	176045	1	1	1	729.705	2186.09	3	2186.09	-0.0007	322	336	0	33.5	0.00045	K	HTQGEQPQMGWSQAK	H	Oxidation (M)	0.000000002000000.0	File36606 Spectrum124031 scans: 4111	C1	0.774	C4	1.857	C6	0.456	H1	1.463	H8	1.083	H10	0.908	H/C	1.455	126	754000	127	2552000	128	1481000
4	TRIAE_CS42_1DS_TGACv1_080328_AA0246030.1	8616	67458	186	186	10	10	28.9	6.5	176046	1	1	1	547.531	2186.09	4	2186.09	-0.0005	322	336	0	25.03	0.0031	K	HTQGEQPQMGWSQAK	H	Oxidation (M)	0.000000002000000.0	File36604 Spectrum99167 scans: 3346	C1	2.394	C4	1.455	C6	0.765	H1	1.594	H8	0	H10	0	H/C	0.544	126	595100	127	510300	128	634500
4	TRIAE_CS42_1DS_TGACv1_080328_AA0246030.1	8616	67458	186	186	10	10	28.9	6.5	176051	1	1	1	1094.06	2186.1	2	2186.09	0.0053	322	336	0	47.33	1.8e-05	K	HTQGEQPQMGWSQAK	H	Oxidation (M)	0.000000002000000.0	File36606 Spectrum124025 scans: 4104	C1	0.841	C4	1.945	C6	0.366	H1	1.506	H8	1.04	H10	1.328	H/C	1.523	126	133700	127	436500	128	194400
4	TRIAE_CS42_1DS_TGACv1_080328_AA0246030.1	8616	67458	186	186	10	10	28.9	6.5	180483	1	0	0	1146.53	2291.04	2	2291.05	-0.0144	61	77	0	61.96	6.4e-07	R	SQAGLTEYFDEENEQFR	C			File36605 Spectrum118173 scans: 11312	C1	---	C4	---	C6	---	H1	---	H8	---	H10	---	H/C	---	126		127		128
4	TRIAE_CS42_1DS_TGACv1_080328_AA0246030.1	8616	67458	186	186	10	10	28.9	6.5	180484	1	0	0	1146.53	2291.04	2	2291.05	-0.0104	61	77	0	91.66	6.8e-10	R	SQAGLTEYFDEENEQFR	C			File36608 Spectrum154827 scans: 11095	C1	---	C4	---	C6	---	H1	---	H8	---	H10	---	H/C	---	126		127		128
4	TRIAE_CS42_1DS_TGACv1_080328_AA0246030.1	8616	67458	186	186	10	10	28.9	6.5	180486	1	0	0	1146.53	2291.05	2	2291.05	-0.0078	61	77	0	86.1	2.5e-09	R	SQAGLTEYFDEENEQFR	C			File36605 Spectrum117662 scans: 10716	C1	---	C4	---	C6	---	H1	---	H8	---	H10	---	H/C	---	126		127		128
4	TRIAE_CS42_1DS_TGACv1_080328_AA0246030.1	8616	67458	186	186	10	10	28.9	6.5	180488	1	0	0	1146.53	2291.05	2	2291.05	-0.0073	61	77	0	45.01	3.2e-05	R	SQAGLTEYFDEENEQFR	C			File36604 Spectrum105564 scans: 10862	C1	---	C4	---	C6	---	H1	---	H8	---	H10	---	H/C	---	126		127		128
4	TRIAE_CS42_1DS_TGACv1_080328_AA0246030.1	8616	67458	186	186	10	10	28.9	6.5	180489	1	0	0	764.69	2291.05	3	2291.05	-0.0065	61	77	0	44.06	3.9e-05	R	SQAGLTEYFDEENEQFR	C			File36605 Spectrum120803 scans: 14455	C1	---	C4	---	C6	---	H1	---	H8	---	H10	---	H/C	---	126		127		128
4	TRIAE_CS42_1DS_TGACv1_080328_AA0246030.1	8616	67458	186	186	10	10	28.9	6.5	180490	1	0	0	764.69	2291.05	3	2291.05	-0.006	61	77	0	41.06	7.8e-05	R	SQAGLTEYFDEENEQFR	C			File36606 Spectrum133146 scans: 14808	C1	---	C4	---	C6	---	H1	---	H8	---	H10	---	H/C	---	126		127		128
4	TRIAE_CS42_1DS_TGACv1_080328_AA0246030.1	8616	67458	186	186	10	10	28.9	6.5	180491	1	0	0	1146.53	2291.05	2	2291.05	-0.0053	61	77	0	37.92	0.00016	R	SQAGLTEYFDEENEQFR	C			File36606 Spectrum133180 scans: 14936	C1	---	C4	---	C6	---	H1	---	H8	---	H10	---	H/C	---	126		127		128
4	TRIAE_CS42_1DS_TGACv1_080328_AA0246030.1	8616	67458	186	186	10	10	28.9	6.5	180492	1	0	0	1146.53	2291.05	2	2291.05	-0.0053	61	77	0	119.81	1e-12	R	SQAGLTEYFDEENEQFR	C			File36609 Spectrum167249 scans: 10879	C1	---	C4	---	C6	---	H1	---	H8	---	H10	---	H/C	---	126		127		128
4	TRIAE_CS42_1DS_TGACv1_080328_AA0246030.1	8616	67458	186	186	10	10	28.9	6.5	180493	1	0	0	1146.53	2291.05	2	2291.05	-0.0051	61	77	0	96.13	2.4e-10	R	SQAGLTEYFDEENEQFR	C			File36606 Spectrum133337 scans: 15361	C1	---	C4	---	C6	---	H1	---	H8	---	H10	---	H/C	---	126		127		128
4	TRIAE_CS42_1DS_TGACv1_080328_AA0246030.1	8616	67458	186	186	10	10	28.9	6.5	180494	1	0	0	764.691	2291.05	3	2291.05	-0.0048	61	77	0	83.1	4.9e-09	R	SQAGLTEYFDEENEQFR	C			File36605 Spectrum117666 scans: 10722	C1	---	C4	---	C6	---	H1	---	H8	---	H10	---	H/C	---	126		127		128
4	TRIAE_CS42_1DS_TGACv1_080328_AA0246030.1	8616	67458	186	186	10	10	28.9	6.5	180495	1	0	0	1146.53	2291.05	2	2291.05	-0.0046	61	77	0	121.9	6.5e-13	R	SQAGLTEYFDEENEQFR	C			File36606 Spectrum133395 scans: 15486	C1	---	C4	---	C6	---	H1	---	H8	---	H10	---	H/C	---	126		127		128
4	TRIAE_CS42_1DS_TGACv1_080328_AA0246030.1	8616	67458	186	186	10	10	28.9	6.5	180497	1	0	0	1146.53	2291.05	2	2291.05	-0.0043	61	77	0	72.85	5.2e-08	R	SQAGLTEYFDEENEQFR	C			File36605 Spectrum120602 scans: 14103	C1	---	C4	---	C6	---	H1	---	H8	---	H10	---	H/C	---	126		127		128
4	TRIAE_CS42_1DS_TGACv1_080328_AA0246030.1	8616	67458	186	186	10	10	28.9	6.5	180498	1	0	0	764.691	2291.05	3	2291.05	-0.0043	61	77	0	73.07	4.9e-08	R	SQAGLTEYFDEENEQFR	C			File36605 Spectrum120821 scans: 14558	C1	---	C4	---	C6	---	H1	---	H8	---	H10	---	H/C	---	126		127		128
4	TRIAE_CS42_1DS_TGACv1_080328_AA0246030.1	8616	67458	186	186	10	10	28.9	6.5	180499	1	0	0	764.691	2291.05	3	2291.05	-0.0043	61	77	0	61.86	6.5e-07	R	SQAGLTEYFDEENEQFR	C			File36605 Spectrum118047 scans: 11176	C1	---	C4	---	C6	---	H1	---	H8	---	H10	---	H/C	---	126		127		128
4	TRIAE_CS42_1DS_TGACv1_080328_AA0246030.1	8616	67458	186	186	10	10	28.9	6.5	180500	1	0	0	764.691	2291.05	3	2291.05	-0.0041	61	77	0	92.93	5.1e-10	R	SQAGLTEYFDEENEQFR	C			File36609 Spectrum167285 scans: 10917	C1	---	C4	---	C6	---	H1	---	H8	---	H10	---	H/C	---	126		127		128
4	TRIAE_CS42_1DS_TGACv1_080328_AA0246030.1	8616	67458	186	186	10	10	28.9	6.5	180501	1	0	0	764.691	2291.05	3	2291.05	-0.0034	61	77	0	64.59	3.5e-07	R	SQAGLTEYFDEENEQFR	C			File36605 Spectrum120461 scans: 13946	C1	---	C4	---	C6	---	H1	---	H8	---	H10	---	H/C	---	126		127		128
4	TRIAE_CS42_1DS_TGACv1_080328_AA0246030.1	8616	67458	186	186	10	10	28.9	6.5	180502	1	0	0	1146.53	2291.05	2	2291.05	-0.0034	61	77	0	116.74	2.1e-12	R	SQAGLTEYFDEENEQFR	C			File36605 Spectrum120973 scans: 15070	C1	---	C4	---	C6	---	H1	---	H8	---	H10	---	H/C	---	126		127		128
4	TRIAE_CS42_1DS_TGACv1_080328_AA0246030.1	8616	67458	186	186	10	10	28.9	6.5	180503	1	0	0	1146.53	2291.05	2	2291.05	-0.0034	61	77	0	145.43	2.9e-15	R	SQAGLTEYFDEENEQFR	C			File36606 Spectrum129812 scans: 10808	C1	---	C4	---	C6	---	H1	---	H8	---	H10	---	H/C	---	126		127		128
4	TRIAE_CS42_1DS_TGACv1_080328_AA0246030.1	8616	67458	186	186	10	10	28.9	6.5	180504	1	0	0	764.691	2291.05	3	2291.05	-0.0032	61	77	0	107.86	1.6e-11	R	SQAGLTEYFDEENEQFR	C			File36606 Spectrum129811 scans: 10807	C1	---	C4	---	C6	---	H1	---	H8	---	H10	---	H/C	---	126		127		128
4	TRIAE_CS42_1DS_TGACv1_080328_AA0246030.1	8616	67458	186	186	10	10	28.9	6.5	180506	1	0	0	1146.53	2291.05	2	2291.05	-0.0031	61	77	0	95.52	2.8e-10	R	SQAGLTEYFDEENEQFR	C			File36606 Spectrum133263 scans: 15224	C1	---	C4	---	C6	---	H1	---	H8	---	H10	---	H/C	---	126		127		128
4	TRIAE_CS42_1DS_TGACv1_080328_AA0246030.1	8616	67458	186	186	10	10	28.9	6.5	180507	1	0	0	1146.53	2291.05	2	2291.05	-0.0031	61	77	0	122.75	5.3e-13	R	SQAGLTEYFDEENEQFR	C			File36605 Spectrum121023 scans: 15190	C1	---	C4	---	C6	---	H1	---	H8	---	H10	---	H/C	---	126		127		128
4	TRIAE_CS42_1DS_TGACv1_080328_AA0246030.1	8616	67458	186	186	10	10	28.9	6.5	180508	1	0	0	764.691	2291.05	3	2291.05	-0.003	61	77	0	68.55	1.4e-07	R	SQAGLTEYFDEENEQFR	C			File36605 Spectrum120840 scans: 14658	C1	---	C4	---	C6	---	H1	---	H8	---	H10	---	H/C	---	126		127		128
4	TRIAE_CS42_1DS_TGACv1_080328_AA0246030.1	8616	67458	186	186	10	10	28.9	6.5	180509	1	0	0	764.691	2291.05	3	2291.05	-0.003	61	77	0	29.58	0.0011	R	SQAGLTEYFDEENEQFR	C			File36606 Spectrum133120 scans: 14702	C1	---	C4	---	C6	---	H1	---	H8	---	H10	---	H/C	---	126		127		128
4	TRIAE_CS42_1DS_TGACv1_080328_AA0246030.1	8616	67458	186	186	10	10	28.9	6.5	180510	1	0	0	764.691	2291.05	3	2291.05	-0.0028	61	77	0	98.09	1.6e-10	R	SQAGLTEYFDEENEQFR	C			File36605 Spectrum120909 scans: 14903	C1	---	C4	---	C6	---	H1	---	H8	---	H10	---	H/C	---	126		127		128
4	TRIAE_CS42_1DS_TGACv1_080328_AA0246030.1	8616	67458	186	186	10	10	28.9	6.5	180511	1	0	0	1146.53	2291.05	2	2291.05	-0.0026	61	77	0	123.7	4.3e-13	R	SQAGLTEYFDEENEQFR	C			File36610 Spectrum179856 scans: 10734	C1	---	C4	---	C6	---	H1	---	H8	---	H10	---	H/C	---	126		127		128
4	TRIAE_CS42_1DS_TGACv1_080328_AA0246030.1	8616	67458	186	186	10	10	28.9	6.5	180512	1	0	0	1146.53	2291.05	2	2291.05	-0.0022	61	77	0	105.22	3e-11	R	SQAGLTEYFDEENEQFR	C			File36605 Spectrum120877 scans: 14832	C1	---	C4	---	C6	---	H1	---	H8	---	H10	---	H/C	---	126		127		128
4	TRIAE_CS42_1DS_TGACv1_080328_AA0246030.1	8616	67458	186	186	10	10	28.9	6.5	180513	1	0	0	764.691	2291.05	3	2291.05	-0.0021	61	77	0	87.49	1.8e-09	R	SQAGLTEYFDEENEQFR	C			File36608 Spectrum154618 scans: 10853	C1	---	C4	---	C6	---	H1	---	H8	---	H10	---	H/C	---	126		127		128
4	TRIAE_CS42_1DS_TGACv1_080328_AA0246030.1	8616	67458	186	186	10	10	28.9	6.5	180514	1	0	0	764.692	2291.05	3	2291.05	-0.0017	61	77	0	81.81	6.6e-09	R	SQAGLTEYFDEENEQFR	C			File36605 Spectrum120862 scans: 14783	C1	---	C4	---	C6	---	H1	---	H8	---	H10	---	H/C	---	126		127		128
4	TRIAE_CS42_1DS_TGACv1_080328_AA0246030.1	8616	67458	186	186	10	10	28.9	6.5	180515	1	0	0	764.692	2291.05	3	2291.05	-0.0017	61	77	0	109.21	1.2e-11	R	SQAGLTEYFDEENEQFR	C			File36605 Spectrum121003 scans: 15141	C1	---	C4	---	C6	---	H1	---	H8	---	H10	---	H/C	---	126		127		128
4	TRIAE_CS42_1DS_TGACv1_080328_AA0246030.1	8616	67458	186	186	10	10	28.9	6.5	180516	1	0	0	1146.53	2291.05	2	2291.05	-0.0017	61	77	0	34.36	0.00037	R	SQAGLTEYFDEENEQFR	C			File36605 Spectrum120748 scans: 14287	C1	---	C4	---	C6	---	H1	---	H8	---	H10	---	H/C	---	126		127		128
4	TRIAE_CS42_1DS_TGACv1_080328_AA0246030.1	8616	67458	186	186	10	10	28.9	6.5	180517	1	0	0	1146.53	2291.05	2	2291.05	-0.0017	61	77	0	103.06	4.9e-11	R	SQAGLTEYFDEENEQFR	C			File36605 Spectrum120924 scans: 14950	C1	---	C4	---	C6	---	H1	---	H8	---	H10	---	H/C	---	126		127		128
4	TRIAE_CS42_1DS_TGACv1_080328_AA0246030.1	8616	67458	186	186	10	10	28.9	6.5	180518	1	0	0	764.692	2291.05	3	2291.05	-0.0015	61	77	0	59.15	1.2e-06	R	SQAGLTEYFDEENEQFR	C			File36605 Spectrum120776 scans: 14343	C1	---	C4	---	C6	---	H1	---	H8	---	H10	---	H/C	---	126		127		128
4	TRIAE_CS42_1DS_TGACv1_080328_AA0246030.1	8616	67458	186	186	10	10	28.9	6.5	180519	1	0	0	764.692	2291.05	3	2291.05	-0.0014	61	77	0	88.14	1.5e-09	R	SQAGLTEYFDEENEQFR	C			File36606 Spectrum133384 scans: 15470	C1	---	C4	---	C6	---	H1	---	H8	---	H10	---	H/C	---	126		127		128
4	TRIAE_CS42_1DS_TGACv1_080328_AA0246030.1	8616	67458	186	186	10	10	28.9	6.5	180520	1	0	0	764.692	2291.05	3	2291.05	-0.0012	61	77	0	32.33	0.00058	R	SQAGLTEYFDEENEQFR	C			File36606 Spectrum133186 scans: 14948	C1	---	C4	---	C6	---	H1	---	H8	---	H10	---	H/C	---	126		127		128
4	TRIAE_CS42_1DS_TGACv1_080328_AA0246030.1	8616	67458	186	186	10	10	28.9	6.5	180521	1	0	0	764.692	2291.05	3	2291.05	-0.0012	61	77	0	88.39	1.4e-09	R	SQAGLTEYFDEENEQFR	C			File36606 Spectrum133329 scans: 15348	C1	---	C4	---	C6	---	H1	---	H8	---	H10	---	H/C	---	126		127		128
4	TRIAE_CS42_1DS_TGACv1_080328_AA0246030.1	8616	67458	186	186	10	10	28.9	6.5	180522	1	0	0	764.692	2291.05	3	2291.05	-0.001	61	77	0	48.99	1.3e-05	R	SQAGLTEYFDEENEQFR	C			File36606 Spectrum133069 scans: 14531	C1	---	C4	---	C6	---	H1	---	H8	---	H10	---	H/C	---	126		127		128
4	TRIAE_CS42_1DS_TGACv1_080328_AA0246030.1	8616	67458	186	186	10	10	28.9	6.5	180523	1	0	0	764.692	2291.05	3	2291.05	-0.001	61	77	0	71.54	7e-08	R	SQAGLTEYFDEENEQFR	C			File36605 Spectrum120946 scans: 15017	C1	---	C4	---	C6	---	H1	---	H8	---	H10	---	H/C	---	126		127		128
4	TRIAE_CS42_1DS_TGACv1_080328_AA0246030.1	8616	67458	186	186	10	10	28.9	6.5	180524	1	0	0	1146.53	2291.05	2	2291.05	-0.0004	61	77	0	136.97	2e-14	R	SQAGLTEYFDEENEQFR	C			File36607 Spectrum142030 scans: 10691	C1	---	C4	---	C6	---	H1	---	H8	---	H10	---	H/C	---	126		127		128
4	TRIAE_CS42_1DS_TGACv1_080328_AA0246030.1	8616	67458	186	186	10	10	28.9	6.5	180525	1	0	0	1146.53	2291.05	2	2291.05	-0.0002	61	77	0	89.95	1e-09	R	SQAGLTEYFDEENEQFR	C			File36605 Spectrum120827 scans: 14584	C1	---	C4	---	C6	---	H1	---	H8	---	H10	---	H/C	---	126		127		128
4	TRIAE_CS42_1DS_TGACv1_080328_AA0246030.1	8616	67458	186	186	10	10	28.9	6.5	180526	1	0	0	764.692	2291.05	3	2291.05	0.0003	61	77	0	83.94	4e-09	R	SQAGLTEYFDEENEQFR	C			File36605 Spectrum120691 scans: 14211	C1	---	C4	---	C6	---	H1	---	H8	---	H10	---	H/C	---	126		127		128
4	TRIAE_CS42_1DS_TGACv1_080328_AA0246030.1	8616	67458	186	186	10	10	28.9	6.5	180527	1	0	0	1146.53	2291.05	2	2291.05	0.0003	61	77	0	139.27	1.2e-14	R	SQAGLTEYFDEENEQFR	C			File36605 Spectrum117812 scans: 10909	C1	---	C4	---	C6	---	H1	---	H8	---	H10	---	H/C	---	126		127		128
4	TRIAE_CS42_1DS_TGACv1_080328_AA0246030.1	8616	67458	186	186	10	10	28.9	6.5	180528	1	0	0	764.692	2291.05	3	2291.05	0.0005	61	77	0	72.67	5.4e-08	R	SQAGLTEYFDEENEQFR	C			File36606 Spectrum133224 scans: 15105	C1	---	C4	---	C6	---	H1	---	H8	---	H10	---	H/C	---	126		127		128
4	TRIAE_CS42_1DS_TGACv1_080328_AA0246030.1	8616	67458	186	186	10	10	28.9	6.5	180529	1	0	0	764.692	2291.05	3	2291.05	0.0005	61	77	0	85.04	3.1e-09	R	SQAGLTEYFDEENEQFR	C			File36606 Spectrum133261 scans: 15221	C1	---	C4	---	C6	---	H1	---	H8	---	H10	---	H/C	---	126		127		128
4	TRIAE_CS42_1DS_TGACv1_080328_AA0246030.1	8616	67458	186	186	10	10	28.9	6.5	180530	1	0	0	1146.53	2291.05	2	2291.05	0.0005	61	77	0	54.59	3.5e-06	R	SQAGLTEYFDEENEQFR	C			File36605 Spectrum120851 scans: 14688	C1	---	C4	---	C6	---	H1	---	H8	---	H10	---	H/C	---	126		127		128
4	TRIAE_CS42_1DS_TGACv1_080328_AA0246030.1	8616	67458	186	186	10	10	28.9	6.5	180531	1	0	0	764.692	2291.06	3	2291.05	0.0006	61	77	0	95.38	2.9e-10	R	SQAGLTEYFDEENEQFR	C			File36605 Spectrum117816 scans: 10914	C1	---	C4	---	C6	---	H1	---	H8	---	H10	---	H/C	---	126		127		128
4	TRIAE_CS42_1DS_TGACv1_080328_AA0246030.1	8616	67458	186	186	10	10	28.9	6.5	180533	1	0	0	764.692	2291.06	3	2291.05	0.0008	61	77	0	26.92	0.002	R	SQAGLTEYFDEENEQFR	C			File36610 Spectrum179910 scans: 10792	C1	---	C4	---	C6	---	H1	---	H8	---	H10	---	H/C	---	126		127		128
4	TRIAE_CS42_1DS_TGACv1_080328_AA0246030.1	8616	67458	186	186	10	10	28.9	6.5	180534	1	0	0	1146.54	2291.06	2	2291.05	0.0013	61	77	0	135.15	3.1e-14	R	SQAGLTEYFDEENEQFR	C			File36606 Spectrum129987 scans: 11016	C1	---	C4	---	C6	---	H1	---	H8	---	H10	---	H/C	---	126		127		128
4	TRIAE_CS42_1DS_TGACv1_080328_AA0246030.1	8616	67458	186	186	10	10	28.9	6.5	180535	1	0	0	1146.54	2291.06	2	2291.05	0.0013	61	77	0	117.01	2e-12	R	SQAGLTEYFDEENEQFR	C			File36611 Spectrum192146 scans: 10697	C1	---	C4	---	C6	---	H1	---	H8	---	H10	---	H/C	---	126		127		128
4	TRIAE_CS42_1DS_TGACv1_080328_AA0246030.1	8616	67458	186	186	10	10	28.9	6.5	180536	1	0	0	1146.54	2291.06	2	2291.05	0.0027	61	77	0	113.14	4.9e-12	R	SQAGLTEYFDEENEQFR	C			File36608 Spectrum154620 scans: 10855	C1	---	C4	---	C6	---	H1	---	H8	---	H10	---	H/C	---	126		127		128
4	TRIAE_CS42_1DS_TGACv1_080328_AA0246030.1	8616	67458	186	186	10	10	28.9	6.5	180537	1	0	0	1146.54	2291.06	2	2291.05	0.003	61	77	0	52.12	6.1e-06	R	SQAGLTEYFDEENEQFR	C			File36605 Spectrum120806 scans: 14470	C1	---	C4	---	C6	---	H1	---	H8	---	H10	---	H/C	---	126		127		128
4	TRIAE_CS42_1DS_TGACv1_080328_AA0246030.1	8616	67458	186	186	10	10	28.9	6.5	180538	1	0	0	1146.54	2291.06	2	2291.05	0.003	61	77	0	76.3	2.3e-08	R	SQAGLTEYFDEENEQFR	C			File36606 Spectrum133227 scans: 15112	C1	---	C4	---	C6	---	H1	---	H8	---	H10	---	H/C	---	126		127		128
4	TRIAE_CS42_1DS_TGACv1_080328_AA0246030.1	8616	67458	186	186	10	10	28.9	6.5	180539	1	0	0	764.693	2291.06	3	2291.05	0.003	61	77	0	81.45	7.2e-09	R	SQAGLTEYFDEENEQFR	C			File36607 Spectrum142026 scans: 10687	C1	---	C4	---	C6	---	H1	---	H8	---	H10	---	H/C	---	126		127		128
4	TRIAE_CS42_1DS_TGACv1_080328_AA0246030.1	8616	67458	186	186	10	10	28.9	6.5	181758	1	1	1	776.422	2326.25	3	2326.25	-0.0035	132	146	0	26.48	0.0022	K	YGQSQSVQGQSQSQK	F	TMT6plex (Y)	0.300000000000000.0	File36611 Spectrum183918 scans: 1201	C1	1.008	C4	1.258	C6	0.557	H1	1.354	H8	1.065	H10	2.533	H/C	1.635	126	62110	127	109400	128	114500
4	TRIAE_CS42_1DS_TGACv1_080328_AA0246030.1	8616	67458	186	186	10	10	28.9	6.5	181763	1	1	1	776.423	2326.25	3	2326.25	-0.0004	132	146	0	36.97	0.0002	K	YGQSQSVQGQSQSQK	F	TMT6plex (Y)	0.300000000000000.0	File36611 Spectrum184101 scans: 1425	C1	0.932	C4	1.412	C6	0.434	H1	1.573	H8	1.042	H10	2.482	H/C	1.835	126	176200	127	376300	128	273400
4	TRIAE_CS42_1DS_TGACv1_080328_AA0246030.1	8616	67458	186	186	10	10	28.9	6.5	181765	1	1	1	776.423	2326.25	3	2326.25	0.0002	132	146	0	74.46	3.6e-08	K	YGQSQSVQGQSQSQK	F	TMT6plex (Y)	0.300000000000000.0	File36611 Spectrum185601 scans: 3135	C1	1.011	C4	1.316	C6	0.559	H1	1.321	H8	1.018	H10	2.686	H/C	1.572	126	385900	127	708400	128	711400
4	TRIAE_CS42_1DS_TGACv1_080328_AA0246030.1	8616	67458	186	186	10	10	28.9	6.5	181961	1	0	0	778.435	2332.28	3	2332.29	-0.0075	243	258	0	46.31	2.3e-05	R	LQSQNDDIIHVNHTLK	F			File36610 Spectrum175058 scans: 5150	C1	---	C4	---	C6	---	H1	---	H8	---	H10	---	H/C	---	126		127		128
4	TRIAE_CS42_1DS_TGACv1_080328_AA0246030.1	8616	67458	186	186	10	10	28.9	6.5	181962	1	0	0	778.435	2332.28	3	2332.29	-0.0071	243	258	0	60.44	9e-07	R	LQSQNDDIIHVNHTLK	F			File36610 Spectrum176556 scans: 6903	C1	---	C4	---	C6	---	H1	---	H8	---	H10	---	H/C	---	126		127		128
4	TRIAE_CS42_1DS_TGACv1_080328_AA0246030.1	8616	67458	186	186	10	10	28.9	6.5	181964	1	0	0	584.079	2332.29	4	2332.29	-0.0025	243	258	0	64.18	3.8e-07	R	LQSQNDDIIHVNHTLK	F			File36610 Spectrum176558 scans: 6906	C1	---	C4	---	C6	---	H1	---	H8	---	H10	---	H/C	---	126		127		128
4	TRIAE_CS42_1DS_TGACv1_080328_AA0246030.1	8616	67458	186	186	10	10	28.9	6.5	186595	1	0	0	1261.11	2520.21	2	2520.22	-0.0059	61	77	0	21.29	0.0074	R	SQAGLTEYFDEENEQFR	C	TMT6plex (Y)	0.00000003000000000.0	File36607 Spectrum141010 scans: 9513	C1	---	C4	---	C6	---	H1	---	H8	---	H10	---	H/C	---	126		127		128
4	TRIAE_CS42_1DS_TGACv1_080328_AA0246030.1	8616	67458	186	186	10	10	28.9	6.5	186600	1	0	0	841.079	2520.21	3	2520.22	-0.0032	61	77	0	33.14	0.00049	R	SQAGLTEYFDEENEQFR	C	TMT6plex (Y)	0.00000003000000000.0	File36607 Spectrum141288 scans: 9823	C1	---	C4	---	C6	---	H1	---	H8	---	H10	---	H/C	---	126		127		128
4	TRIAE_CS42_1DS_TGACv1_080328_AA0246030.1	8616	67458	186	186	10	10	28.9	6.5	186602	1	0	0	841.079	2520.21	3	2520.22	-0.003	61	77	0	53.51	4.5e-06	R	SQAGLTEYFDEENEQFR	C	TMT6plex (Y)	0.00000003000000000.0	File36606 Spectrum129100 scans: 9996	C1	---	C4	---	C6	---	H1	---	H8	---	H10	---	H/C	---	126		127		128
4	TRIAE_CS42_1DS_TGACv1_080328_AA0246030.1	8616	67458	186	186	10	10	28.9	6.5	186603	1	0	0	1261.11	2520.22	2	2520.22	-0.0022	61	77	0	89.04	1.2e-09	R	SQAGLTEYFDEENEQFR	C	TMT6plex (Y)	0.00000003000000000.0	File36607 Spectrum141310 scans: 9848	C1	---	C4	---	C6	---	H1	---	H8	---	H10	---	H/C	---	126		127		128
4	TRIAE_CS42_1DS_TGACv1_080328_AA0246030.1	8616	67458	186	186	10	10	28.9	6.5	186604	1	0	0	631.061	2520.22	4	2520.22	-0.0021	61	77	0	24.15	0.0038	R	SQAGLTEYFDEENEQFR	C	TMT6plex (Y)	0.00000003000000000.0	File36607 Spectrum141000 scans: 9501	C1	---	C4	---	C6	---	H1	---	H8	---	H10	---	H/C	---	126		127		128
4	TRIAE_CS42_1DS_TGACv1_080328_AA0246030.1	8616	67458	186	186	10	10	28.9	6.5	186605	1	0	0	1261.12	2520.22	2	2520.22	-0.002	61	77	0	98.78	1.3e-10	R	SQAGLTEYFDEENEQFR	C	TMT6plex (Y)	0.00000003000000000.0	File36606 Spectrum129113 scans: 10011	C1	---	C4	---	C6	---	H1	---	H8	---	H10	---	H/C	---	126		127		128
4	TRIAE_CS42_1DS_TGACv1_080328_AA0246030.1	8616	67458	186	186	10	10	28.9	6.5	186606	1	0	0	631.061	2520.22	4	2520.22	-0.0014	61	77	0	45.83	2.6e-05	R	SQAGLTEYFDEENEQFR	C	TMT6plex (Y)	0.00000003000000000.0	File36607 Spectrum141337 scans: 9877	C1	---	C4	---	C6	---	H1	---	H8	---	H10	---	H/C	---	126		127		128
4	TRIAE_CS42_1DS_TGACv1_080328_AA0246030.1	8616	67458	186	186	10	10	28.9	6.5	186608	1	0	0	841.079	2520.22	3	2520.22	-0.001	61	77	0	35.78	0.00026	R	SQAGLTEYFDEENEQFR	C	TMT6plex (Y)	0.00000003000000000.0	File36609 Spectrum166502 scans: 10040	C1	---	C4	---	C6	---	H1	---	H8	---	H10	---	H/C	---	126		127		128
4	TRIAE_CS42_1DS_TGACv1_080328_AA0246030.1	8616	67458	186	186	10	10	28.9	6.5	186609	1	0	0	631.062	2520.22	4	2520.22	0.0001	61	77	0	64.15	3.8e-07	R	SQAGLTEYFDEENEQFR	C	TMT6plex (Y)	0.00000003000000000.0	File36606 Spectrum129202 scans: 10109	C1	---	C4	---	C6	---	H1	---	H8	---	H10	---	H/C	---	126		127		128
4	TRIAE_CS42_1DS_TGACv1_080328_AA0246030.1	8616	67458	186	186	10	10	28.9	6.5	187496	1	1	1	856.085	2565.23	3	2565.24	-0.0073	269	286	0	71.9	6.5e-08	R	EPESYPHTQYEEGQSQAK	H			File36607 Spectrum136694 scans: 4483	C1	0.63	C4	1.296	C6	0.614	H1	2.061	H8	0.769	H10	1.258	H/C	1.731	126	176100	127	511400	128	572800
4	TRIAE_CS42_1DS_TGACv1_080328_AA0246030.1	8616	67458	186	186	10	10	28.9	6.5	187497	1	1	1	856.085	2565.23	3	2565.24	-0.006	269	286	0	78.12	1.5e-08	R	EPESYPHTQYEEGQSQAK	H			File36608 Spectrum149338 scans: 4716	C1	0.657	C4	0.814	C6	0.412	H1	1.032	H8	2.325	H10	1.108	H/C	3.122	126	140100	127	244700	128	293200
4	TRIAE_CS42_1DS_TGACv1_080328_AA0246030.1	8616	67458	186	186	10	10	28.9	6.5	187498	1	1	1	642.316	2565.23	4	2565.24	-0.0058	269	286	0	33.77	0.00042	R	EPESYPHTQYEEGQSQAK	H			File36602 Spectrum79924 scans: 4805	C1	1.093	C4	1.512	C6	0.946	H1	0	H8	1.421	H10	1.18	H/C	0.751	126	1546000	127	3017000	128	4465000
4	TRIAE_CS42_1DS_TGACv1_080328_AA0246030.1	8616	67458	186	186	10	10	28.9	6.5	187499	1	1	1	1283.62	2565.23	2	2565.24	-0.0056	269	286	0	90.82	8.3e-10	R	EPESYPHTQYEEGQSQAK	H			File36602 Spectrum79965 scans: 4852	C1	1.019	C4	1.031	C6	0.689	H1	1.585	H8	0.988	H10	1.387	H/C	1.546	126	1308000	127	1867000	128	2950000
4	TRIAE_CS42_1DS_TGACv1_080328_AA0246030.1	8616	67458	186	186	10	10	28.9	6.5	187500	1	1	1	856.085	2565.23	3	2565.24	-0.0053	269	286	0	121.89	6.5e-13	R	EPESYPHTQYEEGQSQAK	H			File36599 Spectrum45748 scans: 4871	C1	1.039	C4	1.178	C6	0.577	H1	1.602	H8	1.043	H10	1.447	H/C	1.645	126	402600	127	644000	128	746500
4	TRIAE_CS42_1DS_TGACv1_080328_AA0246030.1	8616	67458	186	186	10	10	28.9	6.5	187501	1	1	1	856.085	2565.23	3	2565.24	-0.0049	269	286	0	94.57	3.5e-10	R	EPESYPHTQYEEGQSQAK	H			File36602 Spectrum79910 scans: 4790	C1	0.938	C4	1.062	C6	0.706	H1	1.623	H8	1.001	H10	1.025	H/C	1.532	126	1986000	127	3174000	128	4989000
4	TRIAE_CS42_1DS_TGACv1_080328_AA0246030.1	8616	67458	186	186	10	10	28.9	6.5	187502	1	1	1	642.316	2565.23	4	2565.24	-0.0045	269	286	0	31.74	0.00067	R	EPESYPHTQYEEGQSQAK	H			File36600 Spectrum56989 scans: 4845	C1	1.232	C4	1.478	C6	1.079	H1	0	H8	1.114	H10	1.316	H/C	0.569	126	386000	127	653600	128	1128000
4	TRIAE_CS42_1DS_TGACv1_080328_AA0246030.1	8616	67458	186	186	10	10	28.9	6.5	187503	1	1	1	856.085	2565.23	3	2565.24	-0.0045	269	286	0	66.93	2e-07	R	EPESYPHTQYEEGQSQAK	H			File36598 Spectrum34626 scans: 4877	C1	1.058	C4	1.142	C6	0.787	H1	1.319	H8	0.95	H10	1.183	H/C	1.234	126	288700	127	439400	128	716700
4	TRIAE_CS42_1DS_TGACv1_080328_AA0246030.1	8616	67458	186	186	10	10	28.9	6.5	187505	1	1	1	856.086	2565.24	3	2565.24	-0.0035	269	286	0	92.38	5.8e-10	R	EPESYPHTQYEEGQSQAK	H			File36595 Spectrum3559 scans: 4847	C1	1.061	C4	1.08	C6	0.677	H1	1.452	H8	1.103	H10	1.074	H/C	1.499	126	144200	127	206900	128	307000
4	TRIAE_CS42_1DS_TGACv1_080328_AA0246030.1	8616	67458	186	186	10	10	28.9	6.5	187507	1	1	1	1283.63	2565.24	2	2565.24	-0.0032	269	286	0	89.05	1.2e-09	R	EPESYPHTQYEEGQSQAK	H			File36603 Spectrum91760 scans: 5118	C1	0.978	C4	0.989	C6	0.726	H1	1.488	H8	1.055	H10	1.368	H/C	1.53	126	346200	127	493900	128	858200
4	TRIAE_CS42_1DS_TGACv1_080328_AA0246030.1	8616	67458	186	186	10	10	28.9	6.5	187508	1	1	1	856.086	2565.24	3	2565.24	-0.0031	269	286	0	93.8	4.2e-10	R	EPESYPHTQYEEGQSQAK	H			File36604 Spectrum100193 scans: 4566	C1	0.915	C4	1.046	C6	0.683	H1	1.358	H8	1.238	H10	1.293	H/C	1.615	126	263600	127	425000	128	656200
4	TRIAE_CS42_1DS_TGACv1_080328_AA0246030.1	8616	67458	186	186	10	10	28.9	6.5	187509	1	1	1	856.086	2565.24	3	2565.24	-0.0031	269	286	0	80.37	9.2e-09	R	EPESYPHTQYEEGQSQAK	H			File36603 Spectrum91937 scans: 5343	C1	0.901	C4	1.004	C6	0.719	H1	1.544	H8	1.041	H10	1.438	H/C	1.583	126	911200	127	1433000	128	2426000
4	TRIAE_CS42_1DS_TGACv1_080328_AA0246030.1	8616	67458	186	186	10	10	28.9	6.5	187510	1	1	1	856.086	2565.24	3	2565.24	-0.0029	269	286	0	76.54	2.2e-08	R	EPESYPHTQYEEGQSQAK	H			File36601 Spectrum68441 scans: 4739	C1	1.135	C4	1.243	C6	0.6	H1	1.413	H8	1.081	H10	1.258	H/C	1.471	126	721800	127	1115000	128	1273000
4	TRIAE_CS42_1DS_TGACv1_080328_AA0246030.1	8616	67458	186	186	10	10	28.9	6.5	187511	1	1	1	856.086	2565.24	3	2565.24	-0.0029	269	286	0	67.32	1.9e-07	R	EPESYPHTQYEEGQSQAK	H			File36603 Spectrum91731 scans: 5084	C1	1.066	C4	0.928	C6	0.724	H1	1.44	H8	1.128	H10	1.16	H/C	1.534	126	1071000	127	1315000	128	2425000
4	TRIAE_CS42_1DS_TGACv1_080328_AA0246030.1	8616	67458	186	186	10	10	28.9	6.5	187512	1	1	1	856.087	2565.24	3	2565.24	-0.0007	269	286	0	97.72	1.7e-10	R	EPESYPHTQYEEGQSQAK	H			File36611 Spectrum186818 scans: 4538	C1	0.52	C4	1.15	C6	0.637	H1	2.074	H8	0.869	H10	1.369	H/C	1.918	126	303000	127	945600	128	1240000
4	TRIAE_CS42_1DS_TGACv1_080328_AA0246030.1	8616	67458	186	186	10	10	28.9	6.5	187513	1	1	1	856.087	2565.24	3	2565.24	0.001	269	286	0	98.25	1.5e-10	R	EPESYPHTQYEEGQSQAK	H			File36600 Spectrum56933 scans: 4782	C1	1.215	C4	1.188	C6	0.667	H1	1.387	H8	0.978	H10	1.275	H/C	1.334	126	246100	127	339700	128	450900
4	TRIAE_CS42_1DS_TGACv1_080328_AA0246030.1	8616	67458	186	186	10	10	28.9	6.5	187514	1	1	1	856.087	2565.24	3	2565.24	0.0011	269	286	0	58.08	1.6e-06	R	EPESYPHTQYEEGQSQAK	H			File36610 Spectrum174737 scans: 4752	C1	1.084	C4	0.978	C6	0.688	H1	1.213	H8	1.32	H10	1.203	H/C	1.555	126	296900	127	378100	128	628600
4	TRIAE_CS42_1DS_TGACv1_080328_AA0246030.1	8616	67458	186	186	10	10	28.9	6.5	187515	1	1	1	642.317	2565.24	4	2565.24	0.0015	269	286	0	24.96	0.0032	R	EPESYPHTQYEEGQSQAK	H			File36596 Spectrum13690 scans: 4889	C1	0.768	C4	1.307	C6	1.18	H1	0	H8	1.2	H10	2.029	H/C	0.691	126	24800	127	59520	128	127100
4	TRIAE_CS42_1DS_TGACv1_080328_AA0246030.1	8616	67458	186	186	10	10	28.9	6.5	187516	1	1	1	1283.63	2565.24	2	2565.24	0.0022	269	286	0	90.91	8.1e-10	R	EPESYPHTQYEEGQSQAK	H			File36601 Spectrum68485 scans: 4790	C1	1.237	C4	1.238	C6	0.59	H1	1.364	H8	1.116	H10	1.073	H/C	1.432	126	170700	127	241000	128	271500
4	TRIAE_CS42_1DS_TGACv1_080328_AA0246030.1	8616	67458	186	186	10	10	28.9	6.5	187517	1	1	1	642.318	2565.24	4	2565.24	0.0023	269	286	0	50.72	8.5e-06	R	EPESYPHTQYEEGQSQAK	H			File36603 Spectrum91819 scans: 5192	C1	1.29	C4	1.041	C6	1.14	H1	0	H8	1.373	H10	0.87	H/C	0.687	126	1011000	127	1150000	128	2980000
4	TRIAE_CS42_1DS_TGACv1_080328_AA0246030.1	8616	67458	186	186	10	10	28.9	6.5	187518	1	1	1	856.088	2565.24	3	2565.24	0.0026	269	286	0	70.87	8.2e-08	R	EPESYPHTQYEEGQSQAK	H			File36597 Spectrum24057 scans: 4812	C1	1.031	C4	1.08	C6	0.776	H1	1.475	H8	0.882	H10	1.348	H/C	1.318	126	165900	127	245000	128	416400
4	TRIAE_CS42_1DS_TGACv1_080328_AA0246030.1	8616	67458	186	186	10	10	28.9	6.5	187519	1	1	1	642.318	2565.24	4	2565.24	0.0028	269	286	0	50.53	8.9e-06	R	EPESYPHTQYEEGQSQAK	H			File36601 Spectrum68530 scans: 4847	C1	1.498	C4	1.744	C6	0.863	H1	0	H8	1.244	H10	0.748	H/C	0.594	126	699500	127	1149000	128	1345000
4	TRIAE_CS42_1DS_TGACv1_080328_AA0246030.1	8616	67458	186	186	10	10	28.9	6.5	190585	1	1	1	932.472	2794.39	3	2794.4	-0.0068	269	286	0	28.74	0.0013	R	EPESYPHTQYEEGQSQAK	H	TMT6plex (Y)	0.000030000000000000.0	File36602 Spectrum79670 scans: 4515	C1	1.11	C4	1.243	C6	0.594	H1	1.368	H8	1.109	H10	1.466	H/C	1.498	126	467000	127	737300	128	834100
4	TRIAE_CS42_1DS_TGACv1_080328_AA0246030.1	8616	67458	186	186	10	10	28.9	6.5	190587	1	1	1	932.473	2794.4	3	2794.4	-0.0057	269	286	0	47.15	1.9e-05	R	EPESYPHTQYEEGQSQAK	H	TMT6plex (Y)	0.000000000300000000.0	File36602 Spectrum79916 scans: 4796	C1	1.153	C4	1.178	C6	0.575	H1	1.407	H8	1.178	H10	1.203	H/C	1.571	126	688900	127	993200	128	1147000
4	TRIAE_CS42_1DS_TGACv1_080328_AA0246030.1	8616	67458	186	186	10	10	28.9	6.5	190589	1	1	1	932.473	2794.4	3	2794.4	-0.0055	269	286	0	27.55	0.0018	R	EPESYPHTQYEEGQSQAK	H	TMT6plex (Y)	0.000000000300000000.0	File36610 Spectrum174405 scans: 4356	C1	1.125	C4	1.274	C6	0.512	H1	1.336	H8	1.242	H10	1.508	H/C	1.64	126	548100	127	875400	128	832700
4	TRIAE_CS42_1DS_TGACv1_080328_AA0246030.1	8616	67458	186	186	10	10	28.9	6.5	190591	1	1	1	932.473	2794.4	3	2794.4	-0.0048	269	286	0	37.95	0.00016	R	EPESYPHTQYEEGQSQAK	H	TMT6plex (Y)	0.000030000000000000.0	File36601 Spectrum68150 scans: 4347	C1	1.26	C4	1.313	C6	0.565	H1	1.466	H8	0.999	H10	1.14	H/C	1.404	126	2808000	127	4128000	128	4199000
4	TRIAE_CS42_1DS_TGACv1_080328_AA0246030.1	8616	67458	186	186	10	10	28.9	6.5	190592	1	1	1	699.607	2794.4	4	2794.4	-0.0032	269	286	0	21.2	0.0076	R	EPESYPHTQYEEGQSQAK	H	TMT6plex (Y)	0.000000000300000000.0	File36610 Spectrum174586 scans: 4567	C1	1.068	C4	1.315	C6	0.509	H1	1.405	H8	1.179	H10	1.592	H/C	1.648	126	2104000	127	3656000	128	3349000
4	TRIAE_CS42_1DS_TGACv1_080328_AA0246030.1	8616	67458	186	186	10	10	28.9	6.5	190593	1	1	1	699.607	2794.4	4	2794.4	-0.003	269	286	0	23.3	0.0047	R	EPESYPHTQYEEGQSQAK	H	TMT6plex (Y)	0.000000000300000000.0	File36605 Spectrum112328 scans: 4566	C1	0.448	C4	1.004	C6	0.544	H1	1.477	H8	1.714	H10	1.039	H/C	2.482	126	190700	127	602200	128	771300
4	TRIAE_CS42_1DS_TGACv1_080328_AA0246030.1	8616	67458	186	186	10	10	28.9	6.5	190594	1	1	1	1398.21	2794.4	2	2794.4	-0.0028	269	286	0	21.01	0.0079	R	EPESYPHTQYEEGQSQAK	H	TMT6plex (Y)	0.000030000000000000.0	File36603 Spectrum91686 scans: 5026	C1	1.005	C4	1.028	C6	0.631	H1	1.413	H8	1.226	H10	1.462	H/C	1.692	126	106700	127	153900	128	223600
4	TRIAE_CS42_1DS_TGACv1_080328_AA0246030.1	8616	67458	186	186	10	10	28.9	6.5	190596	1	1	1	699.607	2794.4	4	2794.4	-0.0022	269	286	0	21.04	0.0079	R	EPESYPHTQYEEGQSQAK	H	TMT6plex (Y)	0.000000000300000000.0	File36599 Spectrum45378 scans: 4451	C1	1.332	C4	1.274	C6	0.623	H1	1.502	H8	0.888	H10	0.949	H/C	1.283	126	857500	127	1157000	128	1338000
4	TRIAE_CS42_1DS_TGACv1_080328_AA0246030.1	8616	67458	186	186	10	10	28.9	6.5	190599	1	1	1	932.474	2794.4	3	2794.4	-0.0011	269	286	0	22.86	0.0052	R	EPESYPHTQYEEGQSQAK	H	TMT6plex (Y)	0.000000000300000000.0	File36599 Spectrum45538 scans: 4628	C1	1.348	C4	1.316	C6	0.564	H1	1.462	H8	0.904	H10	1.463	H/C	1.35	126	357800	127	492900	128	500000
4	TRIAE_CS42_1DS_TGACv1_080328_AA0246030.1	8616	67458	186	186	10	10	28.9	6.5	190600	1	1	1	699.607	2794.4	4	2794.4	-0.0008	269	286	0	22.4	0.0058	R	EPESYPHTQYEEGQSQAK	H	TMT6plex (Y)	0.000000000300000000.0	File36601 Spectrum68313 scans: 4563	C1	0.926	C4	1.17	C6	0.68	H1	1.449	H8	1.069	H10	1.306	H/C	1.498	126	4030000	127	7180000	128	9870000
4	TRIAE_CS42_1DS_TGACv1_080328_AA0246030.1	8616	67458	186	186	10	10	28.9	6.5	190602	1	1	1	932.474	2794.4	3	2794.4	-0.0003	269	286	0	38.92	0.00013	R	EPESYPHTQYEEGQSQAK	H	TMT6plex (Y)	0.000030000000000000.0	File36611 Spectrum186467 scans: 4130	C1	1.246	C4	1.484	C6	0.466	H1	1.394	H8	1.098	H10	1.228	H/C	1.467	126	847300	127	1423000	128	1058000
4	TRIAE_CS42_1DS_TGACv1_080328_AA0246030.1	8616	67458	186	186	10	10	28.9	6.5	190603	1	1	1	699.608	2794.4	4	2794.4	0	269	286	0	27.31	0.0019	R	EPESYPHTQYEEGQSQAK	H	TMT6plex (Y)	0.000000000300000000.0	File36601 Spectrum68518 scans: 4832	C1	1.135	C4	1.102	C6	0.691	H1	1.317	H8	1.108	H10	1.21	H/C	1.404	126	741800	127	1016000	128	1507000
4	TRIAE_CS42_1DS_TGACv1_080328_AA0246030.1	8616	67458	186	186	10	10	28.9	6.5	190606	1	1	1	932.475	2794.4	3	2794.4	0.0011	269	286	0	32.05	0.00062	R	EPESYPHTQYEEGQSQAK	H	TMT6plex (Y)	0.000030000000000000.0	File36609 Spectrum161418 scans: 4149	C1	1.228	C4	1.413	C6	0.532	H1	1.41	H8	1.047	H10	1.127	H/C	1.405	126	250300	127	406400	128	361500
4	TRIAE_CS42_1DS_TGACv1_080328_AA0246030.1	8616	67458	186	186	10	10	28.9	6.5	190609	1	1	1	932.475	2794.4	3	2794.4	0.0018	269	286	0	31.83	0.00066	R	EPESYPHTQYEEGQSQAK	H	TMT6plex (Y)	0.000030000000000000.0	File36603 Spectrum91545 scans: 4858	C1	1.1	C4	0.98	C6	0.589	H1	1.381	H8	1.278	H10	1.681	H/C	1.775	126	275500	127	346100	128	492500
4	TRIAE_CS42_1DS_TGACv1_080328_AA0246030.1	8616	67458	186	186	10	10	28.9	6.5	190610	1	1	1	699.608	2794.4	4	2794.4	0.002	269	286	0	32.94	0.00051	R	EPESYPHTQYEEGQSQAK	H	TMT6plex (Y)	0.000000000300000000.0	File36611 Spectrum186769 scans: 4478	C1	1.056	C4	1.287	C6	0.548	H1	1.392	H8	1.179	H10	1.401	H/C	1.595	126	555300	127	954600	128	961400
4	TRIAE_CS42_1DS_TGACv1_080328_AA0246030.1	8616	67458	186	186	10	10	28.9	6.5	193678	1	1	1	1096.75	4382.98	4	4383	-0.0145	287	321	0	85	3.2e-09	K	HSQEEQPQMGQSQEEQPQMGQSQGEQPQMGQSQAK	H			File36601 Spectrum69189 scans: 5611	C1	2.987	C4	1.96	C6	0.264	H1	0	H8	1.312	H10	1.021	H/C	0.663	126	421300	127	390000	128	124100
4	TRIAE_CS42_1DS_TGACv1_080328_AA0246030.1	8616	67458	186	186	10	10	28.9	6.5	193679	1	1	1	877.605	4382.99	5	4383	-0.0071	287	321	0	75	3.2e-08	K	HSQEEQPQMGQSQEEQPQMGQSQGEQPQMGQSQAK	H			File36601 Spectrum69120 scans: 5532	C1	2.826	C4	1.975	C6	0.285	H1	0	H8	1.338	H10	1.083	H/C	0.686	126	514100	127	506800	128	173300
4	TRIAE_CS42_1DS_TGACv1_080328_AA0246030.1	8616	67458	186	186	10	10	28.9	6.5	193680	1	1	1	1096.76	4383	4	4383	0.0017	287	321	0	42.82	5.2e-05	K	HSQEEQPQMGQSQEEQPQMGQSQGEQPQMGQSQAK	H			File36606 Spectrum124617 scans: 4796	C1	2.179	C4	0.602	C6	0.268	H1	2.042	H8	1.096	H10	1.265	H/C	2.227	126	289800	127	113000	128	118900
4	TRIAE_CS42_1DS_TGACv1_080328_AA0246030.1	8616	67458	186	186	10	10	28.9	6.5	193684	1	1	1	1100.75	4398.98	4	4398.99	-0.0099	287	321	0	28.11	0.0015	K	HSQEEQPQMGQSQEEQPQMGQSQGEQPQMGQSQAK	H	Oxidation (M)	0.00000000000000000000000000002000000.0	File36597 Spectrum23912 scans: 4634	C1	1.297	C4	1.648	C6	0.238	H1	1.905	H8	0.954	H10	1.182	H/C	1.799	126	340000	127	609500	128	208400
4	TRIAE_CS42_1DS_TGACv1_080328_AA0246030.1	8616	67458	186	186	10	10	28.9	6.5	193685	1	1	1	880.804	4398.98	5	4398.99	-0.0072	287	321	0	33.49	0.00045	K	HSQEEQPQMGQSQEEQPQMGQSQGEQPQMGQSQAK	H	Oxidation (M)	0.00000000000000000020000000000000000.0	File36599 Spectrum45063 scans: 4070	C1	1.792	C4	0.841	C6	0.601	H1	0	H8	2.056	H10	1.923	H/C	1.411	126	106600	127	70550	128	119300
4	TRIAE_CS42_1DS_TGACv1_080328_AA0246030.1	8616	67458	186	186	10	10	28.9	6.5	193686	1	1	1	1100.75	4398.98	4	4398.99	-0.0059	287	321	0	33.36	0.00046	K	HSQEEQPQMGQSQEEQPQMGQSQGEQPQMGQSQAK	H	Oxidation (M)	0.00000000000000000000000000002000000.0	File36596 Spectrum13552 scans: 4729	C1	1.277	C4	1.707	C6	0.225	H1	1.851	H8	0.946	H10	1.446	H/C	1.784	126	108500	127	204600	128	63860
4	TRIAE_CS42_1DS_TGACv1_080328_AA0246030.1	8616	67458	186	186	10	10	28.9	6.5	193687	1	1	1	1100.75	4398.99	4	4398.99	-0.005	287	321	0	25.88	0.0026	K	HSQEEQPQMGQSQEEQPQMGQSQGEQPQMGQSQAK	H	Oxidation (M)	0.00000000000000000020000000000000000.0	File36599 Spectrum45565 scans: 4661	C1	1.285	C4	1.642	C6	0.251	H1	1.837	H8	1.039	H10	0.91	H/C	1.782	126	564600	127	1018000	128	368100
4	TRIAE_CS42_1DS_TGACv1_080328_AA0246030.1	8616	67458	186	186	10	10	28.9	6.5	193691	1	1	1	884.003	4414.98	5	4414.99	-0.009	287	321	0	20.16	0.0096	K	HSQEEQPQMGQSQEEQPQMGQSQGEQPQMGQSQAK	H	2 Oxidation (M)	0.00000000000000000020000000002000000.0	File36595 Spectrum2657 scans: 3750	C1	0.996	C4	2.112	C6	0.597	H1	0	H8	1.593	H10	1.511	H/C	0.915	126	43720	127	130800	128	87380
4	TRIAE_CS42_1DS_TGACv1_080328_AA0246030.1	8616	67458	186	186	10	10	28.9	6.5	193693	1	1	1	884.004	4414.99	5	4414.99	0.0001	287	321	0	29.14	0.0012	K	HSQEEQPQMGQSQEEQPQMGQSQGEQPQMGQSQAK	H	2 Oxidation (M)	0.00000000200000000020000000000000000.0	File36599 Spectrum44755 scans: 3710	C1	1.568	C4	2.156	C6	0.318	H1	0	H8	1.681	H10	1.964	H/C	1.046	126	74760	127	145000	128	50670
4	TRIAE_CS42_1DS_TGACv1_080328_AA0246030.1	8616	67458	186	186	10	10	28.9	6.5	193699	1	1	1	1478	4430.97	3	4430.98	-0.0114	287	321	0	66.42	2.3e-07	K	HSQEEQPQMGQSQEEQPQMGQSQGEQPQMGQSQAK	H	3 Oxidation (M)	0.00000000200000000020000000002000000.0	File36607 Spectrum135084 scans: 2579	C1	0.224	C4	1.807	C6	0.573	H1	1.348	H8	1.296	H10	0.926	H/C	1.606	126	6062	127	69060	128	51770
4	TRIAE_CS42_1DS_TGACv1_080328_AA0246030.1	8616	67458	186	186	10	10	28.9	6.5	193700	1	1	1	1108.75	4430.97	4	4430.98	-0.009	287	321	0	54.73	3.4e-06	K	HSQEEQPQMGQSQEEQPQMGQSQGEQPQMGQSQAK	H	3 Oxidation (M)	0.00000000200000000020000000002000000.0	File36607 Spectrum135081 scans: 2575	C1	0.229	C4	1.953	C6	0.485	H1	1.649	H8	1.141	H10	0.647	H/C	1.661	126	32500	127	390600	128	229700
4	TRIAE_CS42_1DS_TGACv1_080328_AA0246030.1	8616	67458	186	186	10	10	28.9	6.5	193701	1	1	1	887.202	4430.97	5	4430.98	-0.0063	287	321	0	34.56	0.00035	K	HSQEEQPQMGQSQEEQPQMGQSQGEQPQMGQSQAK	H	3 Oxidation (M)	0.00000000200000000020000000002000000.0	File36604 Spectrum98190 scans: 2215	C1	0	C4	0	C6	0.88	H1	1.927	H8	1.912	H10	0	H/C	3.512	126	0	127	0	128	128500
4	TRIAE_CS42_1DS_TGACv1_080328_AA0246030.1	8616	67458	186	186	10	10	28.9	6.5	193702	1	1	1	887.202	4430.97	5	4430.98	-0.006	287	321	0	30.67	0.00086	K	HSQEEQPQMGQSQEEQPQMGQSQGEQPQMGQSQAK	H	3 Oxidation (M)	0.00000000200000000020000000002000000.0	File36609 Spectrum159495 scans: 1888	C1	0	C4	0.746	C6	0.97	H1	0	H8	2.451	H10	1.784	H/C	1.901	126	0	127	50900	128	156600
4	TRIAE_CS42_1DS_TGACv1_080328_AA0246030.1	8616	67458	186	186	10	10	28.9	6.5	193703	1	1	1	887.202	4430.98	5	4430.98	-0.0045	287	321	0	82.88	5.2e-09	K	HSQEEQPQMGQSQEEQPQMGQSQGEQPQMGQSQAK	H	3 Oxidation (M)	0.00000000200000000020000000002000000.0	File36608 Spectrum147555 scans: 2630	C1	0.483	C4	2.299	C6	0.872	H1	0	H8	1.223	H10	1.581	H/C	0.661	126	119500	127	802400	128	719800
4	TRIAE_CS42_1DS_TGACv1_080328_AA0246030.1	8616	67458	186	186	10	10	28.9	6.5	193704	1	1	1	1108.75	4430.98	4	4430.98	-0.0042	287	321	0	57.06	2e-06	K	HSQEEQPQMGQSQEEQPQMGQSQGEQPQMGQSQAK	H	3 Oxidation (M)	0.00000000200000000020000000002000000.0	File36604 Spectrum98177 scans: 2199	C1	0.234	C4	0.486	C6	0.824	H1	1.392	H8	1.655	H10	1.883	H/C	2.491	126	8975	127	26280	128	105400
4	TRIAE_CS42_1DS_TGACv1_080328_AA0246030.1	8616	67458	186	186	10	10	28.9	6.5	193705	1	1	1	887.204	4430.98	5	4430.98	0.0013	287	321	0	37.03	0.0002	K	HSQEEQPQMGQSQEEQPQMGQSQGEQPQMGQSQAK	H	3 Oxidation (M)	0.00000000200000000020000000002000000.0	File36611 Spectrum184576 scans: 1969	C1	0.49	C4	0	C6	0.809	H1	0	H8	2.566	H10	4.847	H/C	3.108	126	8036	127	0	128	44270
5	TRIAE_CS42_U_TGACv1_646884_AA2147120.1	6930	21929	118	118	4	4	26.9	8.53	53958	1	1	0	618.855	1235.7	2	1235.69	0.0008	38	44	0	27.33	0.0018	R	ALCTGEK	G			File36611 Spectrum186283 scans: 3930	C1	---	C4	---	C6	---	H1	---	H8	---	H10	---	H/C	---	126		127		128
5	TRIAE_CS42_U_TGACv1_646884_AA2147120.1	6930	21929	118	118	4	4	26.9	8.53	70503	1	1	1	666.36	1330.71	2	1330.71	-0.0055	162	171	0	34.97	0.00032	K	QVVIADCGQL	-			File36604 Spectrum104524 scans: 9643	C1	0.96	C4	0.93	C6	0.943	H1	1.161	H8	1.007	H10	1.202	H/C	1.17	126	122400	127	167200	128	401200
5	TRIAE_CS42_U_TGACv1_646884_AA2147120.1	6930	21929	118	118	4	4	26.9	8.53	70507	1	1	1	666.362	1330.71	2	1330.71	-0.0031	162	171	0	34.87	0.00033	K	QVVIADCGQL	-			File36601 Spectrum76119 scans: 13732	C1	0	C4	0	C6	1.336	H1	0	H8	2.636	H10	0	H/C	1.768	126	0	127	0	128	7211
5	TRIAE_CS42_U_TGACv1_646884_AA2147120.1	6930	21929	118	118	4	4	26.9	8.53	70508	1	1	1	666.362	1330.71	2	1330.71	-0.0028	162	171	0	29.6	0.0011	K	QVVIADCGQL	-			File36601 Spectrum76057 scans: 13580	C1	1.467	C4	0	C6	1.271	H1	0	H8	1.964	H10	0	H/C	1.029	126	2551	127	0	128	7376
5	TRIAE_CS42_U_TGACv1_646884_AA2147120.1	6930	21929	118	118	4	4	26.9	8.53	70510	1	1	1	666.362	1330.71	2	1330.71	-0.002	162	171	0	57.49	1.8e-06	K	QVVIADCGQL	-			File36601 Spectrum72808 scans: 9749	C1	0	C4	0	C6	0.94	H1	0	H8	3.345	H10	0	H/C	3.189	126	0	127	0	128	121200
5	TRIAE_CS42_U_TGACv1_646884_AA2147120.1	6930	21929	118	118	4	4	26.9	8.53	70512	1	1	1	666.363	1330.71	2	1330.71	-0.001	162	171	0	35.88	0.00026	K	QVVIADCGQL	-			File36601 Spectrum76150 scans: 13946	C1	0	C4	0	C6	0.854	H1	0	H8	3.498	H10	0	H/C	3.672	126	0	127	0	128	2497
5	TRIAE_CS42_U_TGACv1_646884_AA2147120.1	6930	21929	118	118	4	4	26.9	8.53	70514	1	1	1	666.363	1330.71	2	1330.71	-0.0005	162	171	0	28.33	0.0015	K	QVVIADCGQL	-			File36601 Spectrum75915 scans: 13413	C1	0.746	C4	0.601	C6	1.327	H1	0	H8	1.453	H10	2.222	H/C	0.892	126	2053	127	2335	128	12190
5	TRIAE_CS42_U_TGACv1_646884_AA2147120.1	6930	21929	118	118	4	4	26.9	8.53	70515	1	1	1	666.363	1330.71	2	1330.71	-0.0005	162	171	0	55.82	2.6e-06	K	QVVIADCGQL	-			File36601 Spectrum76168 scans: 14045	C1	0	C4	0	C6	1.486	H1	0.846	H8	1.692	H10	0	H/C	1.427	126	0	127	0	128	8623
5	TRIAE_CS42_U_TGACv1_646884_AA2147120.1	6930	21929	118	118	4	4	26.9	8.53	70516	1	1	1	666.363	1330.71	2	1330.71	-0.0003	162	171	0	43.82	4.2e-05	K	QVVIADCGQL	-			File36601 Spectrum76240 scans: 14312	C1	1.352	C4	0	C6	1.26	H1	0	H8	2.046	H10	0	H/C	1.101	126	7202	127	0	128	22400
5	TRIAE_CS42_U_TGACv1_646884_AA2147120.1	6930	21929	118	118	4	4	26.9	8.53	70517	1	1	1	666.363	1330.71	2	1330.71	0.0001	162	171	0	55.75	2.7e-06	K	QVVIADCGQL	-			File36602 Spectrum84100 scans: 9612	C1	0	C4	0	C6	1.239	H1	1.014	H8	2	H10	0	H/C	2.032	126	0	127	0	128	54520
5	TRIAE_CS42_U_TGACv1_646884_AA2147120.1	6930	21929	118	118	4	4	26.9	8.53	70518	1	1	1	666.364	1330.71	2	1330.71	0.0008	162	171	0	22.55	0.0056	K	QVVIADCGQL	-			File36601 Spectrum72691 scans: 9617	C1	0.735	C4	0	C6	1.156	H1	0	H8	2.302	H10	1.69	H/C	1.668	126	139300	127	0	128	731200
5	TRIAE_CS42_U_TGACv1_646884_AA2147120.1	6930	21929	118	118	4	4	26.9	8.53	70519	1	1	1	666.364	1330.71	2	1330.71	0.001	162	171	0	26.4	0.0023	K	QVVIADCGQL	-			File36601 Spectrum76356 scans: 14568	C1	0.944	C4	0.884	C6	1.047	H1	1.039	H8	1.149	H10	0	H/C	1.04	126	20960	127	27680	128	77590
5	TRIAE_CS42_U_TGACv1_646884_AA2147120.1	6930	21929	118	118	4	4	26.9	8.53	70520	1	1	1	666.364	1330.71	2	1330.71	0.0013	162	171	0	56.66	2.2e-06	K	QVVIADCGQL	-			File36601 Spectrum76136 scans: 13838	C1	0	C4	0	C6	1.26	H1	0.65	H8	2.253	H10	0	H/C	1.971	126	0	127	0	128	7799
5	TRIAE_CS42_U_TGACv1_646884_AA2147120.1	6930	21929	118	118	4	4	26.9	8.53	70521	1	1	1	666.364	1330.71	2	1330.71	0.0016	162	171	0	99.41	1.1e-10	K	QVVIADCGQL	-			File36601 Spectrum72722 scans: 9653	C1	0	C4	0	C6	1.282	H1	0	H8	2.733	H10	0	H/C	1.911	126	0	127	0	128	3399000
5	TRIAE_CS42_U_TGACv1_646884_AA2147120.1	6930	21929	118	118	4	4	26.9	8.53	70523	1	1	1	666.364	1330.71	2	1330.71	0.0018	162	171	0	33.08	0.00049	K	QVVIADCGQL	-			File36601 Spectrum75667 scans: 13104	C1	0.623	C4	0.434	C6	1.102	H1	1.189	H8	1.442	H10	0	H/C	1.455	126	1836	127	1802	128	10830
5	TRIAE_CS42_U_TGACv1_646884_AA2147120.1	6930	21929	118	118	4	4	26.9	8.53	70524	1	1	1	666.364	1330.71	2	1330.71	0.0019	162	171	0	28.83	0.0013	K	QVVIADCGQL	-			File36601 Spectrum76287 scans: 14429	C1	1.109	C4	0.888	C6	1.153	H1	0	H8	1.696	H10	0	H/C	0.816	126	12810	127	14480	128	44470
5	TRIAE_CS42_U_TGACv1_646884_AA2147120.1	6930	21929	118	118	4	4	26.9	8.53	70529	1	1	1	666.365	1330.72	2	1330.71	0.0034	162	171	0	45.1	3.1e-05	K	QVVIADCGQL	-			File36601 Spectrum75763 scans: 13242	C1	0.608	C4	0.879	C6	0.912	H1	1.087	H8	1.536	H10	0	H/C	1.469	126	2674	127	5451	128	13370
5	TRIAE_CS42_U_TGACv1_646884_AA2147120.1	6930	21929	118	118	4	4	26.9	8.53	152375	1	1	1	944.446	1886.88	2	1886.89	-0.0079	63	76	0	33.27	0.00047	R	VIPDFMCQGGDFTR	G	Oxidation (M)	0.00000200000000.0	File36610 Spectrum179521 scans: 10352	C1	0.862	C4	0.745	C6	0.83	H1	0.931	H8	1.534	H10	1.536	H/C	1.606	126	464200	127	565800	128	1490000
5	TRIAE_CS42_U_TGACv1_646884_AA2147120.1	6930	21929	118	118	4	4	26.9	8.53	152378	1	1	1	944.449	1886.88	2	1886.89	-0.003	63	76	0	56.33	2.3e-06	R	VIPDFMCQGGDFTR	G	Oxidation (M)	0.00000200000000.0	File36610 Spectrum179696 scans: 10554	C1	0.71	C4	0.745	C6	0.838	H1	0.859	H8	1.623	H10	1.763	H/C	1.694	126	321100	127	475300	128	1264000
5	TRIAE_CS42_U_TGACv1_646884_AA2147120.1	6930	21929	118	118	4	4	26.9	8.53	152380	1	1	1	944.449	1886.88	2	1886.89	-0.0027	63	76	0	65.55	2.8e-07	R	VIPDFMCQGGDFTR	G	Oxidation (M)	0.00000200000000.0	File36609 Spectrum167037 scans: 10648	C1	0.482	C4	0.483	C6	0.89	H1	0.74	H8	1.933	H10	1.851	H/C	2.033	126	5187000	127	7330000	128	31950000
5	TRIAE_CS42_U_TGACv1_646884_AA2147120.1	6930	21929	118	118	4	4	26.9	8.53	152385	1	1	1	944.45	1886.89	2	1886.89	-0.0001	63	76	0	31.99	0.00063	R	VIPDFMCQGGDFTR	G	Oxidation (M)	0.00000200000000.0	File36610 Spectrum183357 scans: 15177	C1	0.513	C4	0.605	C6	0.896	H1	0.827	H8	1.88	H10	0.964	H/C	1.846	126	37970	127	63270	128	221500
5	TRIAE_CS42_U_TGACv1_646884_AA2147120.1	6930	21929	118	118	4	4	26.9	8.53	152386	1	1	1	944.451	1886.89	2	1886.89	0.0006	63	76	0	22.14	0.0061	R	VIPDFMCQGGDFTR	G	Oxidation (M)	0.00000200000000.0	File36610 Spectrum183312 scans: 15063	C1	0.633	C4	0.51	C6	0.805	H1	0.913	H8	1.828	H10	1.963	H/C	2.117	126	31910	127	36310	128	135500
5	TRIAE_CS42_U_TGACv1_646884_AA2147120.1	6930	21929	118	118	4	4	26.9	8.53	152387	1	1	1	629.97	1886.89	3	1886.89	0.0008	63	76	0	35.02	0.00031	R	VIPDFMCQGGDFTR	G	Oxidation (M)	0.00000200000000.0	File36610 Spectrum179558 scans: 10393	C1	1.488	C4	0.788	C6	0.964	H1	0.858	H8	1.223	H10	0	H/C	0.98	126	499100	127	373000	128	1079000
5	TRIAE_CS42_U_TGACv1_646884_AA2147120.1	6930	21929	118	118	4	4	26.9	8.53	152390	1	1	1	629.97	1886.89	3	1886.89	0.0024	63	76	0	66.43	2.3e-07	R	VIPDFMCQGGDFTR	G	Oxidation (M)	0.00000200000000.0	File36609 Spectrum167063 scans: 10677	C1	0	C4	0	C6	1.273	H1	0.588	H8	2.279	H10	0	H/C	1.934	126	0	127	0	128	459900
5	TRIAE_CS42_U_TGACv1_646884_AA2147120.1	6930	21929	118	118	4	4	26.9	8.53	171199	1	1	1	1051.58	2101.15	2	2101.16	-0.0109	133	147	0	122.9	5.1e-13	K	HVVFGEVVEGMDVVK	N			File36611 Spectrum194832 scans: 13876	C1	1.426	C4	1.134	C6	0.571	H1	1.184	H8	1.151	H10	1.849	H/C	1.445	126	360100	127	403900	128	481000
5	TRIAE_CS42_U_TGACv1_646884_AA2147120.1	6930	21929	118	118	4	4	26.9	8.53	171200	1	1	1	1051.58	2101.15	2	2101.16	-0.0106	133	147	0	120.44	9e-13	K	HVVFGEVVEGMDVVK	N			File36611 Spectrum193121 scans: 11825	C1	1.414	C4	1.079	C6	0.601	H1	1.114	H8	1.17	H10	2.058	H/C	1.439	126	606700	127	653000	128	860400
5	TRIAE_CS42_U_TGACv1_646884_AA2147120.1	6930	21929	118	118	4	4	26.9	8.53	171203	1	1	1	701.393	2101.16	3	2101.16	-0.0076	133	147	0	78.96	1.3e-08	K	HVVFGEVVEGMDVVK	N			File36611 Spectrum194922 scans: 13971	C1	1.681	C4	0.987	C6	0.429	H1	1.248	H8	1.451	H10	1.054	H/C	1.732	126	107500	127	89030	128	91550
5	TRIAE_CS42_U_TGACv1_646884_AA2147120.1	6930	21929	118	118	4	4	26.9	8.53	171204	1	1	1	1051.59	2101.16	2	2101.16	-0.0072	133	147	0	75.82	2.6e-08	K	HVVFGEVVEGMDVVK	N			File36611 Spectrum193279 scans: 12007	C1	1.598	C4	1.049	C6	0.54	H1	1.273	H8	1.068	H10	2.098	H/C	1.475	126	539200	127	499400	128	608600
5	TRIAE_CS42_U_TGACv1_646884_AA2147120.1	6930	21929	118	118	4	4	26.9	8.53	171205	1	1	1	701.393	2101.16	3	2101.16	-0.0069	133	147	0	32.47	0.00057	K	HVVFGEVVEGMDVVK	N			File36611 Spectrum193685 scans: 12481	C1	1.407	C4	1.2	C6	0.647	H1	1.105	H8	1.114	H10	1.349	H/C	1.254	126	494400	127	594500	128	758600
5	TRIAE_CS42_U_TGACv1_646884_AA2147120.1	6930	21929	118	118	4	4	26.9	8.53	171206	1	1	1	1051.59	2101.16	2	2101.16	-0.006	133	147	0	120.17	9.6e-13	K	HVVFGEVVEGMDVVK	N			File36611 Spectrum193641 scans: 12430	C1	1.468	C4	1.033	C6	0.649	H1	1.177	H8	1.077	H10	1.805	H/C	1.348	126	409300	127	406500	128	604100
5	TRIAE_CS42_U_TGACv1_646884_AA2147120.1	6930	21929	118	118	4	4	26.9	8.53	171207	1	1	1	1051.59	2101.16	2	2101.16	-0.0058	133	147	0	58.88	1.3e-06	K	HVVFGEVVEGMDVVK	N			File36611 Spectrum193768 scans: 12595	C1	1.429	C4	1.016	C6	0.635	H1	1.254	H8	1.075	H10	1.805	H/C	1.414	126	365700	127	366700	128	541900
5	TRIAE_CS42_U_TGACv1_646884_AA2147120.1	6930	21929	118	118	4	4	26.9	8.53	171208	1	1	1	701.394	2101.16	3	2101.16	-0.0056	133	147	0	88	1.6e-09	K	HVVFGEVVEGMDVVK	N			File36611 Spectrum195502 scans: 14822	C1	1.732	C4	0.999	C6	0.348	H1	1.259	H8	1.328	H10	2.498	H/C	1.891	126	144700	127	117700	128	96930
5	TRIAE_CS42_U_TGACv1_646884_AA2147120.1	6930	21929	118	118	4	4	26.9	8.53	171209	1	1	1	701.394	2101.16	3	2101.16	-0.005	133	147	0	78.7	1.3e-08	K	HVVFGEVVEGMDVVK	N			File36611 Spectrum194659 scans: 13668	C1	1.543	C4	0.932	C6	0.532	H1	1.203	H8	1.285	H10	1.915	H/C	1.64	126	153100	127	130500	128	176100
5	TRIAE_CS42_U_TGACv1_646884_AA2147120.1	6930	21929	118	118	4	4	26.9	8.53	171211	1	1	1	1051.59	2101.16	2	2101.16	-0.0045	133	147	0	81.69	6.8e-09	K	HVVFGEVVEGMDVVK	N			File36611 Spectrum195713 scans: 15265	C1	1.633	C4	1.027	C6	0.527	H1	1.24	H8	1.11	H10	2.136	H/C	1.501	126	133000	127	118000	128	143200
5	TRIAE_CS42_U_TGACv1_646884_AA2147120.1	6930	21929	118	118	4	4	26.9	8.53	171215	1	1	1	1051.59	2101.16	2	2101.16	-0.0031	133	147	0	143.4	4.6e-15	K	HVVFGEVVEGMDVVK	N			File36611 Spectrum195364 scans: 14534	C1	1.776	C4	1.031	C6	0.427	H1	1.232	H8	1.195	H10	2.263	H/C	1.624	126	132600	127	108600	128	106400
5	TRIAE_CS42_U_TGACv1_646884_AA2147120.1	6930	21929	118	118	4	4	26.9	8.53	171216	1	1	1	1051.59	2101.16	2	2101.16	-0.0031	133	147	0	119.89	1e-12	K	HVVFGEVVEGMDVVK	N			File36611 Spectrum195179 scans: 14261	C1	1.66	C4	1.08	C6	0.408	H1	1.242	H8	1.207	H10	2.527	H/C	1.704	126	202900	127	186200	128	166300
5	TRIAE_CS42_U_TGACv1_646884_AA2147120.1	6930	21929	118	118	4	4	26.9	8.53	171217	1	1	1	526.298	2101.16	4	2101.16	-0.003	133	147	0	29.01	0.0013	K	HVVFGEVVEGMDVVK	N			File36611 Spectrum195504 scans: 14842	C1	2.426	C4	1.127	C6	0.465	H1	1.214	H8	1.071	H10	0	H/C	1.095	126	7188	127	4711	128	4601
5	TRIAE_CS42_U_TGACv1_646884_AA2147120.1	6930	21929	118	118	4	4	26.9	8.53	171218	1	1	1	1051.59	2101.16	2	2101.16	-0.0026	133	147	0	101.49	7.1e-11	K	HVVFGEVVEGMDVVK	N			File36611 Spectrum195636 scans: 15135	C1	1.575	C4	0.979	C6	0.559	H1	1.165	H8	1.173	H10	2.185	H/C	1.514	126	104900	127	92020	128	124200
5	TRIAE_CS42_U_TGACv1_646884_AA2147120.1	6930	21929	118	118	4	4	26.9	8.53	171219	1	1	1	1051.59	2101.16	2	2101.16	-0.0026	133	147	0	86.71	2.1e-09	K	HVVFGEVVEGMDVVK	N			File36611 Spectrum195430 scans: 14657	C1	1.66	C4	1.123	C6	0.424	H1	1.19	H8	1.212	H10	2.366	H/C	1.622	126	142600	127	136000	128	121500
5	TRIAE_CS42_U_TGACv1_646884_AA2147120.1	6930	21929	118	118	4	4	26.9	8.53	171221	1	1	1	701.395	2101.16	3	2101.16	-0.0025	133	147	0	83.68	4.3e-09	K	HVVFGEVVEGMDVVK	N			File36611 Spectrum193809 scans: 12642	C1	1.442	C4	1.038	C6	0.588	H1	1.263	H8	1.101	H10	1.978	H/C	1.483	126	147000	127	149300	128	200000
5	TRIAE_CS42_U_TGACv1_646884_AA2147120.1	6930	21929	118	118	4	4	26.9	8.53	171223	1	1	1	1051.59	2101.16	2	2101.16	-0.0023	133	147	0	133.85	4.1e-14	K	HVVFGEVVEGMDVVK	N			File36611 Spectrum195288 scans: 14407	C1	1.622	C4	1.126	C6	0.433	H1	1.196	H8	1.181	H10	2.539	H/C	1.624	126	214900	127	210400	128	191600
5	TRIAE_CS42_U_TGACv1_646884_AA2147120.1	6930	21929	118	118	4	4	26.9	8.53	171224	1	1	1	1051.59	2101.16	2	2101.16	-0.0016	133	147	0	143.56	4.4e-15	K	HVVFGEVVEGMDVVK	N			File36611 Spectrum192415 scans: 11023	C1	1.749	C4	1.074	C6	0.404	H1	1.224	H8	1.231	H10	2.236	H/C	1.656	126	2460000	127	2131000	128	1894000
5	TRIAE_CS42_U_TGACv1_646884_AA2147120.1	6930	21929	118	118	4	4	26.9	8.53	171225	1	1	1	701.395	2101.16	3	2101.16	-0.0012	133	147	0	89.15	1.2e-09	K	HVVFGEVVEGMDVVK	N			File36611 Spectrum195226 scans: 14317	C1	1.859	C4	0.811	C6	0.431	H1	1.215	H8	1.133	H10	3.501	H/C	1.782	126	125300	127	77120	128	96850
5	TRIAE_CS42_U_TGACv1_646884_AA2147120.1	6930	21929	118	118	4	4	26.9	8.53	171226	1	1	1	701.395	2101.16	3	2101.16	-0.0012	133	147	0	102.49	5.6e-11	K	HVVFGEVVEGMDVVK	N			File36611 Spectrum193076 scans: 11769	C1	1.749	C4	1.051	C6	0.457	H1	1.257	H8	1.153	H10	2.065	H/C	1.557	126	756300	127	640800	128	659100
5	TRIAE_CS42_U_TGACv1_646884_AA2147120.1	6930	21929	118	118	4	4	26.9	8.53	171227	1	1	1	1051.59	2101.16	2	2101.16	-0.0011	133	147	0	108.12	1.5e-11	K	HVVFGEVVEGMDVVK	N			File36611 Spectrum195491 scans: 14778	C1	1.723	C4	1.091	C6	0.431	H1	1.188	H8	1.21	H10	2.241	H/C	1.593	126	165600	127	147900	128	138400
5	TRIAE_CS42_U_TGACv1_646884_AA2147120.1	6930	21929	118	118	4	4	26.9	8.53	171228	1	1	1	701.395	2101.16	3	2101.16	-0.001	133	147	0	90.1	9.8e-10	K	HVVFGEVVEGMDVVK	N			File36611 Spectrum195317 scans: 14453	C1	2.156	C4	0.939	C6	0.313	H1	1.215	H8	1.362	H10	1.725	H/C	1.717	126	107200	127	65860	128	51910
5	TRIAE_CS42_U_TGACv1_646884_AA2147120.1	6930	21929	118	118	4	4	26.9	8.53	171229	1	1	1	701.395	2101.16	3	2101.16	-0.001	133	147	0	67.97	1.6e-07	K	HVVFGEVVEGMDVVK	N			File36611 Spectrum195452 scans: 14700	C1	1.903	C4	1.384	C6	0.39	H1	1.145	H8	1.084	H10	1.7	H/C	1.311	126	137200	127	140700	128	93840
5	TRIAE_CS42_U_TGACv1_646884_AA2147120.1	6930	21929	118	118	4	4	26.9	8.53	171230	1	1	1	701.395	2101.16	3	2101.16	-0.001	133	147	0	114.82	3.3e-12	K	HVVFGEVVEGMDVVK	N			File36611 Spectrum193525 scans: 12300	C1	1.369	C4	1.084	C6	0.482	H1	1.261	H8	1.296	H10	1.978	H/C	1.731	126	121900	127	136100	128	143200
5	TRIAE_CS42_U_TGACv1_646884_AA2147120.1	6930	21929	118	118	4	4	26.9	8.53	171231	1	1	1	701.395	2101.16	3	2101.16	-0.001	133	147	0	99.07	1.2e-10	K	HVVFGEVVEGMDVVK	N			File36611 Spectrum193362 scans: 12114	C1	1.632	C4	1.06	C6	0.465	H1	1.319	H8	1.132	H10	2.151	H/C	1.609	126	414500	127	379900	128	394000
5	TRIAE_CS42_U_TGACv1_646884_AA2147120.1	6930	21929	118	118	4	4	26.9	8.53	171233	1	1	1	526.298	2101.16	4	2101.16	-0.0008	133	147	0	26.19	0.0024	K	HVVFGEVVEGMDVVK	N			File36611 Spectrum193310 scans: 12043	C1	1.517	C4	1.35	C6	0.465	H1	1.463	H8	0.919	H10	1.755	H/C	1.417	126	6751	127	8474	128	6907
5	TRIAE_CS42_U_TGACv1_646884_AA2147120.1	6930	21929	118	118	4	4	26.9	8.53	171234	1	1	1	701.395	2101.16	3	2101.16	-0.0006	133	147	0	103.18	4.8e-11	K	HVVFGEVVEGMDVVK	N			File36611 Spectrum195388 scans: 14579	C1	1.726	C4	0.874	C6	0.452	H1	1.17	H8	1.323	H10	2.413	H/C	1.761	126	97460	127	69620	128	85100
5	TRIAE_CS42_U_TGACv1_646884_AA2147120.1	6930	21929	118	118	4	4	26.9	8.53	171235	1	1	1	701.395	2101.16	3	2101.16	-0.0003	133	147	0	117.63	1.7e-12	K	HVVFGEVVEGMDVVK	N			File36611 Spectrum195546 scans: 14938	C1	1.973	C4	1.052	C6	0.383	H1	1.067	H8	1.326	H10	1.991	H/C	1.57	126	239300	127	180100	128	155100
5	TRIAE_CS42_U_TGACv1_646884_AA2147120.1	6930	21929	118	118	4	4	26.9	8.53	171236	1	1	1	701.395	2101.16	3	2101.16	-0.0003	133	147	0	97.2	1.9e-10	K	HVVFGEVVEGMDVVK	N			File36611 Spectrum195730 scans: 15307	C1	1.451	C4	1.245	C6	0.426	H1	1.257	H8	1.241	H10	1.93	H/C	1.642	126	235400	127	284800	128	230700
5	TRIAE_CS42_U_TGACv1_646884_AA2147120.1	6930	21929	118	118	4	4	26.9	8.53	171238	1	1	1	701.396	2101.17	3	2101.16	0.0003	133	147	0	100.16	9.6e-11	K	HVVFGEVVEGMDVVK	N			File36611 Spectrum195669 scans: 15186	C1	1.649	C4	1.12	C6	0.413	H1	1.311	H8	1.203	H10	1.971	H/C	1.658	126	238300	127	228400	128	199300
5	TRIAE_CS42_U_TGACv1_646884_AA2147120.1	6930	21929	118	118	4	4	26.9	8.53	171239	1	1	1	1051.59	2101.17	2	2101.16	0.0003	133	147	0	94.14	3.9e-10	K	HVVFGEVVEGMDVVK	N			File36611 Spectrum195051 scans: 14108	C1	1.619	C4	1.123	C6	0.495	H1	1.21	H8	1.129	H10	2.119	H/C	1.492	126	211700	127	207200	128	216000
5	TRIAE_CS42_U_TGACv1_646884_AA2147120.1	6930	21929	118	118	4	4	26.9	8.53	171240	1	1	1	701.396	2101.17	3	2101.16	0.0005	133	147	0	98.15	1.5e-10	K	HVVFGEVVEGMDVVK	N			File36611 Spectrum195102 scans: 14163	C1	1.816	C4	0.813	C6	0.585	H1	1.139	H8	1.289	H10	1.247	H/C	1.455	126	87420	127	55220	128	93910
5	TRIAE_CS42_U_TGACv1_646884_AA2147120.1	6930	21929	118	118	4	4	26.9	8.53	171241	1	1	1	701.396	2101.17	3	2101.16	0.0008	133	147	0	135.23	3e-14	K	HVVFGEVVEGMDVVK	N			File36611 Spectrum192399 scans: 11006	C1	1.599	C4	1.198	C6	0.356	H1	1.377	H8	1.09	H10	2.815	H/C	1.752	126	3091000	127	3268000	128	2298000
5	TRIAE_CS42_U_TGACv1_646884_AA2147120.1	6930	21929	118	118	4	4	26.9	8.53	171242	1	1	1	701.396	2101.17	3	2101.16	0.0008	133	147	0	95.8	2.6e-10	K	HVVFGEVVEGMDVVK	N			File36611 Spectrum194103 scans: 12983	C1	1.623	C4	1.094	C6	0.53	H1	1.216	H8	1.131	H10	1.8	H/C	1.443	126	162000	127	154000	128	176400
5	TRIAE_CS42_U_TGACv1_646884_AA2147120.1	6930	21929	118	118	4	4	26.9	8.53	171243	1	1	1	701.396	2101.17	3	2101.16	0.0008	133	147	0	126	2.5e-13	K	HVVFGEVVEGMDVVK	N			File36611 Spectrum192732 scans: 11382	C1	1.71	C4	1.076	C6	0.55	H1	1.111	H8	1.158	H10	1.717	H/C	1.365	126	1140000	127	1012000	128	1223000
5	TRIAE_CS42_U_TGACv1_646884_AA2147120.1	6930	21929	118	118	4	4	26.9	8.53	171244	1	1	1	1051.59	2101.17	2	2101.16	0.0008	133	147	0	145.14	3.1e-15	K	HVVFGEVVEGMDVVK	N			File36611 Spectrum192258 scans: 10831	C1	1.786	C4	1.067	C6	0.357	H1	1.248	H8	1.256	H10	2.384	H/C	1.748	126	5262000	127	4437000	128	3515000
5	TRIAE_CS42_U_TGACv1_646884_AA2147120.1	6930	21929	118	118	4	4	26.9	8.53	171245	1	1	1	701.396	2101.17	3	2101.16	0.001	133	147	0	114.55	3.5e-12	K	HVVFGEVVEGMDVVK	N			File36611 Spectrum193229 scans: 11949	C1	1.619	C4	1.067	C6	0.494	H1	1.186	H8	1.111	H10	2.639	H/C	1.545	126	356700	127	331800	128	363300
5	TRIAE_CS42_U_TGACv1_646884_AA2147120.1	6930	21929	118	118	4	4	26.9	8.53	171246	1	1	1	1051.59	2101.17	2	2101.16	0.0011	133	147	0	143.94	4e-15	K	HVVFGEVVEGMDVVK	N			File36611 Spectrum192091 scans: 10634	C1	1.779	C4	1.093	C6	0.351	H1	1.239	H8	1.257	H10	2.402	H/C	1.743	126	9714000	127	8416000	128	6386000
5	TRIAE_CS42_U_TGACv1_646884_AA2147120.1	6930	21929	118	118	4	4	26.9	8.53	171247	1	1	1	701.396	2101.17	3	2101.16	0.0012	133	147	0	76.78	2.1e-08	K	HVVFGEVVEGMDVVK	N			File36611 Spectrum195595 scans: 15057	C1	1.683	C4	1.087	C6	0.396	H1	1.16	H8	1.295	H10	2.397	H/C	1.708	126	220900	127	201200	128	173500
5	TRIAE_CS42_U_TGACv1_646884_AA2147120.1	6930	21929	118	118	4	4	26.9	8.53	171249	1	1	1	701.396	2101.17	3	2101.16	0.0021	133	147	0	105.96	2.5e-11	K	HVVFGEVVEGMDVVK	N			File36611 Spectrum194536 scans: 13509	C1	1.756	C4	1.082	C6	0.493	H1	1.284	H8	1.358	H10	0	H/C	1.446	126	133300	127	115800	128	124900
5	TRIAE_CS42_U_TGACv1_646884_AA2147120.1	6930	21929	118	118	4	4	26.9	8.53	171250	1	1	1	701.396	2101.17	3	2101.16	0.0023	133	147	0	124.74	3.4e-13	K	HVVFGEVVEGMDVVK	N			File36611 Spectrum192248 scans: 10819	C1	1.751	C4	1.098	C6	0.399	H1	1.161	H8	1.236	H10	2.454	H/C	1.642	126	12120000	127	10720000	128	9209000
5	TRIAE_CS42_U_TGACv1_646884_AA2147120.1	6930	21929	118	118	4	4	26.9	8.53	171251	1	1	1	701.396	2101.17	3	2101.16	0.0025	133	147	0	80.54	8.8e-09	K	HVVFGEVVEGMDVVK	N			File36611 Spectrum194277 scans: 13190	C1	1.504	C4	0.917	C6	0.508	H1	1.185	H8	1.451	H10	1.421	H/C	1.742	126	147300	127	126700	128	165900
5	TRIAE_CS42_U_TGACv1_646884_AA2147120.1	6930	21929	118	118	4	4	26.9	8.53	171253	1	1	1	1051.59	2101.17	2	2101.16	0.0025	133	147	0	97.86	1.6e-10	K	HVVFGEVVEGMDVVK	N			File36611 Spectrum192753 scans: 11406	C1	1.806	C4	1.095	C6	0.525	H1	1.126	H8	1.086	H10	1.97	H/C	1.342	126	1750000	127	1497000	128	1696000
5	TRIAE_CS42_U_TGACv1_646884_AA2147120.1	6930	21929	118	118	4	4	26.9	8.53	171254	1	1	1	526.299	2101.17	4	2101.16	0.0026	133	147	0	21.03	0.0079	K	HVVFGEVVEGMDVVK	N			File36611 Spectrum192110 scans: 10655	C1	2.14	C4	0.728	C6	0.246	H1	1.296	H8	1.853	H10	0	H/C	2.166	126	119100	127	57150	128	45590
5	TRIAE_CS42_U_TGACv1_646884_AA2147120.1	6930	21929	118	118	4	4	26.9	8.53	171255	1	1	1	701.396	2101.17	3	2101.16	0.0028	133	147	0	100.69	8.5e-11	K	HVVFGEVVEGMDVVK	N			File36611 Spectrum194413 scans: 13352	C1	1.357	C4	0.956	C6	0.544	H1	1.244	H8	1.335	H10	1.763	H/C	1.72	126	108400	127	107800	128	145100
5	TRIAE_CS42_U_TGACv1_646884_AA2147120.1	6930	21929	118	118	4	4	26.9	8.53	171256	1	1	1	526.299	2101.17	4	2101.16	0.0029	133	147	0	32.22	0.0006	K	HVVFGEVVEGMDVVK	N			File36611 Spectrum195199 scans: 14284	C1	1.808	C4	1.3	C6	0.256	H1	1.152	H8	1.695	H10	0	H/C	1.738	126	2774	127	2814	128	1313
5	TRIAE_CS42_U_TGACv1_646884_AA2147120.1	6930	21929	118	118	4	4	26.9	8.53	171257	1	1	1	526.299	2101.17	4	2101.16	0.0029	133	147	0	38.09	0.00016	K	HVVFGEVVEGMDVVK	N			File36611 Spectrum195314 scans: 14449	C1	0	C4	1.153	C6	0	H1	1.484	H8	2.969	H10	0	H/C	7.635	126	0	127	2070	128	0
5	TRIAE_CS42_U_TGACv1_646884_AA2147120.1	6930	21929	118	118	4	4	26.9	8.53	171258	1	1	1	1051.59	2101.17	2	2101.16	0.003	133	147	0	83.93	4e-09	K	HVVFGEVVEGMDVVK	N			File36611 Spectrum195575 scans: 15008	C1	1.551	C4	1.133	C6	0.495	H1	1.184	H8	1.181	H10	2.102	H/C	1.527	126	107100	127	110400	128	114000
5	TRIAE_CS42_U_TGACv1_646884_AA2147120.1	6930	21929	118	118	4	4	26.9	8.53	171259	1	1	1	526.299	2101.17	4	2101.16	0.0032	133	147	0	20.54	0.0088	K	HVVFGEVVEGMDVVK	N			File36611 Spectrum195383 scans: 14572	C1	1.013	C4	0.878	C6	0.406	H1	0.81	H8	1.958	H10	3.148	H/C	2.562	126	1840	127	2249	128	2462
5	TRIAE_CS42_U_TGACv1_646884_AA2147120.1	6930	21929	118	118	4	4	26.9	8.53	171260	1	1	1	526.299	2101.17	4	2101.16	0.0034	133	147	0	32.15	0.00061	K	HVVFGEVVEGMDVVK	N			File36611 Spectrum195451 scans: 14698	C1	1.871	C4	1.099	C6	0	H1	1.309	H8	2.146	H10	0	H/C	2.789	126	2412	127	1999	128	0
5	TRIAE_CS42_U_TGACv1_646884_AA2147120.1	6930	21929	118	118	4	4	26.9	8.53	171261	1	1	1	1051.59	2101.17	2	2101.16	0.0035	133	147	0	103.04	5e-11	K	HVVFGEVVEGMDVVK	N			File36611 Spectrum195528 scans: 14889	C1	1.658	C4	1.087	C6	0.454	H1	1.15	H8	1.221	H10	2.342	H/C	1.59	126	124000	127	114600	128	113300
5	TRIAE_CS42_U_TGACv1_646884_AA2147120.1	6930	21929	118	118	4	4	26.9	8.53	171262	1	1	1	701.397	2101.17	3	2101.16	0.0038	133	147	0	66.54	2.2e-07	K	HVVFGEVVEGMDVVK	N			File36611 Spectrum193956 scans: 12812	C1	1.343	C4	1.176	C6	0.665	H1	1.097	H8	1.065	H10	1.844	H/C	1.275	126	247700	127	305900	128	409400
5	TRIAE_CS42_U_TGACv1_646884_AA2147120.1	6930	21929	118	118	4	4	26.9	8.53	171263	1	1	1	526.299	2101.17	4	2101.16	0.0041	133	147	0	75.78	2.6e-08	K	HVVFGEVVEGMDVVK	N			File36611 Spectrum192282 scans: 10858	C1	1.68	C4	1.134	C6	0.408	H1	1.175	H8	1.149	H10	2.907	H/C	1.634	126	142500	127	135700	128	115600
5	TRIAE_CS42_U_TGACv1_646884_AA2147120.1	6930	21929	118	118	4	4	26.9	8.53	171264	1	1	1	701.397	2101.17	3	2101.16	0.0041	133	147	0	94.28	3.7e-10	K	HVVFGEVVEGMDVVK	N			File36611 Spectrum192565 scans: 11196	C1	1.645	C4	1.108	C6	0.43	H1	1.198	H8	1.262	H10	2.056	H/C	1.633	126	1792000	127	1702000	128	1564000
5	TRIAE_CS42_U_TGACv1_646884_AA2147120.1	6930	21929	118	118	4	4	26.9	8.53	171266	1	1	1	1051.59	2101.17	2	2101.16	0.0054	133	147	0	104.37	3.7e-11	K	HVVFGEVVEGMDVVK	N			File36611 Spectrum193457 scans: 12225	C1	1.394	C4	1.003	C6	0.676	H1	1.126	H8	1.12	H10	1.89	H/C	1.365	126	375900	127	381300	128	607900
5	TRIAE_CS42_U_TGACv1_646884_AA2147120.1	6930	21929	118	118	4	4	26.9	8.53	171267	1	1	1	701.397	2101.17	3	2101.16	0.0056	133	147	0	104.33	3.7e-11	K	HVVFGEVVEGMDVVK	N			File36611 Spectrum192081 scans: 10623	C1	1.654	C4	1.113	C6	0.413	H1	1.281	H8	1.175	H10	2.326	H/C	1.661	126	3068000	127	2912000	128	2556000
5	TRIAE_CS42_U_TGACv1_646884_AA2147120.1	6930	21929	118	118	4	4	26.9	8.53	171269	1	1	1	701.398	2101.17	3	2101.16	0.0058	133	147	0	103.55	4.4e-11	K	HVVFGEVVEGMDVVK	N			File36611 Spectrum192915 scans: 11582	C1	1.633	C4	1.046	C6	0.674	H1	1.07	H8	1.02	H10	1.809	H/C	1.202	126	984100	127	888800	128	1355000
5	TRIAE_CS42_U_TGACv1_646884_AA2147120.1	6930	21929	118	118	4	4	26.9	8.53	171270	1	1	1	1051.59	2101.17	2	2101.16	0.0062	133	147	0	107.89	1.6e-11	K	HVVFGEVVEGMDVVK	N			File36611 Spectrum192581 scans: 11214	C1	1.602	C4	1.087	C6	0.526	H1	1.23	H8	1.123	H10	1.932	H/C	1.47	126	1224000	127	1171000	128	1341000
5	TRIAE_CS42_U_TGACv1_646884_AA2147120.1	6930	21929	118	118	4	4	26.9	8.53	171271	1	1	1	526.3	2101.17	4	2101.16	0.0066	133	147	0	46.64	2.2e-05	K	HVVFGEVVEGMDVVK	N			File36611 Spectrum192440 scans: 11053	C1	1.443	C4	1.143	C6	0.505	H1	1.269	H8	1.224	H10	1.596	H/C	1.566	126	40080	127	44750	128	46810
5	TRIAE_CS42_U_TGACv1_646884_AA2147120.1	6930	21929	118	118	4	4	26.9	8.53	171276	1	1	1	526.301	2101.17	4	2101.16	0.0095	133	147	0	34.9	0.00032	K	HVVFGEVVEGMDVVK	N			File36611 Spectrum192604 scans: 11239	C1	1.806	C4	1.066	C6	0.544	H1	1.099	H8	1.016	H10	2.48	H/C	1.328	126	10630	127	8851	128	10690
5	TRIAE_CS42_U_TGACv1_646884_AA2147120.1	6930	21929	118	118	4	4	26.9	8.53	172248	1	1	1	706.725	2117.15	3	2117.16	-0.0079	133	147	0	31.69	0.00068	K	HVVFGEVVEGMDVVK	N	Oxidation (M)	0.000000000020000.0	File36608 Spectrum158349 scans: 15579	C1	0.969	C4	1.161	C6	0.744	H1	1.094	H8	1.132	H10	1.88	H/C	1.349	126	40950	127	69230	128	104900
5	TRIAE_CS42_U_TGACv1_646884_AA2147120.1	6930	21929	118	118	4	4	26.9	8.53	172250	1	1	1	1059.58	2117.15	2	2117.16	-0.0058	133	147	0	28.56	0.0014	K	HVVFGEVVEGMDVVK	N	Oxidation (M)	0.000000000020000.0	File36608 Spectrum158075 scans: 14820	C1	1.131	C4	1.014	C6	0.516	H1	1.105	H8	1.508	H10	2.185	H/C	1.904	126	16580	127	20970	128	25240
5	TRIAE_CS42_U_TGACv1_646884_AA2147120.1	6930	21929	118	118	4	4	26.9	8.53	172252	1	1	1	1059.59	2117.16	2	2117.16	-0.0038	133	147	0	79.36	1.2e-08	K	HVVFGEVVEGMDVVK	N	Oxidation (M)	0.000000000020000.0	File36608 Spectrum152834 scans: 8823	C1	0.974	C4	1.215	C6	0.487	H1	1.072	H8	1.426	H10	2.787	H/C	1.88	126	2708000	127	4764000	128	4522000
5	TRIAE_CS42_U_TGACv1_646884_AA2147120.1	6930	21929	118	118	4	4	26.9	8.53	172253	1	1	1	1059.59	2117.16	2	2117.16	-0.0031	133	147	0	81.37	7.3e-09	K	HVVFGEVVEGMDVVK	N	Oxidation (M)	0.000000000020000.0	File36609 Spectrum165456 scans: 8857	C1	1.004	C4	1.155	C6	0.495	H1	1.12	H8	1.414	H10	2.721	H/C	1.905	126	858500	127	1393000	128	1411000
5	TRIAE_CS42_U_TGACv1_646884_AA2147120.1	6930	21929	118	118	4	4	26.9	8.53	172254	1	1	1	706.726	2117.16	3	2117.16	-0.0031	133	147	0	66.26	2.4e-07	K	HVVFGEVVEGMDVVK	N	Oxidation (M)	0.000000000020000.0	File36608 Spectrum158103 scans: 14896	C1	1.111	C4	1.134	C6	0.473	H1	1.096	H8	1.399	H10	2.918	H/C	1.9	126	41640	127	59940	128	59200
5	TRIAE_CS42_U_TGACv1_646884_AA2147120.1	6930	21929	118	118	4	4	26.9	8.53	172255	1	1	1	706.726	2117.16	3	2117.16	-0.0031	133	147	0	39.75	0.00011	K	HVVFGEVVEGMDVVK	N	Oxidation (M)	0.000000000020000.0	File36608 Spectrum153960 scans: 10113	C1	0.879	C4	0.968	C6	0.818	H1	1.126	H8	1.202	H10	1.668	H/C	1.419	126	163200	127	253500	128	506800
5	TRIAE_CS42_U_TGACv1_646884_AA2147120.1	6930	21929	118	118	4	4	26.9	8.53	172256	1	1	1	706.726	2117.16	3	2117.16	-0.0029	133	147	0	54.26	3.8e-06	K	HVVFGEVVEGMDVVK	N	Oxidation (M)	0.000000000020000.0	File36608 Spectrum158284 scans: 15454	C1	0.901	C4	1.089	C6	0.731	H1	1.13	H8	1.198	H10	2.009	H/C	1.477	126	37570	127	64050	128	101700
5	TRIAE_CS42_U_TGACv1_646884_AA2147120.1	6930	21929	118	118	4	4	26.9	8.53	172257	1	1	1	706.726	2117.16	3	2117.16	-0.0026	133	147	0	61.46	7.1e-07	K	HVVFGEVVEGMDVVK	N	Oxidation (M)	0.000000000020000.0	File36608 Spectrum158245 scans: 15341	C1	0.928	C4	1.226	C6	0.58	H1	1.209	H8	1.222	H10	2.433	H/C	1.669	126	40140	127	74790	128	83670
5	TRIAE_CS42_U_TGACv1_646884_AA2147120.1	6930	21929	118	118	4	4	26.9	8.53	172258	1	1	1	706.727	2117.16	3	2117.16	-0.0018	133	147	0	88.36	1.5e-09	K	HVVFGEVVEGMDVVK	N	Oxidation (M)	0.000000000020000.0	File36608 Spectrum157941 scans: 14632	C1	0.931	C4	1.227	C6	0.544	H1	1.025	H8	1.423	H10	2.486	H/C	1.754	126	22430	127	41680	128	43700
5	TRIAE_CS42_U_TGACv1_646884_AA2147120.1	6930	21929	118	118	4	4	26.9	8.53	172259	1	1	1	706.727	2117.16	3	2117.16	-0.0017	133	147	0	77.87	1.6e-08	K	HVVFGEVVEGMDVVK	N	Oxidation (M)	0.000000000020000.0	File36608 Spectrum158197 scans: 15225	C1	0.853	C4	1.11	C6	0.574	H1	1.02	H8	1.429	H10	2.96	H/C	1.863	126	40430	127	74160	128	90770
5	TRIAE_CS42_U_TGACv1_646884_AA2147120.1	6930	21929	118	118	4	4	26.9	8.53	172260	1	1	1	530.297	2117.16	4	2117.16	-0.0016	133	147	0	43.35	4.6e-05	K	HVVFGEVVEGMDVVK	N	Oxidation (M)	0.000000000020000.0	File36608 Spectrum152843 scans: 8833	C1	1.128	C4	1.027	C6	0.62	H1	1.216	H8	1.216	H10	2.245	H/C	1.631	126	392200	127	503500	128	719200
5	TRIAE_CS42_U_TGACv1_646884_AA2147120.1	6930	21929	118	118	4	4	26.9	8.53	172261	1	1	1	706.727	2117.16	3	2117.16	-0.0015	133	147	0	45.64	2.7e-05	K	HVVFGEVVEGMDVVK	N	Oxidation (M)	0.000000000020000.0	File36608 Spectrum157339 scans: 13994	C1	1.266	C4	0.923	C6	0.77	H1	1.002	H8	1.179	H10	1.884	H/C	1.322	126	42220	127	43420	128	85740
5	TRIAE_CS42_U_TGACv1_646884_AA2147120.1	6930	21929	118	118	4	4	26.9	8.53	172262	1	1	1	706.727	2117.16	3	2117.16	-0.0013	133	147	0	82.9	5.1e-09	K	HVVFGEVVEGMDVVK	N	Oxidation (M)	0.000000000020000.0	File36608 Spectrum158165 scans: 15114	C1	1.018	C4	1.236	C6	0.637	H1	0.969	H8	1.265	H10	2.373	H/C	1.472	126	38710	127	66270	128	80780
5	TRIAE_CS42_U_TGACv1_646884_AA2147120.1	6930	21929	118	118	4	4	26.9	8.53	172263	1	1	1	706.727	2117.16	3	2117.16	-0.0013	133	147	0	82.47	5.7e-09	K	HVVFGEVVEGMDVVK	N	Oxidation (M)	0.000000000020000.0	File36608 Spectrum158058 scans: 14780	C1	1.119	C4	1.374	C6	0.557	H1	1.11	H8	1.502	H10	0	H/C	1.452	126	33550	127	58100	128	55750
5	TRIAE_CS42_U_TGACv1_646884_AA2147120.1	6930	21929	118	118	4	4	26.9	8.53	172264	1	1	1	706.727	2117.16	3	2117.16	-0.0013	133	147	0	52.94	5.1e-06	K	HVVFGEVVEGMDVVK	N	Oxidation (M)	0.000000000020000.0	File36608 Spectrum157538 scans: 14209	C1	0.916	C4	0.99	C6	0.67	H1	1.083	H8	1.359	H10	2.35	H/C	1.701	126	44060	127	67190	128	107500
5	TRIAE_CS42_U_TGACv1_646884_AA2147120.1	6930	21929	118	118	4	4	26.9	8.53	172265	1	1	1	706.727	2117.16	3	2117.16	-0.0013	133	147	0	68	1.6e-07	K	HVVFGEVVEGMDVVK	N	Oxidation (M)	0.000000000020000.0	File36608 Spectrum153248 scans: 9296	C1	1.072	C4	0.912	C6	0.805	H1	0.952	H8	1.253	H10	1.992	H/C	1.375	126	468000	127	561400	128	1173000
5	TRIAE_CS42_U_TGACv1_646884_AA2147120.1	6930	21929	118	118	4	4	26.9	8.53	172266	1	1	1	706.727	2117.16	3	2117.16	-0.0011	133	147	0	49.44	1.1e-05	K	HVVFGEVVEGMDVVK	N	Oxidation (M)	0.000000000020000.0	File36608 Spectrum154720 scans: 10973	C1	0.972	C4	0.983	C6	0.869	H1	1.13	H8	1.08	H10	1.438	H/C	1.254	126	45190	127	64450	128	134800
5	TRIAE_CS42_U_TGACv1_646884_AA2147120.1	6930	21929	118	118	4	4	26.9	8.53	172268	1	1	1	706.727	2117.16	3	2117.16	-0.0009	133	147	0	98.04	1.6e-10	K	HVVFGEVVEGMDVVK	N	Oxidation (M)	0.000000000020000.0	File36608 Spectrum157777 scans: 14460	C1	0.893	C4	1.094	C6	0.65	H1	1.047	H8	1.436	H10	1.84	H/C	1.659	126	18020	127	31140	128	43780
5	TRIAE_CS42_U_TGACv1_646884_AA2147120.1	6930	21929	118	118	4	4	26.9	8.53	172269	1	1	1	706.727	2117.16	3	2117.16	-0.0009	133	147	0	90.8	8.3e-10	K	HVVFGEVVEGMDVVK	N	Oxidation (M)	0.000000000020000.0	File36608 Spectrum158135 scans: 15005	C1	0.856	C4	1.234	C6	0.484	H1	1.2	H8	1.353	H10	2.958	H/C	1.966	126	46140	127	93830	128	87010
5	TRIAE_CS42_U_TGACv1_646884_AA2147120.1	6930	21929	118	118	4	4	26.9	8.53	172270	1	1	1	1059.59	2117.16	2	2117.16	-0.0009	133	147	0	54.42	3.6e-06	K	HVVFGEVVEGMDVVK	N	Oxidation (M)	0.000000000020000.0	File36608 Spectrum153126 scans: 9157	C1	0.974	C4	0.955	C6	0.792	H1	1.083	H8	1.184	H10	2.045	H/C	1.424	126	356900	127	493600	128	967900
5	TRIAE_CS42_U_TGACv1_646884_AA2147120.1	6930	21929	118	118	4	4	26.9	8.53	172271	1	1	1	706.727	2117.16	3	2117.16	-0.0007	133	147	0	27.99	0.0016	K	HVVFGEVVEGMDVVK	N	Oxidation (M)	0.000000000020000.0	File36611 Spectrum195153 scans: 14229	C1	1.769	C4	0.746	C6	0.52	H1	1.279	H8	1.243	H10	2.063	H/C	1.696	126	5416	127	3222	128	5310
5	TRIAE_CS42_U_TGACv1_646884_AA2147120.1	6930	21929	118	118	4	4	26.9	8.53	172272	1	1	1	706.727	2117.16	3	2117.16	-0.0007	133	147	0	32.81	0.00052	K	HVVFGEVVEGMDVVK	N	Oxidation (M)	0.000000000020000.0	File36608 Spectrum154281 scans: 10481	C1	0.772	C4	1.046	C6	0.927	H1	1.111	H8	1.061	H10	1.389	H/C	1.211	126	85500	127	163400	128	342500
5	TRIAE_CS42_U_TGACv1_646884_AA2147120.1	6930	21929	118	118	4	4	26.9	8.53	172273	1	1	1	706.727	2117.16	3	2117.16	-0.0002	133	147	0	67.67	1.7e-07	K	HVVFGEVVEGMDVVK	N	Oxidation (M)	0.000000000020000.0	File36611 Spectrum195373 scans: 14550	C1	0.918	C4	1.665	C6	0.775	H1	1.017	H8	1.077	H10	0	H/C	0.965	126	3351	127	8571	128	9436
5	TRIAE_CS42_U_TGACv1_646884_AA2147120.1	6930	21929	118	118	4	4	26.9	8.53	172274	1	1	1	706.727	2117.16	3	2117.16	0.0006	133	147	0	58.24	1.5e-06	K	HVVFGEVVEGMDVVK	N	Oxidation (M)	0.000000000020000.0	File36611 Spectrum195277 scans: 14389	C1	1.424	C4	0.479	C6	0.73	H1	1.186	H8	1.429	H10	1.406	H/C	1.709	126	5399	127	2561	128	9240
5	TRIAE_CS42_U_TGACv1_646884_AA2147120.1	6930	21929	118	118	4	4	26.9	8.53	172275	1	1	1	706.727	2117.16	3	2117.16	0.0007	133	147	0	32.65	0.00054	K	HVVFGEVVEGMDVVK	N	Oxidation (M)	0.000000000020000.0	File36611 Spectrum195549 scans: 14943	C1	1.225	C4	0.88	C6	0.889	H1	1.165	H8	1.092	H10	0.593	H/C	1.164	126	19300	127	19560	128	46730
5	TRIAE_CS42_U_TGACv1_646884_AA2147120.1	6930	21929	118	118	4	4	26.9	8.53	172276	1	1	1	706.727	2117.16	3	2117.16	0.0007	133	147	0	47.64	1.7e-05	K	HVVFGEVVEGMDVVK	N	Oxidation (M)	0.000000000020000.0	File36611 Spectrum190676 scans: 9027	C1	1.091	C4	1.052	C6	0.792	H1	1.098	H8	1.097	H10	1.638	H/C	1.276	126	364900	127	496400	128	884200
5	TRIAE_CS42_U_TGACv1_646884_AA2147120.1	6930	21929	118	118	4	4	26.9	8.53	172278	1	1	1	706.727	2117.16	3	2117.16	0.0011	133	147	0	55.23	3e-06	K	HVVFGEVVEGMDVVK	N	Oxidation (M)	0.000000000020000.0	File36608 Spectrum157200 scans: 13821	C1	0.499	C4	1.051	C6	0.862	H1	0.959	H8	1.511	H10	0.932	H/C	1.489	126	6088	127	18070	128	35080
5	TRIAE_CS42_U_TGACv1_646884_AA2147120.1	6930	21929	118	118	4	4	26.9	8.53	172279	1	1	1	706.728	2117.16	3	2117.16	0.0015	133	147	0	69.53	1.1e-07	K	HVVFGEVVEGMDVVK	N	Oxidation (M)	0.000000000020000.0	File36608 Spectrum152812 scans: 8799	C1	1.055	C4	1.087	C6	0.736	H1	1.031	H8	1.174	H10	2.091	H/C	1.375	126	516500	127	750600	128	1203000
5	TRIAE_CS42_U_TGACv1_646884_AA2147120.1	6930	21929	118	118	4	4	26.9	8.53	172280	1	1	1	706.728	2117.16	3	2117.16	0.0022	133	147	0	48.24	1.5e-05	K	HVVFGEVVEGMDVVK	N	Oxidation (M)	0.000000000020000.0	File36611 Spectrum190462 scans: 8783	C1	1.22	C4	1.017	C6	0.716	H1	0.983	H8	1.273	H10	1.7	H/C	1.376	126	1260000	127	1482000	128	2467000
5	TRIAE_CS42_U_TGACv1_646884_AA2147120.1	6930	21929	118	118	4	4	26.9	8.53	172285	1	1	1	706.728	2117.16	3	2117.16	0.0035	133	147	0	31.39	0.00073	K	HVVFGEVVEGMDVVK	N	Oxidation (M)	0.000000000020000.0	File36608 Spectrum154900 scans: 11177	C1	1.325	C4	0.994	C6	0.823	H1	1.007	H8	1.112	H10	1.131	H/C	1.142	126	108900	127	115300	128	225800
5	TRIAE_CS42_U_TGACv1_646884_AA2147120.1	6930	21929	118	118	4	4	26.9	8.53	172286	1	1	1	1059.59	2117.16	2	2117.16	0.0042	133	147	0	68.65	1.4e-07	K	HVVFGEVVEGMDVVK	N	Oxidation (M)	0.000000000020000.0	File36611 Spectrum190466 scans: 8787	C1	1.419	C4	0.957	C6	0.461	H1	1.14	H8	1.507	H10	1.932	H/C	1.885	126	936000	127	890700	128	1015000
5	TRIAE_CS42_U_TGACv1_646884_AA2147120.1	6930	21929	118	118	4	4	26.9	8.53	172287	1	1	1	706.729	2117.16	3	2117.16	0.0049	133	147	0	62.37	5.8e-07	K	HVVFGEVVEGMDVVK	N	Oxidation (M)	0.000000000020000.0	File36611 Spectrum195443 scans: 14678	C1	1.429	C4	0.943	C6	0.842	H1	0.827	H8	1.203	H10	1.133	H/C	1.094	126	7936	127	7389	128	15610
5	TRIAE_CS42_U_TGACv1_646884_AA2147120.1	6930	21929	118	118	4	4	26.9	8.53	172288	1	1	1	706.729	2117.16	3	2117.16	0.0053	133	147	0	91.96	6.4e-10	K	HVVFGEVVEGMDVVK	N	Oxidation (M)	0.000000000020000.0	File36608 Spectrum153043 scans: 9059	C1	0.971	C4	1.16	C6	0.571	H1	1.115	H8	1.31	H10	2.622	H/C	1.726	126	2163000	127	3643000	128	4243000
5	TRIAE_CS42_U_TGACv1_646884_AA2147120.1	6930	21929	118	118	4	4	26.9	8.53	172290	1	1	1	706.729	2117.17	3	2117.16	0.006	133	147	0	28.97	0.0013	K	HVVFGEVVEGMDVVK	N	Oxidation (M)	0.000000000020000.0	File36608 Spectrum156350 scans: 12835	C1	0.86	C4	1.052	C6	0.968	H1	1.105	H8	0.992	H10	1.05	H/C	1.092	126	20670	127	35670	128	77690
6	TRIAE_CS42_5BS_TGACv1_423649_AA1381290.1	5184	55425	96	96	13	13	45.8	5.7	29751	1	1	0	544.828	1087.64	2	1087.64	-0.0019	2	9	0	44.95	3.2e-05	M	AATIQSVK	A	Acetyl (Protein N-term)	1.00000000.0	File36601 Spectrum70615 scans: 7267	C1	---	C4	---	C6	---	H1	---	H8	---	H10	---	H/C	---	126		127		128
6	TRIAE_CS42_5BS_TGACv1_423649_AA1381290.1	5184	55425	96	96	13	13	45.8	5.7	29752	1	1	0	544.828	1087.64	2	1087.64	-0.0019	2	9	0	33.37	0.00046	M	AATIQSVK	A	Acetyl (Protein N-term)	1.00000000.0	File36602 Spectrum87640 scans: 14082	C1	---	C4	---	C6	---	H1	---	H8	---	H10	---	H/C	---	126		127		128
6	TRIAE_CS42_5BS_TGACv1_423649_AA1381290.1	5184	55425	96	96	13	13	45.8	5.7	29753	1	1	0	544.828	1087.64	2	1087.64	-0.0014	2	9	0	28.09	0.0016	M	AATIQSVK	A	Acetyl (Protein N-term)	1.00000000.0	File36602 Spectrum82379 scans: 7694	C1	---	C4	---	C6	---	H1	---	H8	---	H10	---	H/C	---	126		127		128
6	TRIAE_CS42_5BS_TGACv1_423649_AA1381290.1	5184	55425	96	96	13	13	45.8	5.7	29754	1	1	0	544.829	1087.64	2	1087.64	-0.0009	2	9	0	31.23	0.00075	M	AATIQSVK	A	Acetyl (Protein N-term)	1.00000000.0	File36601 Spectrum70820 scans: 7506	C1	---	C4	---	C6	---	H1	---	H8	---	H10	---	H/C	---	126		127		128
6	TRIAE_CS42_5BS_TGACv1_423649_AA1381290.1	5184	55425	96	96	13	13	45.8	5.7	29757	1	1	0	544.829	1087.64	2	1087.64	-0.0006	2	9	0	33.09	0.00049	M	AATIQSVK	A	Acetyl (Protein N-term)	1.00000000.0	File36602 Spectrum82600 scans: 7943	C1	---	C4	---	C6	---	H1	---	H8	---	H10	---	H/C	---	126		127		128
6	TRIAE_CS42_5BS_TGACv1_423649_AA1381290.1	5184	55425	96	96	13	13	45.8	5.7	29758	1	1	0	544.829	1087.64	2	1087.64	-0.0005	2	9	0	25.59	0.0028	M	AATIQSVK	A	Acetyl (Protein N-term)	1.00000000.0	File36601 Spectrum76209 scans: 14240	C1	---	C4	---	C6	---	H1	---	H8	---	H10	---	H/C	---	126		127		128
6	TRIAE_CS42_5BS_TGACv1_423649_AA1381290.1	5184	55425	96	96	13	13	45.8	5.7	29761	1	1	0	544.829	1087.64	2	1087.64	0.0002	2	9	0	37.16	0.00019	M	AATIQSVK	A	Acetyl (Protein N-term)	1.00000000.0	File36602 Spectrum87614 scans: 13954	C1	---	C4	---	C6	---	H1	---	H8	---	H10	---	H/C	---	126		127		128
6	TRIAE_CS42_5BS_TGACv1_423649_AA1381290.1	5184	55425	96	96	13	13	45.8	5.7	29762	1	1	0	544.829	1087.64	2	1087.64	0.0003	2	9	0	20.48	0.009	M	AATIQSVK	A	Acetyl (Protein N-term)	1.00000000.0	File36602 Spectrum82149 scans: 7433	C1	---	C4	---	C6	---	H1	---	H8	---	H10	---	H/C	---	126		127		128
6	TRIAE_CS42_5BS_TGACv1_423649_AA1381290.1	5184	55425	96	96	13	13	45.8	5.7	29763	1	1	0	544.829	1087.64	2	1087.64	0.0003	2	9	0	45.33	2.9e-05	M	AATIQSVK	A	Acetyl (Protein N-term)	1.00000000.0	File36602 Spectrum87799 scans: 14442	C1	---	C4	---	C6	---	H1	---	H8	---	H10	---	H/C	---	126		127		128
6	TRIAE_CS42_5BS_TGACv1_423649_AA1381290.1	5184	55425	96	96	13	13	45.8	5.7	29765	1	1	0	544.829	1087.64	2	1087.64	0.0003	2	9	0	30.94	0.0008	M	AATIQSVK	A	Acetyl (Protein N-term)	1.00000000.0	File36601 Spectrum76370 scans: 14600	C1	---	C4	---	C6	---	H1	---	H8	---	H10	---	H/C	---	126		127		128
6	TRIAE_CS42_5BS_TGACv1_423649_AA1381290.1	5184	55425	96	96	13	13	45.8	5.7	29766	1	1	0	544.83	1087.64	2	1087.64	0.0005	2	9	0	31.72	0.00067	M	AATIQSVK	A	Acetyl (Protein N-term)	1.00000000.0	File36602 Spectrum87867 scans: 14569	C1	---	C4	---	C6	---	H1	---	H8	---	H10	---	H/C	---	126		127		128
6	TRIAE_CS42_5BS_TGACv1_423649_AA1381290.1	5184	55425	96	96	13	13	45.8	5.7	29767	1	1	0	544.83	1087.64	2	1087.64	0.0005	2	9	0	44.99	3.2e-05	M	AATIQSVK	A	Acetyl (Protein N-term)	1.00000000.0	File36601 Spectrum76309 scans: 14475	C1	---	C4	---	C6	---	H1	---	H8	---	H10	---	H/C	---	126		127		128
6	TRIAE_CS42_5BS_TGACv1_423649_AA1381290.1	5184	55425	96	96	13	13	45.8	5.7	29769	1	1	0	544.83	1087.64	2	1087.64	0.0006	2	9	0	28.06	0.0016	M	AATIQSVK	A	Acetyl (Protein N-term)	1.00000000.0	File36604 Spectrum102267 scans: 7054	C1	---	C4	---	C6	---	H1	---	H8	---	H10	---	H/C	---	126		127		128
6	TRIAE_CS42_5BS_TGACv1_423649_AA1381290.1	5184	55425	96	96	13	13	45.8	5.7	29770	1	1	0	544.83	1087.64	2	1087.64	0.0008	2	9	0	40.12	9.7e-05	M	AATIQSVK	A	Acetyl (Protein N-term)	1.00000000.0	File36602 Spectrum87719 scans: 14309	C1	---	C4	---	C6	---	H1	---	H8	---	H10	---	H/C	---	126		127		128
6	TRIAE_CS42_5BS_TGACv1_423649_AA1381290.1	5184	55425	96	96	13	13	45.8	5.7	29775	1	1	0	544.83	1087.65	2	1087.64	0.0013	2	9	0	30.07	0.00098	M	AATIQSVK	A	Acetyl (Protein N-term)	1.00000000.0	File36603 Spectrum93727 scans: 7500	C1	---	C4	---	C6	---	H1	---	H8	---	H10	---	H/C	---	126		127		128
6	TRIAE_CS42_5BS_TGACv1_423649_AA1381290.1	5184	55425	96	96	13	13	45.8	5.7	29778	1	1	0	544.83	1087.65	2	1087.64	0.0019	2	9	0	33.29	0.00047	M	AATIQSVK	A	Acetyl (Protein N-term)	1.00000000.0	File36601 Spectrum76248 scans: 14351	C1	---	C4	---	C6	---	H1	---	H8	---	H10	---	H/C	---	126		127		128
6	TRIAE_CS42_5BS_TGACv1_423649_AA1381290.1	5184	55425	96	96	13	13	45.8	5.7	76560	1	1	0	685.371	1368.73	2	1368.73	-0.0022	54	62	0	32.64	0.00054	R	DGGSDYLGK	G			File36601 Spectrum69640 scans: 6130	C1	---	C4	---	C6	---	H1	---	H8	---	H10	---	H/C	---	126		127		128
6	TRIAE_CS42_5BS_TGACv1_423649_AA1381290.1	5184	55425	96	96	13	13	45.8	5.7	124097	1	1	0	832.463	1662.91	2	1662.92	-0.0058	190	199	0	29.91	0.001	K	MGVEVYHNLK	S	Oxidation (M)	0.2000000000.0	File36611 Spectrum187535 scans: 5383	C1	---	C4	---	C6	---	H1	---	H8	---	H10	---	H/C	---	126		127		128
6	TRIAE_CS42_5BS_TGACv1_423649_AA1381290.1	5184	55425	96	96	13	13	45.8	5.7	162708	1	1	1	996.573	1991.13	2	1991.13	-0.0037	408	422	0	144.37	3.7e-15	R	IEEELGAAAVYAGLK	F			File36611 Spectrum194227 scans: 13127	C1	0.786	C4	1.284	C6	0.884	H1	1.135	H8	1.043	H10	0.671	H/C	1.107	126	1255000	127	2893000	128	4711000
6	TRIAE_CS42_5BS_TGACv1_423649_AA1381290.1	5184	55425	96	96	13	13	45.8	5.7	162709	1	1	1	996.573	1991.13	2	1991.13	-0.0029	408	422	0	148.22	1.5e-15	R	IEEELGAAAVYAGLK	F			File36611 Spectrum194367 scans: 13297	C1	0.95	C4	1.131	C6	0.863	H1	1.239	H8	0.997	H10	0.836	H/C	1.166	126	263200	127	441700	128	798000
6	TRIAE_CS42_5BS_TGACv1_423649_AA1381290.1	5184	55425	96	96	13	13	45.8	5.7	162710	1	1	1	664.718	1991.13	3	1991.13	-0.0015	408	422	0	56	2.5e-06	R	IEEELGAAAVYAGLK	F			File36611 Spectrum194218 scans: 13116	C1	0.965	C4	1.234	C6	0.896	H1	1.296	H8	0.937	H10	0	H/C	1.034	126	165500	127	298400	128	512700
6	TRIAE_CS42_5BS_TGACv1_423649_AA1381290.1	5184	55425	96	96	13	13	45.8	5.7	162711	1	1	1	664.719	1991.13	3	1991.13	0.0005	408	422	0	51.98	6.3e-06	R	IEEELGAAAVYAGLK	F			File36611 Spectrum195592 scans: 15053	C1	0.834	C4	1.023	C6	0.962	H1	1.158	H8	1.053	H10	0.68	H/C	1.135	126	13250	127	22920	128	51010
6	TRIAE_CS42_5BS_TGACv1_423649_AA1381290.1	5184	55425	96	96	13	13	45.8	5.7	162712	1	1	1	664.719	1991.14	3	1991.13	0.0013	408	422	0	48.91	1.3e-05	R	IEEELGAAAVYAGLK	F			File36611 Spectrum194356 scans: 13285	C1	0.317	C4	1.06	C6	1.114	H1	1.321	H8	1.006	H10	0	H/C	1.113	126	10990	127	51890	128	129000
6	TRIAE_CS42_5BS_TGACv1_423649_AA1381290.1	5184	55425	96	96	13	13	45.8	5.7	162713	1	1	1	664.72	1991.14	3	1991.13	0.0031	408	422	0	63.49	4.5e-07	R	IEEELGAAAVYAGLK	F			File36611 Spectrum195542 scans: 14933	C1	1.322	C4	0	C6	1.57	H1	1.888	H8	0	H10	0	H/C	0.687	126	9698	127	0	128	38440
6	TRIAE_CS42_5BS_TGACv1_423649_AA1381290.1	5184	55425	96	96	13	13	45.8	5.7	165085	1	1	0	674.035	2019.08	3	2019.08	-0.0019	36	53	0	52.36	5.8e-06	R	AAVPSGASTGVYEALELR	D			File36605 Spectrum120836 scans: 14638	C1	---	C4	---	C6	---	H1	---	H8	---	H10	---	H/C	---	126		127		128
6	TRIAE_CS42_5BS_TGACv1_423649_AA1381290.1	5184	55425	96	96	13	13	45.8	5.7	165087	1	1	0	674.035	2019.08	3	2019.08	-0.0014	36	53	0	58.05	1.6e-06	R	AAVPSGASTGVYEALELR	D			File36605 Spectrum120818 scans: 14537	C1	---	C4	---	C6	---	H1	---	H8	---	H10	---	H/C	---	126		127		128
6	TRIAE_CS42_5BS_TGACv1_423649_AA1381290.1	5184	55425	96	96	13	13	45.8	5.7	165088	1	1	0	674.035	2019.08	3	2019.08	-0.0012	36	53	0	27.29	0.0019	R	AAVPSGASTGVYEALELR	D			File36605 Spectrum120527 scans: 14018	C1	---	C4	---	C6	---	H1	---	H8	---	H10	---	H/C	---	126		127		128
6	TRIAE_CS42_5BS_TGACv1_423649_AA1381290.1	5184	55425	96	96	13	13	45.8	5.7	165090	1	1	0	1010.55	2019.08	2	2019.08	-0.0005	36	53	0	64.26	3.7e-07	R	AAVPSGASTGVYEALELR	D			File36606 Spectrum129813 scans: 10809	C1	---	C4	---	C6	---	H1	---	H8	---	H10	---	H/C	---	126		127		128
6	TRIAE_CS42_5BS_TGACv1_423649_AA1381290.1	5184	55425	96	96	13	13	45.8	5.7	165092	1	1	0	1010.55	2019.08	2	2019.08	0	36	53	0	83.1	4.9e-09	R	AAVPSGASTGVYEALELR	D			File36605 Spectrum117721 scans: 10792	C1	---	C4	---	C6	---	H1	---	H8	---	H10	---	H/C	---	126		127		128
6	TRIAE_CS42_5BS_TGACv1_423649_AA1381290.1	5184	55425	96	96	13	13	45.8	5.7	165095	1	1	0	674.035	2019.08	3	2019.08	0.0003	36	53	0	35.09	0.00031	R	AAVPSGASTGVYEALELR	D			File36605 Spectrum120798 scans: 14432	C1	---	C4	---	C6	---	H1	---	H8	---	H10	---	H/C	---	126		127		128
6	TRIAE_CS42_5BS_TGACv1_423649_AA1381290.1	5184	55425	96	96	13	13	45.8	5.7	165097	1	1	0	1010.55	2019.08	2	2019.08	0.0006	36	53	0	49.6	1.1e-05	R	AAVPSGASTGVYEALELR	D			File36606 Spectrum129984 scans: 11013	C1	---	C4	---	C6	---	H1	---	H8	---	H10	---	H/C	---	126		127		128
6	TRIAE_CS42_5BS_TGACv1_423649_AA1381290.1	5184	55425	96	96	13	13	45.8	5.7	165098	1	1	0	674.036	2019.09	3	2019.08	0.0014	36	53	0	28.52	0.0014	R	AAVPSGASTGVYEALELR	D			File36605 Spectrum120768 scans: 14320	C1	---	C4	---	C6	---	H1	---	H8	---	H10	---	H/C	---	126		127		128
6	TRIAE_CS42_5BS_TGACv1_423649_AA1381290.1	5184	55425	96	96	13	13	45.8	5.7	165099	1	1	0	674.036	2019.09	3	2019.08	0.0015	36	53	0	82.22	6e-09	R	AAVPSGASTGVYEALELR	D			File36605 Spectrum117734 scans: 10806	C1	---	C4	---	C6	---	H1	---	H8	---	H10	---	H/C	---	126		127		128
6	TRIAE_CS42_5BS_TGACv1_423649_AA1381290.1	5184	55425	96	96	13	13	45.8	5.7	165101	1	1	0	674.036	2019.09	3	2019.08	0.0019	36	53	0	89.6	1.1e-09	R	AAVPSGASTGVYEALELR	D			File36607 Spectrum142150 scans: 10828	C1	---	C4	---	C6	---	H1	---	H8	---	H10	---	H/C	---	126		127		128
6	TRIAE_CS42_5BS_TGACv1_423649_AA1381290.1	5184	55425	96	96	13	13	45.8	5.7	165104	1	1	0	1010.55	2019.09	2	2019.08	0.0032	36	53	0	149.96	1e-15	R	AAVPSGASTGVYEALELR	D			File36605 Spectrum117878 scans: 10988	C1	---	C4	---	C6	---	H1	---	H8	---	H10	---	H/C	---	126		127		128
6	TRIAE_CS42_5BS_TGACv1_423649_AA1381290.1	5184	55425	96	96	13	13	45.8	5.7	165106	1	1	0	674.037	2019.09	3	2019.08	0.0037	36	53	0	34.97	0.00032	R	AAVPSGASTGVYEALELR	D			File36605 Spectrum120663 scans: 14179	C1	---	C4	---	C6	---	H1	---	H8	---	H10	---	H/C	---	126		127		128
6	TRIAE_CS42_5BS_TGACv1_423649_AA1381290.1	5184	55425	96	96	13	13	45.8	5.7	165108	1	1	0	1010.55	2019.09	2	2019.08	0.004	36	53	0	110.87	8.2e-12	R	AAVPSGASTGVYEALELR	D			File36607 Spectrum142120 scans: 10794	C1	---	C4	---	C6	---	H1	---	H8	---	H10	---	H/C	---	126		127		128
6	TRIAE_CS42_5BS_TGACv1_423649_AA1381290.1	5184	55425	96	96	13	13	45.8	5.7	165110	1	1	0	674.037	2019.09	3	2019.08	0.0045	36	53	0	88.44	1.4e-09	R	AAVPSGASTGVYEALELR	D			File36605 Spectrum117892 scans: 11004	C1	---	C4	---	C6	---	H1	---	H8	---	H10	---	H/C	---	126		127		128
6	TRIAE_CS42_5BS_TGACv1_423649_AA1381290.1	5184	55425	96	96	13	13	45.8	5.7	165112	1	1	0	674.037	2019.09	3	2019.08	0.0063	36	53	0	59.78	1.1e-06	R	AAVPSGASTGVYEALELR	D			File36609 Spectrum167339 scans: 10977	C1	---	C4	---	C6	---	H1	---	H8	---	H10	---	H/C	---	126		127		128
6	TRIAE_CS42_5BS_TGACv1_423649_AA1381290.1	5184	55425	96	96	13	13	45.8	5.7	165113	1	1	0	674.038	2019.09	3	2019.08	0.0067	36	53	0	36.56	0.00022	R	AAVPSGASTGVYEALELR	D			File36605 Spectrum120383 scans: 13859	C1	---	C4	---	C6	---	H1	---	H8	---	H10	---	H/C	---	126		127		128
6	TRIAE_CS42_5BS_TGACv1_423649_AA1381290.1	5184	55425	96	96	13	13	45.8	5.7	166116	1	1	0	1016.59	2031.16	2	2031.16	-0.0024	339	353	0	25.94	0.0025	K	VNQIGSVTESIEAVK	M			File36611 Spectrum195672 scans: 15191	C1	---	C4	---	C6	---	H1	---	H8	---	H10	---	H/C	---	126		127		128
6	TRIAE_CS42_5BS_TGACv1_423649_AA1381290.1	5184	55425	96	96	13	13	45.8	5.7	166117	1	1	0	508.797	2031.16	4	2031.16	-0.002	339	353	0	27.65	0.0017	K	VNQIGSVTESIEAVK	M			File36611 Spectrum192225 scans: 10789	C1	---	C4	---	C6	---	H1	---	H8	---	H10	---	H/C	---	126		127		128
6	TRIAE_CS42_5BS_TGACv1_423649_AA1381290.1	5184	55425	96	96	13	13	45.8	5.7	166118	1	1	0	678.061	2031.16	3	2031.16	-0.0005	339	353	0	21.94	0.0064	K	VNQIGSVTESIEAVK	M			File36610 Spectrum177879 scans: 8469	C1	---	C4	---	C6	---	H1	---	H8	---	H10	---	H/C	---	126		127		128
6	TRIAE_CS42_5BS_TGACv1_423649_AA1381290.1	5184	55425	96	96	13	13	45.8	5.7	166119	1	1	0	1016.59	2031.16	2	2031.16	-0.0001	339	353	0	55.49	2.8e-06	K	VNQIGSVTESIEAVK	M			File36611 Spectrum195735 scans: 15319	C1	---	C4	---	C6	---	H1	---	H8	---	H10	---	H/C	---	126		127		128
6	TRIAE_CS42_5BS_TGACv1_423649_AA1381290.1	5184	55425	96	96	13	13	45.8	5.7	166120	1	1	0	678.061	2031.16	3	2031.16	0.0001	339	353	0	60.51	8.9e-07	K	VNQIGSVTESIEAVK	M			File36611 Spectrum195723 scans: 15291	C1	---	C4	---	C6	---	H1	---	H8	---	H10	---	H/C	---	126		127		128
6	TRIAE_CS42_5BS_TGACv1_423649_AA1381290.1	5184	55425	96	96	13	13	45.8	5.7	166121	1	1	0	678.061	2031.16	3	2031.16	0.0004	339	353	0	21.27	0.0075	K	VNQIGSVTESIEAVK	M			File36611 Spectrum190058 scans: 8312	C1	---	C4	---	C6	---	H1	---	H8	---	H10	---	H/C	---	126		127		128
6	TRIAE_CS42_5BS_TGACv1_423649_AA1381290.1	5184	55425	96	96	13	13	45.8	5.7	166122	1	1	0	1016.59	2031.16	2	2031.16	0.0004	339	353	0	138.34	1.5e-14	K	VNQIGSVTESIEAVK	M			File36611 Spectrum192166 scans: 10720	C1	---	C4	---	C6	---	H1	---	H8	---	H10	---	H/C	---	126		127		128
6	TRIAE_CS42_5BS_TGACv1_423649_AA1381290.1	5184	55425	96	96	13	13	45.8	5.7	166124	1	1	0	678.062	2031.16	3	2031.16	0.001	339	353	0	33.04	0.0005	K	VNQIGSVTESIEAVK	M			File36611 Spectrum195655 scans: 15166	C1	---	C4	---	C6	---	H1	---	H8	---	H10	---	H/C	---	126		127		128
6	TRIAE_CS42_5BS_TGACv1_423649_AA1381290.1	5184	55425	96	96	13	13	45.8	5.7	166126	1	1	0	678.062	2031.16	3	2031.16	0.003	339	353	0	29.4	0.0011	K	VNQIGSVTESIEAVK	M			File36611 Spectrum192396 scans: 11001	C1	---	C4	---	C6	---	H1	---	H8	---	H10	---	H/C	---	126		127		128
6	TRIAE_CS42_5BS_TGACv1_423649_AA1381290.1	5184	55425	96	96	13	13	45.8	5.7	166128	1	1	0	678.063	2031.17	3	2031.16	0.0067	339	353	0	56.13	2.4e-06	K	VNQIGSVTESIEAVK	M			File36611 Spectrum192153 scans: 10705	C1	---	C4	---	C6	---	H1	---	H8	---	H10	---	H/C	---	126		127		128
6	TRIAE_CS42_5BS_TGACv1_423649_AA1381290.1	5184	55425	96	96	13	13	45.8	5.7	177097	1	1	0	1107.01	2212	2	2212.01	-0.0075	18	35	0	38.3	0.00015	R	GNPTVEVDVCCSDGTFAR	A			File36609 Spectrum165285 scans: 8660	C1	---	C4	---	C6	---	H1	---	H8	---	H10	---	H/C	---	126		127		128
6	TRIAE_CS42_5BS_TGACv1_423649_AA1381290.1	5184	55425	96	96	13	13	45.8	5.7	187951	1	1	0	863.782	2588.32	3	2588.33	-0.0082	248	263	1	21.11	0.0077	K	TYDLNFKEENNDGSQK	I			File36609 Spectrum164624 scans: 7892	C1	---	C4	---	C6	---	H1	---	H8	---	H10	---	H/C	---	126		127		128
6	TRIAE_CS42_5BS_TGACv1_423649_AA1381290.1	5184	55425	96	96	13	13	45.8	5.7	187952	1	1	0	1295.17	2588.33	2	2588.33	-0.002	248	263	1	72.29	5.9e-08	K	TYDLNFKEENNDGSQK	I			File36609 Spectrum164631 scans: 7902	C1	---	C4	---	C6	---	H1	---	H8	---	H10	---	H/C	---	126		127		128
6	TRIAE_CS42_5BS_TGACv1_423649_AA1381290.1	5184	55425	96	96	13	13	45.8	5.7	187954	1	1	0	648.091	2588.34	4	2588.33	0.0027	248	263	1	30.8	0.00083	K	TYDLNFKEENNDGSQK	I			File36611 Spectrum188713 scans: 6770	C1	---	C4	---	C6	---	H1	---	H8	---	H10	---	H/C	---	126		127		128
6	TRIAE_CS42_5BS_TGACv1_423649_AA1381290.1	5184	55425	96	96	13	13	45.8	5.7	189566	1	1	0	1355.19	2708.37	2	2708.37	-0.0048	83	102	0	65.16	3.1e-07	K	DPTAQTELDNFMVQQLDGTK	N			File36604 Spectrum107734 scans: 13269	C1	---	C4	---	C6	---	H1	---	H8	---	H10	---	H/C	---	126		127		128
6	TRIAE_CS42_5BS_TGACv1_423649_AA1381290.1	5184	55425	96	96	13	13	45.8	5.7	189567	1	1	0	903.798	2708.37	3	2708.37	-0.0021	83	102	0	115.6	2.8e-12	K	DPTAQTELDNFMVQQLDGTK	N			File36604 Spectrum107721 scans: 13254	C1	---	C4	---	C6	---	H1	---	H8	---	H10	---	H/C	---	126		127		128
6	TRIAE_CS42_5BS_TGACv1_423649_AA1381290.1	5184	55425	96	96	13	13	45.8	5.7	189569	1	1	0	903.798	2708.37	3	2708.37	-0.0016	83	102	0	101.82	6.6e-11	K	DPTAQTELDNFMVQQLDGTK	N			File36604 Spectrum107852 scans: 13413	C1	---	C4	---	C6	---	H1	---	H8	---	H10	---	H/C	---	126		127		128
6	TRIAE_CS42_5BS_TGACv1_423649_AA1381290.1	5184	55425	96	96	13	13	45.8	5.7	189572	1	1	0	903.799	2708.37	3	2708.37	0.001	83	102	0	32.75	0.00053	K	DPTAQTELDNFMVQQLDGTK	N			File36604 Spectrum108827 scans: 15072	C1	---	C4	---	C6	---	H1	---	H8	---	H10	---	H/C	---	126		127		128
6	TRIAE_CS42_5BS_TGACv1_423649_AA1381290.1	5184	55425	96	96	13	13	45.8	5.7	189575	1	1	0	903.8	2708.38	3	2708.37	0.0039	83	102	0	43.9	4.1e-05	K	DPTAQTELDNFMVQQLDGTK	N			File36604 Spectrum108787 scans: 14955	C1	---	C4	---	C6	---	H1	---	H8	---	H10	---	H/C	---	126		127		128
6	TRIAE_CS42_5BS_TGACv1_423649_AA1381290.1	5184	55425	96	96	13	13	45.8	5.7	189590	1	1	0	904.153	2709.44	3	2709.45	-0.0117	368	389	0	20.77	0.0084	R	SGETEDTFIADLAVGLSTGQIK	T			File36611 Spectrum194983 scans: 14036	C1	---	C4	---	C6	---	H1	---	H8	---	H10	---	H/C	---	126		127		128
6	TRIAE_CS42_5BS_TGACv1_423649_AA1381290.1	5184	55425	96	96	13	13	45.8	5.7	189591	1	1	0	904.157	2709.45	3	2709.45	0.0002	368	389	0	46.49	2.2e-05	R	SGETEDTFIADLAVGLSTGQIK	T			File36611 Spectrum195269 scans: 14377	C1	---	C4	---	C6	---	H1	---	H8	---	H10	---	H/C	---	126		127		128
6	TRIAE_CS42_5BS_TGACv1_423649_AA1381290.1	5184	55425	96	96	13	13	45.8	5.7	189592	1	1	0	904.157	2709.45	3	2709.45	0.0013	368	389	0	29.49	0.0011	R	SGETEDTFIADLAVGLSTGQIK	T			File36611 Spectrum195130 scans: 14202	C1	---	C4	---	C6	---	H1	---	H8	---	H10	---	H/C	---	126		127		128
6	TRIAE_CS42_5BS_TGACv1_423649_AA1381290.1	5184	55425	96	96	13	13	45.8	5.7	189593	1	1	0	904.157	2709.45	3	2709.45	0.0022	368	389	0	35	0.00032	R	SGETEDTFIADLAVGLSTGQIK	T			File36611 Spectrum195352 scans: 14512	C1	---	C4	---	C6	---	H1	---	H8	---	H10	---	H/C	---	126		127		128
6	TRIAE_CS42_5BS_TGACv1_423649_AA1381290.1	5184	55425	96	96	13	13	45.8	5.7	189751	1	1	0	909.126	2724.36	3	2724.37	-0.0114	83	102	0	107.91	1.6e-11	K	DPTAQTELDNFMVQQLDGTK	N	Oxidation (M)	0.00000000000200000000.0	File36600 Spectrum62213 scans: 10806	C1	---	C4	---	C6	---	H1	---	H8	---	H10	---	H/C	---	126		127		128
6	TRIAE_CS42_5BS_TGACv1_423649_AA1381290.1	5184	55425	96	96	13	13	45.8	5.7	189752	1	1	0	1363.19	2724.36	2	2724.37	-0.0073	83	102	0	83.16	4.8e-09	K	DPTAQTELDNFMVQQLDGTK	N	Oxidation (M)	0.00000000000200000000.0	File36600 Spectrum62319 scans: 10920	C1	---	C4	---	C6	---	H1	---	H8	---	H10	---	H/C	---	126		127		128
6	TRIAE_CS42_5BS_TGACv1_423649_AA1381290.1	5184	55425	96	96	13	13	45.8	5.7	189754	1	1	0	909.128	2724.36	3	2724.37	-0.0057	83	102	0	122.73	5.3e-13	K	DPTAQTELDNFMVQQLDGTK	N	Oxidation (M)	0.00000000000200000000.0	File36600 Spectrum62373 scans: 10978	C1	---	C4	---	C6	---	H1	---	H8	---	H10	---	H/C	---	126		127		128
6	TRIAE_CS42_5BS_TGACv1_423649_AA1381290.1	5184	55425	96	96	13	13	45.8	5.7	189755	1	1	0	909.129	2724.36	3	2724.37	-0.0039	83	102	0	106.86	2.1e-11	K	DPTAQTELDNFMVQQLDGTK	N	Oxidation (M)	0.00000000000200000000.0	File36604 Spectrum105871 scans: 11201	C1	---	C4	---	C6	---	H1	---	H8	---	H10	---	H/C	---	126		127		128
6	TRIAE_CS42_5BS_TGACv1_423649_AA1381290.1	5184	55425	96	96	13	13	45.8	5.7	189756	1	1	0	682.098	2724.36	4	2724.37	-0.0038	83	102	0	59.17	1.2e-06	K	DPTAQTELDNFMVQQLDGTK	N	Oxidation (M)	0.00000000000200000000.0	File36600 Spectrum62214 scans: 10807	C1	---	C4	---	C6	---	H1	---	H8	---	H10	---	H/C	---	126		127		128
6	TRIAE_CS42_5BS_TGACv1_423649_AA1381290.1	5184	55425	96	96	13	13	45.8	5.7	189758	1	1	0	909.129	2724.37	3	2724.37	-0.003	83	102	0	119.12	1.2e-12	K	DPTAQTELDNFMVQQLDGTK	N	Oxidation (M)	0.00000000000200000000.0	File36602 Spectrum85267 scans: 10935	C1	---	C4	---	C6	---	H1	---	H8	---	H10	---	H/C	---	126		127		128
6	TRIAE_CS42_5BS_TGACv1_423649_AA1381290.1	5184	55425	96	96	13	13	45.8	5.7	189759	1	1	0	682.099	2724.37	4	2724.37	-0.0023	83	102	0	76.2	2.4e-08	K	DPTAQTELDNFMVQQLDGTK	N	Oxidation (M)	0.00000000000200000000.0	File36601 Spectrum73916 scans: 10983	C1	---	C4	---	C6	---	H1	---	H8	---	H10	---	H/C	---	126		127		128
6	TRIAE_CS42_5BS_TGACv1_423649_AA1381290.1	5184	55425	96	96	13	13	45.8	5.7	189760	1	1	0	682.099	2724.37	4	2724.37	-0.0008	83	102	0	49.38	1.2e-05	K	DPTAQTELDNFMVQQLDGTK	N	Oxidation (M)	0.00000000000200000000.0	File36600 Spectrum62376 scans: 10981	C1	---	C4	---	C6	---	H1	---	H8	---	H10	---	H/C	---	126		127		128
6	TRIAE_CS42_5BS_TGACv1_423649_AA1381290.1	5184	55425	96	96	13	13	45.8	5.7	189761	1	1	0	909.13	2724.37	3	2724.37	0.0007	83	102	0	127.9	1.6e-13	K	DPTAQTELDNFMVQQLDGTK	N	Oxidation (M)	0.00000000000200000000.0	File36601 Spectrum73894 scans: 10960	C1	---	C4	---	C6	---	H1	---	H8	---	H10	---	H/C	---	126		127		128
6	TRIAE_CS42_5BS_TGACv1_423649_AA1381290.1	5184	55425	96	96	13	13	45.8	5.7	189762	1	1	0	1363.19	2724.37	2	2724.37	0.001	83	102	0	78.39	1.4e-08	K	DPTAQTELDNFMVQQLDGTK	N	Oxidation (M)	0.00000000000200000000.0	File36601 Spectrum73902 scans: 10968	C1	---	C4	---	C6	---	H1	---	H8	---	H10	---	H/C	---	126		127		128
6	TRIAE_CS42_5BS_TGACv1_423649_AA1381290.1	5184	55425	96	96	13	13	45.8	5.7	189763	1	1	0	1363.19	2724.37	2	2724.37	0.0027	83	102	0	92.42	5.7e-10	K	DPTAQTELDNFMVQQLDGTK	N	Oxidation (M)	0.00000000000200000000.0	File36604 Spectrum105849 scans: 11176	C1	---	C4	---	C6	---	H1	---	H8	---	H10	---	H/C	---	126		127		128
6	TRIAE_CS42_5BS_TGACv1_423649_AA1381290.1	5184	55425	96	96	13	13	45.8	5.7	189764	1	1	0	909.131	2724.37	3	2724.37	0.0031	83	102	0	62.8	5.2e-07	K	DPTAQTELDNFMVQQLDGTK	N	Oxidation (M)	0.00000000000200000000.0	File36600 Spectrum64843 scans: 14314	C1	---	C4	---	C6	---	H1	---	H8	---	H10	---	H/C	---	126		127		128
6	TRIAE_CS42_5BS_TGACv1_423649_AA1381290.1	5184	55425	96	96	13	13	45.8	5.7	190430	1	1	0	1391.68	2781.35	2	2781.36	-0.0073	206	227	0	151.26	7.5e-16	K	YGQDATNVGDEGGFAPNIQENK	E			File36598 Spectrum38337 scans: 9144	C1	---	C4	---	C6	---	H1	---	H8	---	H10	---	H/C	---	126		127		128
6	TRIAE_CS42_5BS_TGACv1_423649_AA1381290.1	5184	55425	96	96	13	13	45.8	5.7	190431	1	1	0	928.125	2781.35	3	2781.36	-0.0073	206	227	0	87.66	1.7e-09	K	YGQDATNVGDEGGFAPNIQENK	E			File36599 Spectrum49660 scans: 9376	C1	---	C4	---	C6	---	H1	---	H8	---	H10	---	H/C	---	126		127		128
6	TRIAE_CS42_5BS_TGACv1_423649_AA1381290.1	5184	55425	96	96	13	13	45.8	5.7	190432	1	1	0	1391.68	2781.35	2	2781.36	-0.0066	206	227	0	127.07	2e-13	K	YGQDATNVGDEGGFAPNIQENK	E			File36597 Spectrum27814 scans: 9159	C1	---	C4	---	C6	---	H1	---	H8	---	H10	---	H/C	---	126		127		128
6	TRIAE_CS42_5BS_TGACv1_423649_AA1381290.1	5184	55425	96	96	13	13	45.8	5.7	190433	1	1	0	928.126	2781.36	3	2781.36	-0.0054	206	227	0	61.18	7.6e-07	K	YGQDATNVGDEGGFAPNIQENK	E			File36598 Spectrum38625 scans: 9472	C1	---	C4	---	C6	---	H1	---	H8	---	H10	---	H/C	---	126		127		128
6	TRIAE_CS42_5BS_TGACv1_423649_AA1381290.1	5184	55425	96	96	13	13	45.8	5.7	190434	1	1	0	696.346	2781.36	4	2781.36	-0.0048	206	227	0	37.54	0.00018	K	YGQDATNVGDEGGFAPNIQENK	E			File36601 Spectrum71129 scans: 7859	C1	---	C4	---	C6	---	H1	---	H8	---	H10	---	H/C	---	126		127		128
6	TRIAE_CS42_5BS_TGACv1_423649_AA1381290.1	5184	55425	96	96	13	13	45.8	5.7	190435	1	1	0	928.126	2781.36	3	2781.36	-0.0047	206	227	0	134.86	3.3e-14	K	YGQDATNVGDEGGFAPNIQENK	E			File36598 Spectrum38371 scans: 9183	C1	---	C4	---	C6	---	H1	---	H8	---	H10	---	H/C	---	126		127		128
6	TRIAE_CS42_5BS_TGACv1_423649_AA1381290.1	5184	55425	96	96	13	13	45.8	5.7	190436	1	1	0	928.126	2781.36	3	2781.36	-0.0034	206	227	0	92.65	5.4e-10	K	YGQDATNVGDEGGFAPNIQENK	E			File36597 Spectrum27797 scans: 9140	C1	---	C4	---	C6	---	H1	---	H8	---	H10	---	H/C	---	126		127		128
6	TRIAE_CS42_5BS_TGACv1_423649_AA1381290.1	5184	55425	96	96	13	13	45.8	5.7	190438	1	1	0	696.347	2781.36	4	2781.36	-0.0023	206	227	0	65.12	3.1e-07	K	YGQDATNVGDEGGFAPNIQENK	E			File36598 Spectrum38389 scans: 9204	C1	---	C4	---	C6	---	H1	---	H8	---	H10	---	H/C	---	126		127		128
6	TRIAE_CS42_5BS_TGACv1_423649_AA1381290.1	5184	55425	96	96	13	13	45.8	5.7	190439	1	1	0	928.127	2781.36	3	2781.36	-0.0007	206	227	0	156.18	2.4e-16	K	YGQDATNVGDEGGFAPNIQENK	E			File36602 Spectrum82529 scans: 7863	C1	---	C4	---	C6	---	H1	---	H8	---	H10	---	H/C	---	126		127		128
6	TRIAE_CS42_5BS_TGACv1_423649_AA1381290.1	5184	55425	96	96	13	13	45.8	5.7	190440	1	1	0	696.347	2781.36	4	2781.36	-0.0006	206	227	0	27.32	0.0019	K	YGQDATNVGDEGGFAPNIQENK	E			File36597 Spectrum27886 scans: 9238	C1	---	C4	---	C6	---	H1	---	H8	---	H10	---	H/C	---	126		127		128
6	TRIAE_CS42_5BS_TGACv1_423649_AA1381290.1	5184	55425	96	96	13	13	45.8	5.7	190441	1	1	0	928.128	2781.36	3	2781.36	-0.0003	206	227	0	97.25	1.9e-10	K	YGQDATNVGDEGGFAPNIQENK	E			File36600 Spectrum60940 scans: 9362	C1	---	C4	---	C6	---	H1	---	H8	---	H10	---	H/C	---	126		127		128
6	TRIAE_CS42_5BS_TGACv1_423649_AA1381290.1	5184	55425	96	96	13	13	45.8	5.7	190442	1	1	0	557.279	2781.36	5	2781.36	0.0002	206	227	0	24.8	0.0033	K	YGQDATNVGDEGGFAPNIQENK	E			File36601 Spectrum71049 scans: 7769	C1	---	C4	---	C6	---	H1	---	H8	---	H10	---	H/C	---	126		127		128
6	TRIAE_CS42_5BS_TGACv1_423649_AA1381290.1	5184	55425	96	96	13	13	45.8	5.7	190443	1	1	0	1391.69	2781.36	2	2781.36	0.0005	206	227	0	144.4	3.6e-15	K	YGQDATNVGDEGGFAPNIQENK	E			File36601 Spectrum71054 scans: 7774	C1	---	C4	---	C6	---	H1	---	H8	---	H10	---	H/C	---	126		127		128
6	TRIAE_CS42_5BS_TGACv1_423649_AA1381290.1	5184	55425	96	96	13	13	45.8	5.7	190444	1	1	0	928.129	2781.37	3	2781.36	0.0043	206	227	0	102.67	5.4e-11	K	YGQDATNVGDEGGFAPNIQENK	E			File36611 Spectrum190893 scans: 9273	C1	---	C4	---	C6	---	H1	---	H8	---	H10	---	H/C	---	126		127		128
6	TRIAE_CS42_5BS_TGACv1_423649_AA1381290.1	5184	55425	96	96	13	13	45.8	5.7	190445	1	1	0	1391.69	2781.37	2	2781.36	0.0054	206	227	0	142.66	5.4e-15	K	YGQDATNVGDEGGFAPNIQENK	E			File36611 Spectrum190912 scans: 9296	C1	---	C4	---	C6	---	H1	---	H8	---	H10	---	H/C	---	126		127		128
6	TRIAE_CS42_5BS_TGACv1_423649_AA1381290.1	5184	55425	96	96	13	13	45.8	5.7	191029	1	1	1	950.464	2848.37	3	2848.38	-0.009	300	322	0	100.17	9.6e-11	K	MTEECGEQVQIVGDDLLVTNPTR	V	Oxidation (M)	0.20000000000000000000000.0	File36608 Spectrum154821 scans: 11088	C1	0.989	C4	0	C6	1.427	H1	0	H8	1.754	H10	1.221	H/C	1.01	126	110900	127	0	128	534000
6	TRIAE_CS42_5BS_TGACv1_423649_AA1381290.1	5184	55425	96	96	13	13	45.8	5.7	191030	1	1	1	1425.2	2848.38	2	2848.38	-0.0018	300	322	0	140.14	9.7e-15	K	MTEECGEQVQIVGDDLLVTNPTR	V	Oxidation (M)	0.20000000000000000000000.0	File36608 Spectrum154817 scans: 11083	C1	0.496	C4	0.623	C6	1.12	H1	0.751	H8	1.574	H10	0.713	H/C	1.336	126	28190	127	49940	128	212500
6	TRIAE_CS42_5BS_TGACv1_423649_AA1381290.1	5184	55425	96	96	13	13	45.8	5.7	192013	1	1	0	1004.52	3010.52	3	3010.52	-0.0005	206	227	0	118.73	1.3e-12	K	YGQDATNVGDEGGFAPNIQENK	E	TMT6plex (Y)	0.3000000000000000000000.0	File36611 Spectrum190210 scans: 8496	C1	---	C4	---	C6	---	H1	---	H8	---	H10	---	H/C	---	126		127		128
6	TRIAE_CS42_5BS_TGACv1_423649_AA1381290.1	5184	55425	96	96	13	13	45.8	5.7	192381	1	1	0	1047.21	3138.61	3	3138.62	-0.0092	205	227	1	106.11	2.5e-11	K	KYGQDATNVGDEGGFAPNIQENK	E			File36607 Spectrum139875 scans: 8217	C1	---	C4	---	C6	---	H1	---	H8	---	H10	---	H/C	---	126		127		128
6	TRIAE_CS42_5BS_TGACv1_423649_AA1381290.1	5184	55425	96	96	13	13	45.8	5.7	192382	1	1	0	785.66	3138.61	4	3138.62	-0.0075	205	227	1	58.78	1.3e-06	K	KYGQDATNVGDEGGFAPNIQENK	E			File36607 Spectrum139949 scans: 8304	C1	---	C4	---	C6	---	H1	---	H8	---	H10	---	H/C	---	126		127		128
6	TRIAE_CS42_5BS_TGACv1_423649_AA1381290.1	5184	55425	96	96	13	13	45.8	5.7	192383	1	1	0	785.662	3138.62	4	3138.62	-0.0021	205	227	1	68.22	1.5e-07	K	KYGQDATNVGDEGGFAPNIQENK	E			File36610 Spectrum176813 scans: 7206	C1	---	C4	---	C6	---	H1	---	H8	---	H10	---	H/C	---	126		127		128
7	TRIAE_CS42_3AS_TGACv1_210681_AA0676990.1	4959	17463	96	96	4	4	32	5.78	3880	1	1	1	409.252	816.488	2	816.491	-0.0024	123	128	0	25.72	0.0027	K	AIQISG	-			File36607 Spectrum138272 scans: 6340	C1	0	C4	0	C6	0	H1	0	H8	5.026	H10	0	H/C	###	126	0	127	0	128	0
7	TRIAE_CS42_3AS_TGACv1_210681_AA0676990.1	4959	17463	96	96	4	4	32	5.78	3881	1	1	1	409.252	816.49	2	816.491	-0.0013	123	128	0	26.73	0.0021	K	AIQISG	-			File36608 Spectrum150983 scans: 6629	C1	0.375	C4	0	C6	0.128	H1	0	H8	3.345	H10	8.083	H/C	17.118	126	7787	127	0	128	8899
7	TRIAE_CS42_3AS_TGACv1_210681_AA0676990.1	4959	17463	96	96	4	4	32	5.78	3886	1	1	1	409.253	816.491	2	816.491	0.0004	123	128	0	29.51	0.0011	K	AIQISG	-			File36609 Spectrum163497 scans: 6569	C1	0	C4	0.848	C6	0.387	H1	0	H8	3.232	H10	2.974	H/C	4.436	126	0	127	2776	128	2996
7	TRIAE_CS42_3AS_TGACv1_210681_AA0676990.1	4959	17463	96	96	4	4	32	5.78	100776	1	1	0	758.431	1514.85	2	1514.85	-0.0031	50	58	0	41.16	7.7e-05	K	ETPEAHVFK	A			File36606 Spectrum124706 scans: 4894	C1	---	C4	---	C6	---	H1	---	H8	---	H10	---	H/C	---	126		127		128
7	TRIAE_CS42_3AS_TGACv1_210681_AA0676990.1	4959	17463	96	96	4	4	32	5.78	100778	1	1	0	758.432	1514.85	2	1514.85	-0.0015	50	58	0	44.09	3.9e-05	K	ETPEAHVFK	A			File36603 Spectrum91927 scans: 5330	C1	---	C4	---	C6	---	H1	---	H8	---	H10	---	H/C	---	126		127		128
7	TRIAE_CS42_3AS_TGACv1_210681_AA0676990.1	4959	17463	96	96	4	4	32	5.78	100782	1	1	0	758.432	1514.85	2	1514.85	-0.0009	50	58	0	37.44	0.00018	K	ETPEAHVFK	A			File36603 Spectrum92093 scans: 5545	C1	---	C4	---	C6	---	H1	---	H8	---	H10	---	H/C	---	126		127		128
7	TRIAE_CS42_3AS_TGACv1_210681_AA0676990.1	4959	17463	96	96	4	4	32	5.78	100786	1	1	0	758.432	1514.85	2	1514.85	-0.0004	50	58	0	29.24	0.0012	K	ETPEAHVFK	A			File36605 Spectrum112670 scans: 4948	C1	---	C4	---	C6	---	H1	---	H8	---	H10	---	H/C	---	126		127		128
7	TRIAE_CS42_3AS_TGACv1_210681_AA0676990.1	4959	17463	96	96	4	4	32	5.78	100788	1	1	0	758.432	1514.85	2	1514.85	-0.0002	50	58	0	21.99	0.0063	K	ETPEAHVFK	A			File36608 Spectrum149560 scans: 4969	C1	---	C4	---	C6	---	H1	---	H8	---	H10	---	H/C	---	126		127		128
7	TRIAE_CS42_3AS_TGACv1_210681_AA0676990.1	4959	17463	96	96	4	4	32	5.78	100795	1	1	0	758.432	1514.85	2	1514.85	0.0002	50	58	0	40.91	8.1e-05	K	ETPEAHVFK	A			File36604 Spectrum100766 scans: 5264	C1	---	C4	---	C6	---	H1	---	H8	---	H10	---	H/C	---	126		127		128
7	TRIAE_CS42_3AS_TGACv1_210681_AA0676990.1	4959	17463	96	96	4	4	32	5.78	100807	1	1	0	505.959	1514.85	3	1514.85	0.0047	50	58	0	27.75	0.0017	K	ETPEAHVFK	A			File36603 Spectrum92046 scans: 5481	C1	---	C4	---	C6	---	H1	---	H8	---	H10	---	H/C	---	126		127		128
7	TRIAE_CS42_3AS_TGACv1_210681_AA0676990.1	4959	17463	96	96	4	4	32	5.78	145720	1	1	0	915.49	1828.97	2	1828.97	-0.0075	71	85	0	20.94	0.008	K	VEVEDGNVLVVSGER	T			File36611 Spectrum192474 scans: 11092	C1	---	C4	---	C6	---	H1	---	H8	---	H10	---	H/C	---	126		127		128
7	TRIAE_CS42_3AS_TGACv1_210681_AA0676990.1	4959	17463	96	96	4	4	32	5.78	145722	1	1	0	915.491	1828.97	2	1828.97	-0.006	71	85	0	32.08	0.00062	K	VEVEDGNVLVVSGER	T			File36610 Spectrum180363 scans: 11305	C1	---	C4	---	C6	---	H1	---	H8	---	H10	---	H/C	---	126		127		128
7	TRIAE_CS42_3AS_TGACv1_210681_AA0676990.1	4959	17463	96	96	4	4	32	5.78	145724	1	1	0	915.492	1828.97	2	1828.97	-0.0046	71	85	0	82.21	6e-09	K	VEVEDGNVLVVSGER	T			File36610 Spectrum178842 scans: 9585	C1	---	C4	---	C6	---	H1	---	H8	---	H10	---	H/C	---	126		127		128
7	TRIAE_CS42_3AS_TGACv1_210681_AA0676990.1	4959	17463	96	96	4	4	32	5.78	145725	1	1	0	915.492	1828.97	2	1828.97	-0.0045	71	85	0	82.26	5.9e-09	K	VEVEDGNVLVVSGER	T			File36611 Spectrum190825 scans: 9193	C1	---	C4	---	C6	---	H1	---	H8	---	H10	---	H/C	---	126		127		128
7	TRIAE_CS42_3AS_TGACv1_210681_AA0676990.1	4959	17463	96	96	4	4	32	5.78	145728	1	1	0	915.492	1828.97	2	1828.97	-0.0042	71	85	0	56.83	2.1e-06	K	VEVEDGNVLVVSGER	T			File36610 Spectrum181759 scans: 12899	C1	---	C4	---	C6	---	H1	---	H8	---	H10	---	H/C	---	126		127		128
7	TRIAE_CS42_3AS_TGACv1_210681_AA0676990.1	4959	17463	96	96	4	4	32	5.78	145730	1	1	0	915.492	1828.97	2	1828.97	-0.0038	71	85	0	81.08	7.8e-09	K	VEVEDGNVLVVSGER	T			File36610 Spectrum183015 scans: 14296	C1	---	C4	---	C6	---	H1	---	H8	---	H10	---	H/C	---	126		127		128
7	TRIAE_CS42_3AS_TGACv1_210681_AA0676990.1	4959	17463	96	96	4	4	32	5.78	145731	1	1	0	915.492	1828.97	2	1828.97	-0.0037	71	85	0	82.74	5.3e-09	K	VEVEDGNVLVVSGER	T			File36610 Spectrum182516 scans: 13746	C1	---	C4	---	C6	---	H1	---	H8	---	H10	---	H/C	---	126		127		128
7	TRIAE_CS42_3AS_TGACv1_210681_AA0676990.1	4959	17463	96	96	4	4	32	5.78	145732	1	1	0	915.492	1828.97	2	1828.97	-0.0034	71	85	0	120.44	9e-13	K	VEVEDGNVLVVSGER	T			File36610 Spectrum179233 scans: 10027	C1	---	C4	---	C6	---	H1	---	H8	---	H10	---	H/C	---	126		127		128
7	TRIAE_CS42_3AS_TGACv1_210681_AA0676990.1	4959	17463	96	96	4	4	32	5.78	145733	1	1	0	915.492	1828.97	2	1828.97	-0.0034	71	85	0	67.67	1.7e-07	K	VEVEDGNVLVVSGER	T			File36610 Spectrum181191 scans: 12246	C1	---	C4	---	C6	---	H1	---	H8	---	H10	---	H/C	---	126		127		128
7	TRIAE_CS42_3AS_TGACv1_210681_AA0676990.1	4959	17463	96	96	4	4	32	5.78	145734	1	1	0	915.492	1828.97	2	1828.97	-0.0033	71	85	0	104.76	3.3e-11	K	VEVEDGNVLVVSGER	T			File36610 Spectrum183074 scans: 14414	C1	---	C4	---	C6	---	H1	---	H8	---	H10	---	H/C	---	126		127		128
7	TRIAE_CS42_3AS_TGACv1_210681_AA0676990.1	4959	17463	96	96	4	4	32	5.78	145735	1	1	0	915.492	1828.97	2	1828.97	-0.0032	71	85	0	124.49	3.6e-13	K	VEVEDGNVLVVSGER	T			File36610 Spectrum178640 scans: 9357	C1	---	C4	---	C6	---	H1	---	H8	---	H10	---	H/C	---	126		127		128
7	TRIAE_CS42_3AS_TGACv1_210681_AA0676990.1	4959	17463	96	96	4	4	32	5.78	145736	1	1	0	610.664	1828.97	3	1828.97	-0.003	71	85	0	44.89	3.2e-05	K	VEVEDGNVLVVSGER	T			File36610 Spectrum181279 scans: 12342	C1	---	C4	---	C6	---	H1	---	H8	---	H10	---	H/C	---	126		127		128
7	TRIAE_CS42_3AS_TGACv1_210681_AA0676990.1	4959	17463	96	96	4	4	32	5.78	145737	1	1	0	915.492	1828.97	2	1828.97	-0.0029	71	85	0	73.99	4e-08	K	VEVEDGNVLVVSGER	T			File36610 Spectrum183322 scans: 15089	C1	---	C4	---	C6	---	H1	---	H8	---	H10	---	H/C	---	126		127		128
7	TRIAE_CS42_3AS_TGACv1_210681_AA0676990.1	4959	17463	96	96	4	4	32	5.78	145738	1	1	0	915.493	1828.97	2	1828.97	-0.0028	71	85	0	116.15	2.4e-12	K	VEVEDGNVLVVSGER	T			File36610 Spectrum183182 scans: 14741	C1	---	C4	---	C6	---	H1	---	H8	---	H10	---	H/C	---	126		127		128
7	TRIAE_CS42_3AS_TGACv1_210681_AA0676990.1	4959	17463	96	96	4	4	32	5.78	145739	1	1	0	915.493	1828.97	2	1828.97	-0.0028	71	85	0	111.71	6.7e-12	K	VEVEDGNVLVVSGER	T			File36610 Spectrum182214 scans: 13415	C1	---	C4	---	C6	---	H1	---	H8	---	H10	---	H/C	---	126		127		128
7	TRIAE_CS42_3AS_TGACv1_210681_AA0676990.1	4959	17463	96	96	4	4	32	5.78	145740	1	1	0	915.493	1828.97	2	1828.97	-0.0027	71	85	0	109.01	1.3e-11	K	VEVEDGNVLVVSGER	T			File36610 Spectrum182741 scans: 13980	C1	---	C4	---	C6	---	H1	---	H8	---	H10	---	H/C	---	126		127		128
7	TRIAE_CS42_3AS_TGACv1_210681_AA0676990.1	4959	17463	96	96	4	4	32	5.78	145741	1	1	0	915.493	1828.97	2	1828.97	-0.0026	71	85	0	89.43	1.1e-09	K	VEVEDGNVLVVSGER	T			File36610 Spectrum182362 scans: 13576	C1	---	C4	---	C6	---	H1	---	H8	---	H10	---	H/C	---	126		127		128
7	TRIAE_CS42_3AS_TGACv1_210681_AA0676990.1	4959	17463	96	96	4	4	32	5.78	145742	1	1	0	915.493	1828.97	2	1828.97	-0.0026	71	85	0	75.83	2.6e-08	K	VEVEDGNVLVVSGER	T			File36610 Spectrum179033 scans: 9805	C1	---	C4	---	C6	---	H1	---	H8	---	H10	---	H/C	---	126		127		128
7	TRIAE_CS42_3AS_TGACv1_210681_AA0676990.1	4959	17463	96	96	4	4	32	5.78	145743	1	1	0	915.493	1828.97	2	1828.97	-0.0024	71	85	0	22.04	0.0063	K	VEVEDGNVLVVSGER	T			File36611 Spectrum191820 scans: 10322	C1	---	C4	---	C6	---	H1	---	H8	---	H10	---	H/C	---	126		127		128
7	TRIAE_CS42_3AS_TGACv1_210681_AA0676990.1	4959	17463	96	96	4	4	32	5.78	145744	1	1	0	610.664	1828.97	3	1828.97	-0.0023	71	85	0	68.96	1.3e-07	K	VEVEDGNVLVVSGER	T			File36610 Spectrum183184 scans: 14760	C1	---	C4	---	C6	---	H1	---	H8	---	H10	---	H/C	---	126		127		128
7	TRIAE_CS42_3AS_TGACv1_210681_AA0676990.1	4959	17463	96	96	4	4	32	5.78	145745	1	1	0	610.664	1828.97	3	1828.97	-0.0023	71	85	0	60.59	8.7e-07	K	VEVEDGNVLVVSGER	T			File36610 Spectrum179252 scans: 10049	C1	---	C4	---	C6	---	H1	---	H8	---	H10	---	H/C	---	126		127		128
7	TRIAE_CS42_3AS_TGACv1_210681_AA0676990.1	4959	17463	96	96	4	4	32	5.78	145747	1	1	0	915.493	1828.97	2	1828.97	-0.0022	71	85	0	91.79	6.6e-10	K	VEVEDGNVLVVSGER	T			File36610 Spectrum183148 scans: 14632	C1	---	C4	---	C6	---	H1	---	H8	---	H10	---	H/C	---	126		127		128
7	TRIAE_CS42_3AS_TGACv1_210681_AA0676990.1	4959	17463	96	96	4	4	32	5.78	145748	1	1	0	915.493	1828.97	2	1828.97	-0.0022	71	85	0	87.74	1.7e-09	K	VEVEDGNVLVVSGER	T			File36611 Spectrum195357 scans: 14518	C1	---	C4	---	C6	---	H1	---	H8	---	H10	---	H/C	---	126		127		128
7	TRIAE_CS42_3AS_TGACv1_210681_AA0676990.1	4959	17463	96	96	4	4	32	5.78	145749	1	1	0	915.493	1828.97	2	1828.97	-0.0021	71	85	0	94.38	3.6e-10	K	VEVEDGNVLVVSGER	T			File36610 Spectrum183269 scans: 14969	C1	---	C4	---	C6	---	H1	---	H8	---	H10	---	H/C	---	126		127		128
7	TRIAE_CS42_3AS_TGACv1_210681_AA0676990.1	4959	17463	96	96	4	4	32	5.78	145750	1	1	0	915.493	1828.97	2	1828.97	-0.0021	71	85	0	75.34	2.9e-08	K	VEVEDGNVLVVSGER	T			File36595 Spectrum7225 scans: 9094	C1	---	C4	---	C6	---	H1	---	H8	---	H10	---	H/C	---	126		127		128
7	TRIAE_CS42_3AS_TGACv1_210681_AA0676990.1	4959	17463	96	96	4	4	32	5.78	145751	1	1	0	915.493	1828.97	2	1828.97	-0.0021	71	85	0	88.22	1.5e-09	K	VEVEDGNVLVVSGER	T			File36610 Spectrum179478 scans: 10305	C1	---	C4	---	C6	---	H1	---	H8	---	H10	---	H/C	---	126		127		128
7	TRIAE_CS42_3AS_TGACv1_210681_AA0676990.1	4959	17463	96	96	4	4	32	5.78	145752	1	1	0	915.493	1828.97	2	1828.97	-0.0021	71	85	0	99.42	1.1e-10	K	VEVEDGNVLVVSGER	T			File36610 Spectrum179660 scans: 10512	C1	---	C4	---	C6	---	H1	---	H8	---	H10	---	H/C	---	126		127		128
7	TRIAE_CS42_3AS_TGACv1_210681_AA0676990.1	4959	17463	96	96	4	4	32	5.78	145753	1	1	0	915.493	1828.97	2	1828.97	-0.0019	71	85	0	95.12	3.1e-10	K	VEVEDGNVLVVSGER	T			File36610 Spectrum183109 scans: 14522	C1	---	C4	---	C6	---	H1	---	H8	---	H10	---	H/C	---	126		127		128
7	TRIAE_CS42_3AS_TGACv1_210681_AA0676990.1	4959	17463	96	96	4	4	32	5.78	145754	1	1	0	915.493	1828.97	2	1828.97	-0.0019	71	85	0	98	1.6e-10	K	VEVEDGNVLVVSGER	T			File36610 Spectrum180195 scans: 11112	C1	---	C4	---	C6	---	H1	---	H8	---	H10	---	H/C	---	126		127		128
7	TRIAE_CS42_3AS_TGACv1_210681_AA0676990.1	4959	17463	96	96	4	4	32	5.78	145755	1	1	0	915.493	1828.97	2	1828.97	-0.0018	71	85	0	92.6	5.5e-10	K	VEVEDGNVLVVSGER	T			File36610 Spectrum183219 scans: 14852	C1	---	C4	---	C6	---	H1	---	H8	---	H10	---	H/C	---	126		127		128
7	TRIAE_CS42_3AS_TGACv1_210681_AA0676990.1	4959	17463	96	96	4	4	32	5.78	145757	1	1	0	610.664	1828.97	3	1828.97	-0.0017	71	85	0	30.4	0.00091	K	VEVEDGNVLVVSGER	T			File36610 Spectrum178863 scans: 9608	C1	---	C4	---	C6	---	H1	---	H8	---	H10	---	H/C	---	126		127		128
7	TRIAE_CS42_3AS_TGACv1_210681_AA0676990.1	4959	17463	96	96	4	4	32	5.78	145758	1	1	0	915.493	1828.97	2	1828.97	-0.0016	71	85	0	92.69	5.4e-10	K	VEVEDGNVLVVSGER	T			File36610 Spectrum182066 scans: 13247	C1	---	C4	---	C6	---	H1	---	H8	---	H10	---	H/C	---	126		127		128
7	TRIAE_CS42_3AS_TGACv1_210681_AA0676990.1	4959	17463	96	96	4	4	32	5.78	145759	1	1	0	915.493	1828.97	2	1828.97	-0.0014	71	85	0	91.96	6.4e-10	K	VEVEDGNVLVVSGER	T			File36610 Spectrum179838 scans: 10715	C1	---	C4	---	C6	---	H1	---	H8	---	H10	---	H/C	---	126		127		128
7	TRIAE_CS42_3AS_TGACv1_210681_AA0676990.1	4959	17463	96	96	4	4	32	5.78	145760	1	1	0	915.493	1828.97	2	1828.97	-0.0012	71	85	0	95.85	2.6e-10	K	VEVEDGNVLVVSGER	T			File36610 Spectrum183363 scans: 15202	C1	---	C4	---	C6	---	H1	---	H8	---	H10	---	H/C	---	126		127		128
7	TRIAE_CS42_3AS_TGACv1_210681_AA0676990.1	4959	17463	96	96	4	4	32	5.78	145762	1	1	0	610.665	1828.97	3	1828.97	-0.0012	71	85	0	63.72	4.2e-07	K	VEVEDGNVLVVSGER	T			File36610 Spectrum183158 scans: 14653	C1	---	C4	---	C6	---	H1	---	H8	---	H10	---	H/C	---	126		127		128
7	TRIAE_CS42_3AS_TGACv1_210681_AA0676990.1	4959	17463	96	96	4	4	32	5.78	145764	1	1	0	915.493	1828.97	2	1828.97	-0.0011	71	85	0	27.4	0.0018	K	VEVEDGNVLVVSGER	T			File36598 Spectrum38376 scans: 9189	C1	---	C4	---	C6	---	H1	---	H8	---	H10	---	H/C	---	126		127		128
7	TRIAE_CS42_3AS_TGACv1_210681_AA0676990.1	4959	17463	96	96	4	4	32	5.78	145766	1	1	0	610.665	1828.97	3	1828.97	-0.001	71	85	0	61.71	6.7e-07	K	VEVEDGNVLVVSGER	T			File36610 Spectrum180189 scans: 11104	C1	---	C4	---	C6	---	H1	---	H8	---	H10	---	H/C	---	126		127		128
7	TRIAE_CS42_3AS_TGACv1_210681_AA0676990.1	4959	17463	96	96	4	4	32	5.78	145767	1	1	0	915.494	1828.97	2	1828.97	-0.001	71	85	0	85.86	2.6e-09	K	VEVEDGNVLVVSGER	T			File36611 Spectrum195417 scans: 14637	C1	---	C4	---	C6	---	H1	---	H8	---	H10	---	H/C	---	126		127		128
7	TRIAE_CS42_3AS_TGACv1_210681_AA0676990.1	4959	17463	96	96	4	4	32	5.78	145768	1	1	0	915.494	1828.97	2	1828.97	-0.001	71	85	0	39.37	0.00012	K	VEVEDGNVLVVSGER	T			File36610 Spectrum180029 scans: 10923	C1	---	C4	---	C6	---	H1	---	H8	---	H10	---	H/C	---	126		127		128
7	TRIAE_CS42_3AS_TGACv1_210681_AA0676990.1	4959	17463	96	96	4	4	32	5.78	145769	1	1	0	915.494	1828.97	2	1828.97	-0.0008	71	85	0	108.92	1.3e-11	K	VEVEDGNVLVVSGER	T			File36610 Spectrum182894 scans: 14147	C1	---	C4	---	C6	---	H1	---	H8	---	H10	---	H/C	---	126		127		128
7	TRIAE_CS42_3AS_TGACv1_210681_AA0676990.1	4959	17463	96	96	4	4	32	5.78	145771	1	1	0	915.494	1828.97	2	1828.97	-0.0006	71	85	0	42.67	5.4e-05	K	VEVEDGNVLVVSGER	T			File36611 Spectrum195623 scans: 15109	C1	---	C4	---	C6	---	H1	---	H8	---	H10	---	H/C	---	126		127		128
7	TRIAE_CS42_3AS_TGACv1_210681_AA0676990.1	4959	17463	96	96	4	4	32	5.78	145772	1	1	0	610.665	1828.97	3	1828.97	-0.0006	71	85	0	30.17	0.00096	K	VEVEDGNVLVVSGER	T			File36610 Spectrum183120 scans: 14544	C1	---	C4	---	C6	---	H1	---	H8	---	H10	---	H/C	---	126		127		128
7	TRIAE_CS42_3AS_TGACv1_210681_AA0676990.1	4959	17463	96	96	4	4	32	5.78	145774	1	1	0	610.665	1828.97	3	1828.97	-0.0004	71	85	0	77.66	1.7e-08	K	VEVEDGNVLVVSGER	T			File36610 Spectrum183081 scans: 14434	C1	---	C4	---	C6	---	H1	---	H8	---	H10	---	H/C	---	126		127		128
7	TRIAE_CS42_3AS_TGACv1_210681_AA0676990.1	4959	17463	96	96	4	4	32	5.78	145775	1	1	0	610.665	1828.97	3	1828.97	-0.0002	71	85	0	45	3.2e-05	K	VEVEDGNVLVVSGER	T			File36610 Spectrum179053 scans: 9827	C1	---	C4	---	C6	---	H1	---	H8	---	H10	---	H/C	---	126		127		128
7	TRIAE_CS42_3AS_TGACv1_210681_AA0676990.1	4959	17463	96	96	4	4	32	5.78	145776	1	1	0	610.665	1828.97	3	1828.97	-0.0001	71	85	0	44.93	3.2e-05	K	VEVEDGNVLVVSGER	T			File36611 Spectrum195329 scans: 14472	C1	---	C4	---	C6	---	H1	---	H8	---	H10	---	H/C	---	126		127		128
7	TRIAE_CS42_3AS_TGACv1_210681_AA0676990.1	4959	17463	96	96	4	4	32	5.78	145777	1	1	0	610.665	1828.97	3	1828.97	-0.0001	71	85	0	50.9	8.1e-06	K	VEVEDGNVLVVSGER	T			File36610 Spectrum180513 scans: 11479	C1	---	C4	---	C6	---	H1	---	H8	---	H10	---	H/C	---	126		127		128
7	TRIAE_CS42_3AS_TGACv1_210681_AA0676990.1	4959	17463	96	96	4	4	32	5.78	145778	1	1	0	610.665	1828.97	3	1828.97	-0.0001	71	85	0	80.58	8.8e-09	K	VEVEDGNVLVVSGER	T			File36610 Spectrum183229 scans: 14876	C1	---	C4	---	C6	---	H1	---	H8	---	H10	---	H/C	---	126		127		128
7	TRIAE_CS42_3AS_TGACv1_210681_AA0676990.1	4959	17463	96	96	4	4	32	5.78	145779	1	1	0	610.665	1828.97	3	1828.97	-0.0001	71	85	0	63.82	4.2e-07	K	VEVEDGNVLVVSGER	T			File36610 Spectrum179446 scans: 10270	C1	---	C4	---	C6	---	H1	---	H8	---	H10	---	H/C	---	126		127		128
7	TRIAE_CS42_3AS_TGACv1_210681_AA0676990.1	4959	17463	96	96	4	4	32	5.78	145780	1	1	0	610.665	1828.97	3	1828.97	0.0001	71	85	0	51.65	6.8e-06	K	VEVEDGNVLVVSGER	T			File36610 Spectrum182376 scans: 13592	C1	---	C4	---	C6	---	H1	---	H8	---	H10	---	H/C	---	126		127		128
7	TRIAE_CS42_3AS_TGACv1_210681_AA0676990.1	4959	17463	96	96	4	4	32	5.78	145781	1	1	0	610.665	1828.97	3	1828.97	0.0001	71	85	0	41.81	6.6e-05	K	VEVEDGNVLVVSGER	T			File36610 Spectrum182075 scans: 13256	C1	---	C4	---	C6	---	H1	---	H8	---	H10	---	H/C	---	126		127		128
7	TRIAE_CS42_3AS_TGACv1_210681_AA0676990.1	4959	17463	96	96	4	4	32	5.78	145782	1	1	0	610.665	1828.97	3	1828.97	0.0001	71	85	0	70.91	8.1e-08	K	VEVEDGNVLVVSGER	T			File36610 Spectrum180017 scans: 10908	C1	---	C4	---	C6	---	H1	---	H8	---	H10	---	H/C	---	126		127		128
7	TRIAE_CS42_3AS_TGACv1_210681_AA0676990.1	4959	17463	96	96	4	4	32	5.78	145783	1	1	0	610.665	1828.97	3	1828.97	0.0001	71	85	0	78.4	1.4e-08	K	VEVEDGNVLVVSGER	T			File36610 Spectrum183332 scans: 15112	C1	---	C4	---	C6	---	H1	---	H8	---	H10	---	H/C	---	126		127		128
7	TRIAE_CS42_3AS_TGACv1_210681_AA0676990.1	4959	17463	96	96	4	4	32	5.78	145784	1	1	0	915.494	1828.97	2	1828.97	0.0001	71	85	0	127.21	1.9e-13	K	VEVEDGNVLVVSGER	T			File36611 Spectrum195567 scans: 14987	C1	---	C4	---	C6	---	H1	---	H8	---	H10	---	H/C	---	126		127		128
7	TRIAE_CS42_3AS_TGACv1_210681_AA0676990.1	4959	17463	96	96	4	4	32	5.78	145785	1	1	0	610.665	1828.97	3	1828.97	0.0003	71	85	0	32.06	0.00062	K	VEVEDGNVLVVSGER	T			File36611 Spectrum191397 scans: 9845	C1	---	C4	---	C6	---	H1	---	H8	---	H10	---	H/C	---	126		127		128
7	TRIAE_CS42_3AS_TGACv1_210681_AA0676990.1	4959	17463	96	96	4	4	32	5.78	145786	1	1	0	915.494	1828.97	2	1828.97	0.0004	71	85	0	38.1	0.00015	K	VEVEDGNVLVVSGER	T			File36610 Spectrum180706 scans: 11694	C1	---	C4	---	C6	---	H1	---	H8	---	H10	---	H/C	---	126		127		128
7	TRIAE_CS42_3AS_TGACv1_210681_AA0676990.1	4959	17463	96	96	4	4	32	5.78	145787	1	1	0	610.665	1828.97	3	1828.97	0.0005	71	85	0	70.26	9.4e-08	K	VEVEDGNVLVVSGER	T			File36610 Spectrum183283 scans: 14996	C1	---	C4	---	C6	---	H1	---	H8	---	H10	---	H/C	---	126		127		128
7	TRIAE_CS42_3AS_TGACv1_210681_AA0676990.1	4959	17463	96	96	4	4	32	5.78	145788	1	1	0	915.494	1828.97	2	1828.97	0.0005	71	85	0	23.48	0.0045	K	VEVEDGNVLVVSGER	T			File36597 Spectrum27823 scans: 9169	C1	---	C4	---	C6	---	H1	---	H8	---	H10	---	H/C	---	126		127		128
7	TRIAE_CS42_3AS_TGACv1_210681_AA0676990.1	4959	17463	96	96	4	4	32	5.78	145789	1	1	0	610.665	1828.97	3	1828.97	0.0007	71	85	0	86.13	2.4e-09	K	VEVEDGNVLVVSGER	T			File36610 Spectrum182917 scans: 14173	C1	---	C4	---	C6	---	H1	---	H8	---	H10	---	H/C	---	126		127		128
7	TRIAE_CS42_3AS_TGACv1_210681_AA0676990.1	4959	17463	96	96	4	4	32	5.78	145790	1	1	0	610.665	1828.97	3	1828.97	0.0007	71	85	0	56.2	2.4e-06	K	VEVEDGNVLVVSGER	T			File36610 Spectrum182554 scans: 13785	C1	---	C4	---	C6	---	H1	---	H8	---	H10	---	H/C	---	126		127		128
7	TRIAE_CS42_3AS_TGACv1_210681_AA0676990.1	4959	17463	96	96	4	4	32	5.78	145791	1	1	0	610.665	1828.97	3	1828.97	0.0007	71	85	0	69.24	1.2e-07	K	VEVEDGNVLVVSGER	T			File36610 Spectrum178658 scans: 9377	C1	---	C4	---	C6	---	H1	---	H8	---	H10	---	H/C	---	126		127		128
7	TRIAE_CS42_3AS_TGACv1_210681_AA0676990.1	4959	17463	96	96	4	4	32	5.78	145792	1	1	0	610.665	1828.97	3	1828.97	0.0008	71	85	0	82.78	5.3e-09	K	VEVEDGNVLVVSGER	T			File36610 Spectrum183027 scans: 14317	C1	---	C4	---	C6	---	H1	---	H8	---	H10	---	H/C	---	126		127		128
7	TRIAE_CS42_3AS_TGACv1_210681_AA0676990.1	4959	17463	96	96	4	4	32	5.78	145793	1	1	0	915.495	1828.97	2	1828.97	0.001	71	85	0	79.1	1.2e-08	K	VEVEDGNVLVVSGER	T			File36611 Spectrum195160 scans: 14239	C1	---	C4	---	C6	---	H1	---	H8	---	H10	---	H/C	---	126		127		128
7	TRIAE_CS42_3AS_TGACv1_210681_AA0676990.1	4959	17463	96	96	4	4	32	5.78	145794	1	1	0	915.495	1828.97	2	1828.97	0.001	71	85	0	73.09	4.9e-08	K	VEVEDGNVLVVSGER	T			File36611 Spectrum195276 scans: 14388	C1	---	C4	---	C6	---	H1	---	H8	---	H10	---	H/C	---	126		127		128
7	TRIAE_CS42_3AS_TGACv1_210681_AA0676990.1	4959	17463	96	96	4	4	32	5.78	145795	1	1	0	915.495	1828.97	2	1828.97	0.001	71	85	0	55.08	3.1e-06	K	VEVEDGNVLVVSGER	T			File36610 Spectrum180523 scans: 11491	C1	---	C4	---	C6	---	H1	---	H8	---	H10	---	H/C	---	126		127		128
7	TRIAE_CS42_3AS_TGACv1_210681_AA0676990.1	4959	17463	96	96	4	4	32	5.78	145797	1	1	0	610.665	1828.97	3	1828.97	0.001	71	85	0	50.48	9e-06	K	VEVEDGNVLVVSGER	T			File36610 Spectrum178482 scans: 9168	C1	---	C4	---	C6	---	H1	---	H8	---	H10	---	H/C	---	126		127		128
7	TRIAE_CS42_3AS_TGACv1_210681_AA0676990.1	4959	17463	96	96	4	4	32	5.78	145798	1	1	0	915.495	1828.97	2	1828.97	0.0011	71	85	0	94.69	3.4e-10	K	VEVEDGNVLVVSGER	T			File36611 Spectrum195479 scans: 14757	C1	---	C4	---	C6	---	H1	---	H8	---	H10	---	H/C	---	126		127		128
7	TRIAE_CS42_3AS_TGACv1_210681_AA0676990.1	4959	17463	96	96	4	4	32	5.78	145799	1	1	0	610.665	1828.97	3	1828.97	0.0014	71	85	0	37.79	0.00017	K	VEVEDGNVLVVSGER	T			File36610 Spectrum180949 scans: 11965	C1	---	C4	---	C6	---	H1	---	H8	---	H10	---	H/C	---	126		127		128
7	TRIAE_CS42_3AS_TGACv1_210681_AA0676990.1	4959	17463	96	96	4	4	32	5.78	145801	1	1	0	915.495	1828.97	2	1828.97	0.0015	71	85	0	104.42	3.6e-11	K	VEVEDGNVLVVSGER	T			File36611 Spectrum191010 scans: 9410	C1	---	C4	---	C6	---	H1	---	H8	---	H10	---	H/C	---	126		127		128
7	TRIAE_CS42_3AS_TGACv1_210681_AA0676990.1	4959	17463	96	96	4	4	32	5.78	145802	1	1	0	610.666	1828.97	3	1828.97	0.0016	71	85	0	75.56	2.8e-08	K	VEVEDGNVLVVSGER	T			File36611 Spectrum195238 scans: 14333	C1	---	C4	---	C6	---	H1	---	H8	---	H10	---	H/C	---	126		127		128
7	TRIAE_CS42_3AS_TGACv1_210681_AA0676990.1	4959	17463	96	96	4	4	32	5.78	145803	1	1	0	915.495	1828.97	2	1828.97	0.0016	71	85	0	59.12	1.2e-06	K	VEVEDGNVLVVSGER	T			File36611 Spectrum195034 scans: 14089	C1	---	C4	---	C6	---	H1	---	H8	---	H10	---	H/C	---	126		127		128
7	TRIAE_CS42_3AS_TGACv1_210681_AA0676990.1	4959	17463	96	96	4	4	32	5.78	145804	1	1	0	915.495	1828.98	2	1828.97	0.0017	71	85	0	49.61	1.1e-05	K	VEVEDGNVLVVSGER	T			File36611 Spectrum195701 scans: 15241	C1	---	C4	---	C6	---	H1	---	H8	---	H10	---	H/C	---	126		127		128
7	TRIAE_CS42_3AS_TGACv1_210681_AA0676990.1	4959	17463	96	96	4	4	32	5.78	145805	1	1	0	915.495	1828.98	2	1828.97	0.0018	71	85	0	73.64	4.3e-08	K	VEVEDGNVLVVSGER	T			File36610 Spectrum178465 scans: 9149	C1	---	C4	---	C6	---	H1	---	H8	---	H10	---	H/C	---	126		127		128
7	TRIAE_CS42_3AS_TGACv1_210681_AA0676990.1	4959	17463	96	96	4	4	32	5.78	145806	1	1	0	915.495	1828.98	2	1828.97	0.0019	71	85	0	85.83	2.6e-09	K	VEVEDGNVLVVSGER	T			File36611 Spectrum191207 scans: 9629	C1	---	C4	---	C6	---	H1	---	H8	---	H10	---	H/C	---	126		127		128
7	TRIAE_CS42_3AS_TGACv1_210681_AA0676990.1	4959	17463	96	96	4	4	32	5.78	145807	1	1	0	610.666	1828.98	3	1828.97	0.0021	71	85	0	38.21	0.00015	K	VEVEDGNVLVVSGER	T			File36610 Spectrum180353 scans: 11294	C1	---	C4	---	C6	---	H1	---	H8	---	H10	---	H/C	---	126		127		128
7	TRIAE_CS42_3AS_TGACv1_210681_AA0676990.1	4959	17463	96	96	4	4	32	5.78	145809	1	1	0	610.666	1828.98	3	1828.97	0.0025	71	85	0	60.77	8.4e-07	K	VEVEDGNVLVVSGER	T			File36610 Spectrum182226 scans: 13428	C1	---	C4	---	C6	---	H1	---	H8	---	H10	---	H/C	---	126		127		128
7	TRIAE_CS42_3AS_TGACv1_210681_AA0676990.1	4959	17463	96	96	4	4	32	5.78	145810	1	1	0	915.495	1828.98	2	1828.97	0.0027	71	85	0	87.72	1.7e-09	K	VEVEDGNVLVVSGER	T			File36610 Spectrum180956 scans: 11973	C1	---	C4	---	C6	---	H1	---	H8	---	H10	---	H/C	---	126		127		128
7	TRIAE_CS42_3AS_TGACv1_210681_AA0676990.1	4959	17463	96	96	4	4	32	5.78	145811	1	1	0	915.495	1828.98	2	1828.97	0.0028	71	85	0	79.95	1e-08	K	VEVEDGNVLVVSGER	T			File36610 Spectrum181918 scans: 13083	C1	---	C4	---	C6	---	H1	---	H8	---	H10	---	H/C	---	126		127		128
7	TRIAE_CS42_3AS_TGACv1_210681_AA0676990.1	4959	17463	96	96	4	4	32	5.78	145812	1	1	0	915.495	1828.98	2	1828.97	0.0028	71	85	0	33.79	0.00042	K	VEVEDGNVLVVSGER	T			File36611 Spectrum190626 scans: 8968	C1	---	C4	---	C6	---	H1	---	H8	---	H10	---	H/C	---	126		127		128
7	TRIAE_CS42_3AS_TGACv1_210681_AA0676990.1	4959	17463	96	96	4	4	32	5.78	145813	1	1	0	610.666	1828.98	3	1828.97	0.0029	71	85	0	45	3.2e-05	K	VEVEDGNVLVVSGER	T			File36610 Spectrum179823 scans: 10699	C1	---	C4	---	C6	---	H1	---	H8	---	H10	---	H/C	---	126		127		128
7	TRIAE_CS42_3AS_TGACv1_210681_AA0676990.1	4959	17463	96	96	4	4	32	5.78	145814	1	1	0	915.495	1828.98	2	1828.97	0.0029	71	85	0	52.15	6.1e-06	K	VEVEDGNVLVVSGER	T			File36611 Spectrum195519 scans: 14870	C1	---	C4	---	C6	---	H1	---	H8	---	H10	---	H/C	---	126		127		128
7	TRIAE_CS42_3AS_TGACv1_210681_AA0676990.1	4959	17463	96	96	4	4	32	5.78	145815	1	1	0	915.496	1828.98	2	1828.97	0.0037	71	85	0	23.76	0.0042	K	VEVEDGNVLVVSGER	T			File36611 Spectrum192202 scans: 10762	C1	---	C4	---	C6	---	H1	---	H8	---	H10	---	H/C	---	126		127		128
7	TRIAE_CS42_3AS_TGACv1_210681_AA0676990.1	4959	17463	96	96	4	4	32	5.78	145816	1	1	0	610.666	1828.98	3	1828.97	0.0038	71	85	0	35	0.00032	K	VEVEDGNVLVVSGER	T			File36611 Spectrum190782 scans: 9144	C1	---	C4	---	C6	---	H1	---	H8	---	H10	---	H/C	---	126		127		128
7	TRIAE_CS42_3AS_TGACv1_210681_AA0676990.1	4959	17463	96	96	4	4	32	5.78	145817	1	1	0	610.667	1828.98	3	1828.97	0.0045	71	85	0	48.1	1.6e-05	K	VEVEDGNVLVVSGER	T			File36611 Spectrum190966 scans: 9359	C1	---	C4	---	C6	---	H1	---	H8	---	H10	---	H/C	---	126		127		128
7	TRIAE_CS42_3AS_TGACv1_210681_AA0676990.1	4959	17463	96	96	4	4	32	5.78	145818	1	1	0	915.496	1828.98	2	1828.97	0.0048	71	85	0	30.95	0.0008	K	VEVEDGNVLVVSGER	T			File36611 Spectrum191981 scans: 10513	C1	---	C4	---	C6	---	H1	---	H8	---	H10	---	H/C	---	126		127		128
7	TRIAE_CS42_3AS_TGACv1_210681_AA0676990.1	4959	17463	96	96	4	4	32	5.78	145820	1	1	0	610.667	1828.98	3	1828.97	0.0069	71	85	0	50.63	8.7e-06	K	VEVEDGNVLVVSGER	T			File36611 Spectrum191160 scans: 9577	C1	---	C4	---	C6	---	H1	---	H8	---	H10	---	H/C	---	126		127		128
7	TRIAE_CS42_3AS_TGACv1_210681_AA0676990.1	4959	17463	96	96	4	4	32	5.78	158482	1	1	0	972.582	1943.15	2	1943.15	-0.0046	112	122	1	32.9	0.00051	R	LPEDAKVEEVK	A			File36606 Spectrum126856 scans: 7441	C1	---	C4	---	C6	---	H1	---	H8	---	H10	---	H/C	---	126		127		128
8	TRIAE_CS42_3B_TGACv1_221405_AA0739870.1	4935	18516	94	94	4	4	30.8	5.8	3951	1	1	1	409.745	817.474	2	817.475	-0.0004	128	133	0	31.07	0.00078	K	AIEISG	-			File36600 Spectrum59157 scans: 7361	C1	0	C4	0	C6	0.215	H1	1.856	H8	2.35	H10	5.226	H/C	19.297	126	0	127	0	128	2297
8	TRIAE_CS42_3B_TGACv1_221405_AA0739870.1	4935	18516	94	94	4	4	30.8	5.8	100776	1	0	0	758.431	1514.85	2	1514.85	-0.0031	50	58	0	41.16	7.7e-05	K	ETPEAHVFK	A			File36606 Spectrum124706 scans: 4894	C1	---	C4	---	C6	---	H1	---	H8	---	H10	---	H/C	---	126		127		128
8	TRIAE_CS42_3B_TGACv1_221405_AA0739870.1	4935	18516	94	94	4	4	30.8	5.8	100778	1	0	0	758.432	1514.85	2	1514.85	-0.0015	50	58	0	44.09	3.9e-05	K	ETPEAHVFK	A			File36603 Spectrum91927 scans: 5330	C1	---	C4	---	C6	---	H1	---	H8	---	H10	---	H/C	---	126		127		128
8	TRIAE_CS42_3B_TGACv1_221405_AA0739870.1	4935	18516	94	94	4	4	30.8	5.8	100782	1	0	0	758.432	1514.85	2	1514.85	-0.0009	50	58	0	37.44	0.00018	K	ETPEAHVFK	A			File36603 Spectrum92093 scans: 5545	C1	---	C4	---	C6	---	H1	---	H8	---	H10	---	H/C	---	126		127		128
8	TRIAE_CS42_3B_TGACv1_221405_AA0739870.1	4935	18516	94	94	4	4	30.8	5.8	100786	1	0	0	758.432	1514.85	2	1514.85	-0.0004	50	58	0	29.24	0.0012	K	ETPEAHVFK	A			File36605 Spectrum112670 scans: 4948	C1	---	C4	---	C6	---	H1	---	H8	---	H10	---	H/C	---	126		127		128
8	TRIAE_CS42_3B_TGACv1_221405_AA0739870.1	4935	18516	94	94	4	4	30.8	5.8	100788	1	0	0	758.432	1514.85	2	1514.85	-0.0002	50	58	0	21.99	0.0063	K	ETPEAHVFK	A			File36608 Spectrum149560 scans: 4969	C1	---	C4	---	C6	---	H1	---	H8	---	H10	---	H/C	---	126		127		128
8	TRIAE_CS42_3B_TGACv1_221405_AA0739870.1	4935	18516	94	94	4	4	30.8	5.8	100795	1	0	0	758.432	1514.85	2	1514.85	0.0002	50	58	0	40.91	8.1e-05	K	ETPEAHVFK	A			File36604 Spectrum100766 scans: 5264	C1	---	C4	---	C6	---	H1	---	H8	---	H10	---	H/C	---	126		127		128
8	TRIAE_CS42_3B_TGACv1_221405_AA0739870.1	4935	18516	94	94	4	4	30.8	5.8	100807	1	0	0	505.959	1514.85	3	1514.85	0.0047	50	58	0	27.75	0.0017	K	ETPEAHVFK	A			File36603 Spectrum92046 scans: 5481	C1	---	C4	---	C6	---	H1	---	H8	---	H10	---	H/C	---	126		127		128
8	TRIAE_CS42_3B_TGACv1_221405_AA0739870.1	4935	18516	94	94	4	4	30.8	5.8	145720	1	0	0	915.49	1828.97	2	1828.97	-0.0075	71	85	0	20.94	0.008	K	VEVEDGNVLVVSGER	T			File36611 Spectrum192474 scans: 11092	C1	---	C4	---	C6	---	H1	---	H8	---	H10	---	H/C	---	126		127		128
8	TRIAE_CS42_3B_TGACv1_221405_AA0739870.1	4935	18516	94	94	4	4	30.8	5.8	145722	1	0	0	915.491	1828.97	2	1828.97	-0.006	71	85	0	32.08	0.00062	K	VEVEDGNVLVVSGER	T			File36610 Spectrum180363 scans: 11305	C1	---	C4	---	C6	---	H1	---	H8	---	H10	---	H/C	---	126		127		128
8	TRIAE_CS42_3B_TGACv1_221405_AA0739870.1	4935	18516	94	94	4	4	30.8	5.8	145724	1	0	0	915.492	1828.97	2	1828.97	-0.0046	71	85	0	82.21	6e-09	K	VEVEDGNVLVVSGER	T			File36610 Spectrum178842 scans: 9585	C1	---	C4	---	C6	---	H1	---	H8	---	H10	---	H/C	---	126		127		128
8	TRIAE_CS42_3B_TGACv1_221405_AA0739870.1	4935	18516	94	94	4	4	30.8	5.8	145725	1	0	0	915.492	1828.97	2	1828.97	-0.0045	71	85	0	82.26	5.9e-09	K	VEVEDGNVLVVSGER	T			File36611 Spectrum190825 scans: 9193	C1	---	C4	---	C6	---	H1	---	H8	---	H10	---	H/C	---	126		127		128
8	TRIAE_CS42_3B_TGACv1_221405_AA0739870.1	4935	18516	94	94	4	4	30.8	5.8	145728	1	0	0	915.492	1828.97	2	1828.97	-0.0042	71	85	0	56.83	2.1e-06	K	VEVEDGNVLVVSGER	T			File36610 Spectrum181759 scans: 12899	C1	---	C4	---	C6	---	H1	---	H8	---	H10	---	H/C	---	126		127		128
8	TRIAE_CS42_3B_TGACv1_221405_AA0739870.1	4935	18516	94	94	4	4	30.8	5.8	145730	1	0	0	915.492	1828.97	2	1828.97	-0.0038	71	85	0	81.08	7.8e-09	K	VEVEDGNVLVVSGER	T			File36610 Spectrum183015 scans: 14296	C1	---	C4	---	C6	---	H1	---	H8	---	H10	---	H/C	---	126		127		128
8	TRIAE_CS42_3B_TGACv1_221405_AA0739870.1	4935	18516	94	94	4	4	30.8	5.8	145731	1	0	0	915.492	1828.97	2	1828.97	-0.0037	71	85	0	82.74	5.3e-09	K	VEVEDGNVLVVSGER	T			File36610 Spectrum182516 scans: 13746	C1	---	C4	---	C6	---	H1	---	H8	---	H10	---	H/C	---	126		127		128
8	TRIAE_CS42_3B_TGACv1_221405_AA0739870.1	4935	18516	94	94	4	4	30.8	5.8	145732	1	0	0	915.492	1828.97	2	1828.97	-0.0034	71	85	0	120.44	9e-13	K	VEVEDGNVLVVSGER	T			File36610 Spectrum179233 scans: 10027	C1	---	C4	---	C6	---	H1	---	H8	---	H10	---	H/C	---	126		127		128
8	TRIAE_CS42_3B_TGACv1_221405_AA0739870.1	4935	18516	94	94	4	4	30.8	5.8	145733	1	0	0	915.492	1828.97	2	1828.97	-0.0034	71	85	0	67.67	1.7e-07	K	VEVEDGNVLVVSGER	T			File36610 Spectrum181191 scans: 12246	C1	---	C4	---	C6	---	H1	---	H8	---	H10	---	H/C	---	126		127		128
8	TRIAE_CS42_3B_TGACv1_221405_AA0739870.1	4935	18516	94	94	4	4	30.8	5.8	145734	1	0	0	915.492	1828.97	2	1828.97	-0.0033	71	85	0	104.76	3.3e-11	K	VEVEDGNVLVVSGER	T			File36610 Spectrum183074 scans: 14414	C1	---	C4	---	C6	---	H1	---	H8	---	H10	---	H/C	---	126		127		128
8	TRIAE_CS42_3B_TGACv1_221405_AA0739870.1	4935	18516	94	94	4	4	30.8	5.8	145735	1	0	0	915.492	1828.97	2	1828.97	-0.0032	71	85	0	124.49	3.6e-13	K	VEVEDGNVLVVSGER	T			File36610 Spectrum178640 scans: 9357	C1	---	C4	---	C6	---	H1	---	H8	---	H10	---	H/C	---	126		127		128
8	TRIAE_CS42_3B_TGACv1_221405_AA0739870.1	4935	18516	94	94	4	4	30.8	5.8	145736	1	0	0	610.664	1828.97	3	1828.97	-0.003	71	85	0	44.89	3.2e-05	K	VEVEDGNVLVVSGER	T			File36610 Spectrum181279 scans: 12342	C1	---	C4	---	C6	---	H1	---	H8	---	H10	---	H/C	---	126		127		128
8	TRIAE_CS42_3B_TGACv1_221405_AA0739870.1	4935	18516	94	94	4	4	30.8	5.8	145737	1	0	0	915.492	1828.97	2	1828.97	-0.0029	71	85	0	73.99	4e-08	K	VEVEDGNVLVVSGER	T			File36610 Spectrum183322 scans: 15089	C1	---	C4	---	C6	---	H1	---	H8	---	H10	---	H/C	---	126		127		128
8	TRIAE_CS42_3B_TGACv1_221405_AA0739870.1	4935	18516	94	94	4	4	30.8	5.8	145738	1	0	0	915.493	1828.97	2	1828.97	-0.0028	71	85	0	116.15	2.4e-12	K	VEVEDGNVLVVSGER	T			File36610 Spectrum183182 scans: 14741	C1	---	C4	---	C6	---	H1	---	H8	---	H10	---	H/C	---	126		127		128
8	TRIAE_CS42_3B_TGACv1_221405_AA0739870.1	4935	18516	94	94	4	4	30.8	5.8	145739	1	0	0	915.493	1828.97	2	1828.97	-0.0028	71	85	0	111.71	6.7e-12	K	VEVEDGNVLVVSGER	T			File36610 Spectrum182214 scans: 13415	C1	---	C4	---	C6	---	H1	---	H8	---	H10	---	H/C	---	126		127		128
8	TRIAE_CS42_3B_TGACv1_221405_AA0739870.1	4935	18516	94	94	4	4	30.8	5.8	145740	1	0	0	915.493	1828.97	2	1828.97	-0.0027	71	85	0	109.01	1.3e-11	K	VEVEDGNVLVVSGER	T			File36610 Spectrum182741 scans: 13980	C1	---	C4	---	C6	---	H1	---	H8	---	H10	---	H/C	---	126		127		128
8	TRIAE_CS42_3B_TGACv1_221405_AA0739870.1	4935	18516	94	94	4	4	30.8	5.8	145741	1	0	0	915.493	1828.97	2	1828.97	-0.0026	71	85	0	89.43	1.1e-09	K	VEVEDGNVLVVSGER	T			File36610 Spectrum182362 scans: 13576	C1	---	C4	---	C6	---	H1	---	H8	---	H10	---	H/C	---	126		127		128
8	TRIAE_CS42_3B_TGACv1_221405_AA0739870.1	4935	18516	94	94	4	4	30.8	5.8	145742	1	0	0	915.493	1828.97	2	1828.97	-0.0026	71	85	0	75.83	2.6e-08	K	VEVEDGNVLVVSGER	T			File36610 Spectrum179033 scans: 9805	C1	---	C4	---	C6	---	H1	---	H8	---	H10	---	H/C	---	126		127		128
8	TRIAE_CS42_3B_TGACv1_221405_AA0739870.1	4935	18516	94	94	4	4	30.8	5.8	145743	1	0	0	915.493	1828.97	2	1828.97	-0.0024	71	85	0	22.04	0.0063	K	VEVEDGNVLVVSGER	T			File36611 Spectrum191820 scans: 10322	C1	---	C4	---	C6	---	H1	---	H8	---	H10	---	H/C	---	126		127		128
8	TRIAE_CS42_3B_TGACv1_221405_AA0739870.1	4935	18516	94	94	4	4	30.8	5.8	145744	1	0	0	610.664	1828.97	3	1828.97	-0.0023	71	85	0	68.96	1.3e-07	K	VEVEDGNVLVVSGER	T			File36610 Spectrum183184 scans: 14760	C1	---	C4	---	C6	---	H1	---	H8	---	H10	---	H/C	---	126		127		128
8	TRIAE_CS42_3B_TGACv1_221405_AA0739870.1	4935	18516	94	94	4	4	30.8	5.8	145745	1	0	0	610.664	1828.97	3	1828.97	-0.0023	71	85	0	60.59	8.7e-07	K	VEVEDGNVLVVSGER	T			File36610 Spectrum179252 scans: 10049	C1	---	C4	---	C6	---	H1	---	H8	---	H10	---	H/C	---	126		127		128
8	TRIAE_CS42_3B_TGACv1_221405_AA0739870.1	4935	18516	94	94	4	4	30.8	5.8	145747	1	0	0	915.493	1828.97	2	1828.97	-0.0022	71	85	0	91.79	6.6e-10	K	VEVEDGNVLVVSGER	T			File36610 Spectrum183148 scans: 14632	C1	---	C4	---	C6	---	H1	---	H8	---	H10	---	H/C	---	126		127		128
8	TRIAE_CS42_3B_TGACv1_221405_AA0739870.1	4935	18516	94	94	4	4	30.8	5.8	145748	1	0	0	915.493	1828.97	2	1828.97	-0.0022	71	85	0	87.74	1.7e-09	K	VEVEDGNVLVVSGER	T			File36611 Spectrum195357 scans: 14518	C1	---	C4	---	C6	---	H1	---	H8	---	H10	---	H/C	---	126		127		128
8	TRIAE_CS42_3B_TGACv1_221405_AA0739870.1	4935	18516	94	94	4	4	30.8	5.8	145749	1	0	0	915.493	1828.97	2	1828.97	-0.0021	71	85	0	94.38	3.6e-10	K	VEVEDGNVLVVSGER	T			File36610 Spectrum183269 scans: 14969	C1	---	C4	---	C6	---	H1	---	H8	---	H10	---	H/C	---	126		127		128
8	TRIAE_CS42_3B_TGACv1_221405_AA0739870.1	4935	18516	94	94	4	4	30.8	5.8	145750	1	0	0	915.493	1828.97	2	1828.97	-0.0021	71	85	0	75.34	2.9e-08	K	VEVEDGNVLVVSGER	T			File36595 Spectrum7225 scans: 9094	C1	---	C4	---	C6	---	H1	---	H8	---	H10	---	H/C	---	126		127		128
8	TRIAE_CS42_3B_TGACv1_221405_AA0739870.1	4935	18516	94	94	4	4	30.8	5.8	145751	1	0	0	915.493	1828.97	2	1828.97	-0.0021	71	85	0	88.22	1.5e-09	K	VEVEDGNVLVVSGER	T			File36610 Spectrum179478 scans: 10305	C1	---	C4	---	C6	---	H1	---	H8	---	H10	---	H/C	---	126		127		128
8	TRIAE_CS42_3B_TGACv1_221405_AA0739870.1	4935	18516	94	94	4	4	30.8	5.8	145752	1	0	0	915.493	1828.97	2	1828.97	-0.0021	71	85	0	99.42	1.1e-10	K	VEVEDGNVLVVSGER	T			File36610 Spectrum179660 scans: 10512	C1	---	C4	---	C6	---	H1	---	H8	---	H10	---	H/C	---	126		127		128
8	TRIAE_CS42_3B_TGACv1_221405_AA0739870.1	4935	18516	94	94	4	4	30.8	5.8	145753	1	0	0	915.493	1828.97	2	1828.97	-0.0019	71	85	0	95.12	3.1e-10	K	VEVEDGNVLVVSGER	T			File36610 Spectrum183109 scans: 14522	C1	---	C4	---	C6	---	H1	---	H8	---	H10	---	H/C	---	126		127		128
8	TRIAE_CS42_3B_TGACv1_221405_AA0739870.1	4935	18516	94	94	4	4	30.8	5.8	145754	1	0	0	915.493	1828.97	2	1828.97	-0.0019	71	85	0	98	1.6e-10	K	VEVEDGNVLVVSGER	T			File36610 Spectrum180195 scans: 11112	C1	---	C4	---	C6	---	H1	---	H8	---	H10	---	H/C	---	126		127		128
8	TRIAE_CS42_3B_TGACv1_221405_AA0739870.1	4935	18516	94	94	4	4	30.8	5.8	145755	1	0	0	915.493	1828.97	2	1828.97	-0.0018	71	85	0	92.6	5.5e-10	K	VEVEDGNVLVVSGER	T			File36610 Spectrum183219 scans: 14852	C1	---	C4	---	C6	---	H1	---	H8	---	H10	---	H/C	---	126		127		128
8	TRIAE_CS42_3B_TGACv1_221405_AA0739870.1	4935	18516	94	94	4	4	30.8	5.8	145757	1	0	0	610.664	1828.97	3	1828.97	-0.0017	71	85	0	30.4	0.00091	K	VEVEDGNVLVVSGER	T			File36610 Spectrum178863 scans: 9608	C1	---	C4	---	C6	---	H1	---	H8	---	H10	---	H/C	---	126		127		128
8	TRIAE_CS42_3B_TGACv1_221405_AA0739870.1	4935	18516	94	94	4	4	30.8	5.8	145758	1	0	0	915.493	1828.97	2	1828.97	-0.0016	71	85	0	92.69	5.4e-10	K	VEVEDGNVLVVSGER	T			File36610 Spectrum182066 scans: 13247	C1	---	C4	---	C6	---	H1	---	H8	---	H10	---	H/C	---	126		127		128
8	TRIAE_CS42_3B_TGACv1_221405_AA0739870.1	4935	18516	94	94	4	4	30.8	5.8	145759	1	0	0	915.493	1828.97	2	1828.97	-0.0014	71	85	0	91.96	6.4e-10	K	VEVEDGNVLVVSGER	T			File36610 Spectrum179838 scans: 10715	C1	---	C4	---	C6	---	H1	---	H8	---	H10	---	H/C	---	126		127		128
8	TRIAE_CS42_3B_TGACv1_221405_AA0739870.1	4935	18516	94	94	4	4	30.8	5.8	145760	1	0	0	915.493	1828.97	2	1828.97	-0.0012	71	85	0	95.85	2.6e-10	K	VEVEDGNVLVVSGER	T			File36610 Spectrum183363 scans: 15202	C1	---	C4	---	C6	---	H1	---	H8	---	H10	---	H/C	---	126		127		128
8	TRIAE_CS42_3B_TGACv1_221405_AA0739870.1	4935	18516	94	94	4	4	30.8	5.8	145762	1	0	0	610.665	1828.97	3	1828.97	-0.0012	71	85	0	63.72	4.2e-07	K	VEVEDGNVLVVSGER	T			File36610 Spectrum183158 scans: 14653	C1	---	C4	---	C6	---	H1	---	H8	---	H10	---	H/C	---	126		127		128
8	TRIAE_CS42_3B_TGACv1_221405_AA0739870.1	4935	18516	94	94	4	4	30.8	5.8	145764	1	0	0	915.493	1828.97	2	1828.97	-0.0011	71	85	0	27.4	0.0018	K	VEVEDGNVLVVSGER	T			File36598 Spectrum38376 scans: 9189	C1	---	C4	---	C6	---	H1	---	H8	---	H10	---	H/C	---	126		127		128
8	TRIAE_CS42_3B_TGACv1_221405_AA0739870.1	4935	18516	94	94	4	4	30.8	5.8	145766	1	0	0	610.665	1828.97	3	1828.97	-0.001	71	85	0	61.71	6.7e-07	K	VEVEDGNVLVVSGER	T			File36610 Spectrum180189 scans: 11104	C1	---	C4	---	C6	---	H1	---	H8	---	H10	---	H/C	---	126		127		128
8	TRIAE_CS42_3B_TGACv1_221405_AA0739870.1	4935	18516	94	94	4	4	30.8	5.8	145767	1	0	0	915.494	1828.97	2	1828.97	-0.001	71	85	0	85.86	2.6e-09	K	VEVEDGNVLVVSGER	T			File36611 Spectrum195417 scans: 14637	C1	---	C4	---	C6	---	H1	---	H8	---	H10	---	H/C	---	126		127		128
8	TRIAE_CS42_3B_TGACv1_221405_AA0739870.1	4935	18516	94	94	4	4	30.8	5.8	145768	1	0	0	915.494	1828.97	2	1828.97	-0.001	71	85	0	39.37	0.00012	K	VEVEDGNVLVVSGER	T			File36610 Spectrum180029 scans: 10923	C1	---	C4	---	C6	---	H1	---	H8	---	H10	---	H/C	---	126		127		128
8	TRIAE_CS42_3B_TGACv1_221405_AA0739870.1	4935	18516	94	94	4	4	30.8	5.8	145769	1	0	0	915.494	1828.97	2	1828.97	-0.0008	71	85	0	108.92	1.3e-11	K	VEVEDGNVLVVSGER	T			File36610 Spectrum182894 scans: 14147	C1	---	C4	---	C6	---	H1	---	H8	---	H10	---	H/C	---	126		127		128
8	TRIAE_CS42_3B_TGACv1_221405_AA0739870.1	4935	18516	94	94	4	4	30.8	5.8	145771	1	0	0	915.494	1828.97	2	1828.97	-0.0006	71	85	0	42.67	5.4e-05	K	VEVEDGNVLVVSGER	T			File36611 Spectrum195623 scans: 15109	C1	---	C4	---	C6	---	H1	---	H8	---	H10	---	H/C	---	126		127		128
8	TRIAE_CS42_3B_TGACv1_221405_AA0739870.1	4935	18516	94	94	4	4	30.8	5.8	145772	1	0	0	610.665	1828.97	3	1828.97	-0.0006	71	85	0	30.17	0.00096	K	VEVEDGNVLVVSGER	T			File36610 Spectrum183120 scans: 14544	C1	---	C4	---	C6	---	H1	---	H8	---	H10	---	H/C	---	126		127		128
8	TRIAE_CS42_3B_TGACv1_221405_AA0739870.1	4935	18516	94	94	4	4	30.8	5.8	145774	1	0	0	610.665	1828.97	3	1828.97	-0.0004	71	85	0	77.66	1.7e-08	K	VEVEDGNVLVVSGER	T			File36610 Spectrum183081 scans: 14434	C1	---	C4	---	C6	---	H1	---	H8	---	H10	---	H/C	---	126		127		128
8	TRIAE_CS42_3B_TGACv1_221405_AA0739870.1	4935	18516	94	94	4	4	30.8	5.8	145775	1	0	0	610.665	1828.97	3	1828.97	-0.0002	71	85	0	45	3.2e-05	K	VEVEDGNVLVVSGER	T			File36610 Spectrum179053 scans: 9827	C1	---	C4	---	C6	---	H1	---	H8	---	H10	---	H/C	---	126		127		128
8	TRIAE_CS42_3B_TGACv1_221405_AA0739870.1	4935	18516	94	94	4	4	30.8	5.8	145776	1	0	0	610.665	1828.97	3	1828.97	-0.0001	71	85	0	44.93	3.2e-05	K	VEVEDGNVLVVSGER	T			File36611 Spectrum195329 scans: 14472	C1	---	C4	---	C6	---	H1	---	H8	---	H10	---	H/C	---	126		127		128
8	TRIAE_CS42_3B_TGACv1_221405_AA0739870.1	4935	18516	94	94	4	4	30.8	5.8	145777	1	0	0	610.665	1828.97	3	1828.97	-0.0001	71	85	0	50.9	8.1e-06	K	VEVEDGNVLVVSGER	T			File36610 Spectrum180513 scans: 11479	C1	---	C4	---	C6	---	H1	---	H8	---	H10	---	H/C	---	126		127		128
8	TRIAE_CS42_3B_TGACv1_221405_AA0739870.1	4935	18516	94	94	4	4	30.8	5.8	145778	1	0	0	610.665	1828.97	3	1828.97	-0.0001	71	85	0	80.58	8.8e-09	K	VEVEDGNVLVVSGER	T			File36610 Spectrum183229 scans: 14876	C1	---	C4	---	C6	---	H1	---	H8	---	H10	---	H/C	---	126		127		128
8	TRIAE_CS42_3B_TGACv1_221405_AA0739870.1	4935	18516	94	94	4	4	30.8	5.8	145779	1	0	0	610.665	1828.97	3	1828.97	-0.0001	71	85	0	63.82	4.2e-07	K	VEVEDGNVLVVSGER	T			File36610 Spectrum179446 scans: 10270	C1	---	C4	---	C6	---	H1	---	H8	---	H10	---	H/C	---	126		127		128
8	TRIAE_CS42_3B_TGACv1_221405_AA0739870.1	4935	18516	94	94	4	4	30.8	5.8	145780	1	0	0	610.665	1828.97	3	1828.97	0.0001	71	85	0	51.65	6.8e-06	K	VEVEDGNVLVVSGER	T			File36610 Spectrum182376 scans: 13592	C1	---	C4	---	C6	---	H1	---	H8	---	H10	---	H/C	---	126		127		128
8	TRIAE_CS42_3B_TGACv1_221405_AA0739870.1	4935	18516	94	94	4	4	30.8	5.8	145781	1	0	0	610.665	1828.97	3	1828.97	0.0001	71	85	0	41.81	6.6e-05	K	VEVEDGNVLVVSGER	T			File36610 Spectrum182075 scans: 13256	C1	---	C4	---	C6	---	H1	---	H8	---	H10	---	H/C	---	126		127		128
8	TRIAE_CS42_3B_TGACv1_221405_AA0739870.1	4935	18516	94	94	4	4	30.8	5.8	145782	1	0	0	610.665	1828.97	3	1828.97	0.0001	71	85	0	70.91	8.1e-08	K	VEVEDGNVLVVSGER	T			File36610 Spectrum180017 scans: 10908	C1	---	C4	---	C6	---	H1	---	H8	---	H10	---	H/C	---	126		127		128
8	TRIAE_CS42_3B_TGACv1_221405_AA0739870.1	4935	18516	94	94	4	4	30.8	5.8	145783	1	0	0	610.665	1828.97	3	1828.97	0.0001	71	85	0	78.4	1.4e-08	K	VEVEDGNVLVVSGER	T			File36610 Spectrum183332 scans: 15112	C1	---	C4	---	C6	---	H1	---	H8	---	H10	---	H/C	---	126		127		128
8	TRIAE_CS42_3B_TGACv1_221405_AA0739870.1	4935	18516	94	94	4	4	30.8	5.8	145784	1	0	0	915.494	1828.97	2	1828.97	0.0001	71	85	0	127.21	1.9e-13	K	VEVEDGNVLVVSGER	T			File36611 Spectrum195567 scans: 14987	C1	---	C4	---	C6	---	H1	---	H8	---	H10	---	H/C	---	126		127		128
8	TRIAE_CS42_3B_TGACv1_221405_AA0739870.1	4935	18516	94	94	4	4	30.8	5.8	145785	1	0	0	610.665	1828.97	3	1828.97	0.0003	71	85	0	32.06	0.00062	K	VEVEDGNVLVVSGER	T			File36611 Spectrum191397 scans: 9845	C1	---	C4	---	C6	---	H1	---	H8	---	H10	---	H/C	---	126		127		128
8	TRIAE_CS42_3B_TGACv1_221405_AA0739870.1	4935	18516	94	94	4	4	30.8	5.8	145786	1	0	0	915.494	1828.97	2	1828.97	0.0004	71	85	0	38.1	0.00015	K	VEVEDGNVLVVSGER	T			File36610 Spectrum180706 scans: 11694	C1	---	C4	---	C6	---	H1	---	H8	---	H10	---	H/C	---	126		127		128
8	TRIAE_CS42_3B_TGACv1_221405_AA0739870.1	4935	18516	94	94	4	4	30.8	5.8	145787	1	0	0	610.665	1828.97	3	1828.97	0.0005	71	85	0	70.26	9.4e-08	K	VEVEDGNVLVVSGER	T			File36610 Spectrum183283 scans: 14996	C1	---	C4	---	C6	---	H1	---	H8	---	H10	---	H/C	---	126		127		128
8	TRIAE_CS42_3B_TGACv1_221405_AA0739870.1	4935	18516	94	94	4	4	30.8	5.8	145788	1	0	0	915.494	1828.97	2	1828.97	0.0005	71	85	0	23.48	0.0045	K	VEVEDGNVLVVSGER	T			File36597 Spectrum27823 scans: 9169	C1	---	C4	---	C6	---	H1	---	H8	---	H10	---	H/C	---	126		127		128
8	TRIAE_CS42_3B_TGACv1_221405_AA0739870.1	4935	18516	94	94	4	4	30.8	5.8	145789	1	0	0	610.665	1828.97	3	1828.97	0.0007	71	85	0	86.13	2.4e-09	K	VEVEDGNVLVVSGER	T			File36610 Spectrum182917 scans: 14173	C1	---	C4	---	C6	---	H1	---	H8	---	H10	---	H/C	---	126		127		128
8	TRIAE_CS42_3B_TGACv1_221405_AA0739870.1	4935	18516	94	94	4	4	30.8	5.8	145790	1	0	0	610.665	1828.97	3	1828.97	0.0007	71	85	0	56.2	2.4e-06	K	VEVEDGNVLVVSGER	T			File36610 Spectrum182554 scans: 13785	C1	---	C4	---	C6	---	H1	---	H8	---	H10	---	H/C	---	126		127		128
8	TRIAE_CS42_3B_TGACv1_221405_AA0739870.1	4935	18516	94	94	4	4	30.8	5.8	145791	1	0	0	610.665	1828.97	3	1828.97	0.0007	71	85	0	69.24	1.2e-07	K	VEVEDGNVLVVSGER	T			File36610 Spectrum178658 scans: 9377	C1	---	C4	---	C6	---	H1	---	H8	---	H10	---	H/C	---	126		127		128
8	TRIAE_CS42_3B_TGACv1_221405_AA0739870.1	4935	18516	94	94	4	4	30.8	5.8	145792	1	0	0	610.665	1828.97	3	1828.97	0.0008	71	85	0	82.78	5.3e-09	K	VEVEDGNVLVVSGER	T			File36610 Spectrum183027 scans: 14317	C1	---	C4	---	C6	---	H1	---	H8	---	H10	---	H/C	---	126		127		128
8	TRIAE_CS42_3B_TGACv1_221405_AA0739870.1	4935	18516	94	94	4	4	30.8	5.8	145793	1	0	0	915.495	1828.97	2	1828.97	0.001	71	85	0	79.1	1.2e-08	K	VEVEDGNVLVVSGER	T			File36611 Spectrum195160 scans: 14239	C1	---	C4	---	C6	---	H1	---	H8	---	H10	---	H/C	---	126		127		128
8	TRIAE_CS42_3B_TGACv1_221405_AA0739870.1	4935	18516	94	94	4	4	30.8	5.8	145794	1	0	0	915.495	1828.97	2	1828.97	0.001	71	85	0	73.09	4.9e-08	K	VEVEDGNVLVVSGER	T			File36611 Spectrum195276 scans: 14388	C1	---	C4	---	C6	---	H1	---	H8	---	H10	---	H/C	---	126		127		128
8	TRIAE_CS42_3B_TGACv1_221405_AA0739870.1	4935	18516	94	94	4	4	30.8	5.8	145795	1	0	0	915.495	1828.97	2	1828.97	0.001	71	85	0	55.08	3.1e-06	K	VEVEDGNVLVVSGER	T			File36610 Spectrum180523 scans: 11491	C1	---	C4	---	C6	---	H1	---	H8	---	H10	---	H/C	---	126		127		128
8	TRIAE_CS42_3B_TGACv1_221405_AA0739870.1	4935	18516	94	94	4	4	30.8	5.8	145797	1	0	0	610.665	1828.97	3	1828.97	0.001	71	85	0	50.48	9e-06	K	VEVEDGNVLVVSGER	T			File36610 Spectrum178482 scans: 9168	C1	---	C4	---	C6	---	H1	---	H8	---	H10	---	H/C	---	126		127		128
8	TRIAE_CS42_3B_TGACv1_221405_AA0739870.1	4935	18516	94	94	4	4	30.8	5.8	145798	1	0	0	915.495	1828.97	2	1828.97	0.0011	71	85	0	94.69	3.4e-10	K	VEVEDGNVLVVSGER	T			File36611 Spectrum195479 scans: 14757	C1	---	C4	---	C6	---	H1	---	H8	---	H10	---	H/C	---	126		127		128
8	TRIAE_CS42_3B_TGACv1_221405_AA0739870.1	4935	18516	94	94	4	4	30.8	5.8	145799	1	0	0	610.665	1828.97	3	1828.97	0.0014	71	85	0	37.79	0.00017	K	VEVEDGNVLVVSGER	T			File36610 Spectrum180949 scans: 11965	C1	---	C4	---	C6	---	H1	---	H8	---	H10	---	H/C	---	126		127		128
8	TRIAE_CS42_3B_TGACv1_221405_AA0739870.1	4935	18516	94	94	4	4	30.8	5.8	145801	1	0	0	915.495	1828.97	2	1828.97	0.0015	71	85	0	104.42	3.6e-11	K	VEVEDGNVLVVSGER	T			File36611 Spectrum191010 scans: 9410	C1	---	C4	---	C6	---	H1	---	H8	---	H10	---	H/C	---	126		127		128
8	TRIAE_CS42_3B_TGACv1_221405_AA0739870.1	4935	18516	94	94	4	4	30.8	5.8	145802	1	0	0	610.666	1828.97	3	1828.97	0.0016	71	85	0	75.56	2.8e-08	K	VEVEDGNVLVVSGER	T			File36611 Spectrum195238 scans: 14333	C1	---	C4	---	C6	---	H1	---	H8	---	H10	---	H/C	---	126		127		128
8	TRIAE_CS42_3B_TGACv1_221405_AA0739870.1	4935	18516	94	94	4	4	30.8	5.8	145803	1	0	0	915.495	1828.97	2	1828.97	0.0016	71	85	0	59.12	1.2e-06	K	VEVEDGNVLVVSGER	T			File36611 Spectrum195034 scans: 14089	C1	---	C4	---	C6	---	H1	---	H8	---	H10	---	H/C	---	126		127		128
8	TRIAE_CS42_3B_TGACv1_221405_AA0739870.1	4935	18516	94	94	4	4	30.8	5.8	145804	1	0	0	915.495	1828.98	2	1828.97	0.0017	71	85	0	49.61	1.1e-05	K	VEVEDGNVLVVSGER	T			File36611 Spectrum195701 scans: 15241	C1	---	C4	---	C6	---	H1	---	H8	---	H10	---	H/C	---	126		127		128
8	TRIAE_CS42_3B_TGACv1_221405_AA0739870.1	4935	18516	94	94	4	4	30.8	5.8	145805	1	0	0	915.495	1828.98	2	1828.97	0.0018	71	85	0	73.64	4.3e-08	K	VEVEDGNVLVVSGER	T			File36610 Spectrum178465 scans: 9149	C1	---	C4	---	C6	---	H1	---	H8	---	H10	---	H/C	---	126		127		128
8	TRIAE_CS42_3B_TGACv1_221405_AA0739870.1	4935	18516	94	94	4	4	30.8	5.8	145806	1	0	0	915.495	1828.98	2	1828.97	0.0019	71	85	0	85.83	2.6e-09	K	VEVEDGNVLVVSGER	T			File36611 Spectrum191207 scans: 9629	C1	---	C4	---	C6	---	H1	---	H8	---	H10	---	H/C	---	126		127		128
8	TRIAE_CS42_3B_TGACv1_221405_AA0739870.1	4935	18516	94	94	4	4	30.8	5.8	145807	1	0	0	610.666	1828.98	3	1828.97	0.0021	71	85	0	38.21	0.00015	K	VEVEDGNVLVVSGER	T			File36610 Spectrum180353 scans: 11294	C1	---	C4	---	C6	---	H1	---	H8	---	H10	---	H/C	---	126		127		128
8	TRIAE_CS42_3B_TGACv1_221405_AA0739870.1	4935	18516	94	94	4	4	30.8	5.8	145809	1	0	0	610.666	1828.98	3	1828.97	0.0025	71	85	0	60.77	8.4e-07	K	VEVEDGNVLVVSGER	T			File36610 Spectrum182226 scans: 13428	C1	---	C4	---	C6	---	H1	---	H8	---	H10	---	H/C	---	126		127		128
8	TRIAE_CS42_3B_TGACv1_221405_AA0739870.1	4935	18516	94	94	4	4	30.8	5.8	145810	1	0	0	915.495	1828.98	2	1828.97	0.0027	71	85	0	87.72	1.7e-09	K	VEVEDGNVLVVSGER	T			File36610 Spectrum180956 scans: 11973	C1	---	C4	---	C6	---	H1	---	H8	---	H10	---	H/C	---	126		127		128
[truncated: 29,224 more rows]
[truncated: 42 more columns]

## Sheet: Table S3
	Supplementary Table 3. Proteins Identification and quantification. 5172 reliable proteins were identified with TMT promeomics in filling wheat grains, of which, 1161 proteins could be quantified (Unique peptides ≥3, present in a minimum of 4 out of 6 replications). MW [kDa]：Protein molecular weight ,unit [kDa]. calc.pI: Protein calculated isoelectric point, Score: protein identification score. Co…
[truncated: 5,173 more rows]

[truncated: 10 more sheets: Table S4, Table S5-1, Table S5-2, Table S6, Table S7, Table S8-1, Table S8-2, Table S8-3, Table S8-4, Table S9]
